# Supplementary material for: High-throughput and high-efficiency sample preparation for single-cell proteomics using a nested nanowell chip
Source: Nat Commun. 2021 Oct 29;12:6246. doi: 10.1038/s41467-021-26514-2 (PMC8556371; doi:10.1038/s41467-021-26514-2)
Supplement: Supplementary file 6 — Supplementary data 3 [file 41467_2021_26514_MOESM6_ESM.xlsx]

## Sheet: Sheet1
	control10	control17	control19	control2	control21	control23	control27	control29	control31	control5	control7
Xkr4	0	0	0	0	0	0	0	0	0	0	0
Rp1	0	0	0	0	0	0	0	0	0	0	0
Sox17	0	0	0	0	0	0	0	0	0	0	0
Mrpl15	882	14	1700	3597	902	84	16499	1824	941	8503	2310
Lypla1	2346	53	10405	20848	1142	43	8012	1055	2016	4274	38
Tcea1	476	1	682	245	140	323	2184	584	291	442	1
Rgs20	0	0	0	0	0	0	0	0	0	0	0
Atp6v1h	2740	6165	499	33	869	86	18508	9742	1808	22747	40
Oprk1	0	0	0	0	0	0	0	0	0	0	0
Npbwr1	0	0	0	0	0	0	0	0	0	0	0
Rb1cc1	46	23	5484	8	482	23	7654	93	101	10	5
St18	0	0	0	0	0	1	0	0	0	0	0
Pcmtd1	679	2	191	1	0	15	202	58	127	0	3
Sntg1	0	0	0	1	0	0	0	0	0	0	0
Rrs1	0	0	0	0	0	0	0	0	53	0	0
Adhfe1	0	0	0	0	0	0	0	0	0	0	0
3110035E14Rik	0	0	0	0	0	0	0	0	0	0	0
Mybl1	0	0	0	0	0	0	0	0	0	0	0
Vcpip1	1	22	3796	5283	15	1	11	3	23	1	7
Sgk3	0	2	1	0	0	2	0	1917	6	1	0
6030422M02Rik	0	1	0	0	1	1	476	0	0	0	0
Snhg6	379	58	1650	4	338	17	3127	1	247	1	8
Snord87	0	0	1	0	0	0	32	0	0	0	0
Lrrc67	0	0	0	0	0	0	0	0	0	0	0
Cops5	2672	8110	3772	76	1385	49281	13062	3584	2098	5925	32
Cspp1	6	1	174	0	63	0	114	727	559	0	2
Arfgef1	0	0	1	1	0	0	0	134	590	0	0
Cpa6	0	0	0	0	0	0	0	0	0	0	0
Prex2	6	24	7075	6	2	10	61	3	810	6	4
A830018L16Rik	0	0	1	0	0	0	1	0	0	0	0
Sulf1	1693	0	3	0	0	0	1	18	43	1	3
Slco5a1	0	0	0	0	0	0	0	0	1	0	0
Prdm14	0	0	0	0	0	0	0	0	0	0	0
Ncoa2	0	0	214	1	0	0	1	795	5	0	1
Tram1	1843	32	2386	150	2805	59	10574	1087	1588	22655	5906
Lactb2	8	59	9957	18	1	10	2528	2837	580	13	8
Xkr9	0	0	0	0	1	0	0	0	0	0	0
Gm5523	2	3	7	10	0	8	16	3	1	2	4
Eya1	0	0	0	0	0	0	4	0	1	0	0
Msc	0	0	0	0	0	0	0	0	0	0	0
Trpa1	0	0	0	0	0	0	0	0	0	0	0
Kcnb2	0	0	0	0	1	0	1	0	0	0	0
Terf1	63	6	6	10	1	2	1	783	115	24	8036
Gm106	0	0	0	1	0	0	0	0	0	1	0
Rpl7	837	245	1857	3287	375	654	3072	793	563	836	1843
Rdh10	0	0	0	0	5	0	0	0	0	0	0
Stau2	1	0	5	7	407	19	4956	374	133	6	1
Ube2w	96	44	8847	6083	1354	75	14222	7573	2225	6266	15
Tceb1	3104	96	13707	15341	1687	7349	20508	6359	3020	5969	7204
Tmem70	4	7	1872	15869	1	3	8	1242	33	2	4
Ly96	2	13	1547	12	3	16	5525	6	2	26	6498
Jph1	0	0	0	0	0	0	0	0	0	0	0
Gdap1	0	0	2	0	0	1	0	0	0	0	0
Pi15	0	0	0	0	1	0	0	0	0	1	1
Crispld1	0	0	0	0	0	0	0	0	0	0	0
Crisp4	0	0	0	0	0	0	0	0	0	0	0
Defb44	0	0	0	0	0	0	0	0	0	0	0
Defb18	0	0	0	0	0	0	0	0	0	0	0
Defb41	0	0	0	0	0	0	0	0	0	0	0
Gm15386	0	0	0	0	0	0	0	0	0	0	0
Tcfap2d	2	0	0	0	0	1	0	0	0	0	0
Tcfap2b	1	5	5	52	2	5	2	1	1	3	1
Pkhd1	0	0	1	0	0	0	0	0	1	0	0
Il17a	0	0	0	0	0	0	0	0	0	0	0
Il17f	0	0	0	0	0	0	0	0	0	0	0
Mcm3	1	1466	3	3	1	41	8403	1876	1714	24	4
Paqr8	0	0	0	0	0	0	1	46	0	0	0
Efhc1	0	0	0	0	0	0	0	0	0	0	0
Tram2	0	0	0	85	0	0	0	0	27	0	0
Tmem14a	0	0	0	0	0	0	0	1	276	0	0
Gsta3	2515	52	10483	60	710	185	39982	8710	2136	7802	4216
Gm4956	0	0	0	0	0	0	0	0	0	0	0
Khdc1a	0	0	0	0	0	0	0	0	0	0	0
Khdc1c	0	0	0	0	0	0	0	0	0	0	0
Khdc1b	0	0	0	0	0	0	0	0	0	0	0
Kcnq5	0	0	5	0	1	0	1	0	0	0	0
Rims1	0	0	1	0	0	0	0	0	0	0	0
4933415F23Rik	0	0	0	0	0	0	0	0	0	2	0
Ogfrl1	1	0	0	0	1	1	0	0	2	0	0
B3gat2	0	10	3698	5	495	0	5	90	243	476	2
Smap1	3	30	5961	5	821	1	596	188	366	995	7
1110058L19Rik	929	7764	1609	18	1370	15512	4115	1727	846	5	8
Fam135a	0	5	411	0	0	0	1	3	64	0	0
Col9a1	0	0	0	0	0	0	1	0	0	0	0
Col19a1	0	2	1	0	0	2	0	0	0	0	2
Gm10222	23	30	173	1	11	0	157	31	42	0	0
Lmbrd1	3	28	5952	11	8	5	1499	2163	468	3821	6
Bai3	0	0	1	2	0	0	1	1	0	1	0
4931408C20Rik	0	0	0	0	0	0	0	0	0	0	0
Gm597	0	0	0	0	0	0	0	0	0	0	0
Phf3	0	1	0	0	86	0	128	0	333	0	0
Ptp4a1	2	0	1	23	0	0	10	0	99	0	0
Gm15801	1	0	1	22	0	0	10	0	0	0	0
Gm8783	1	0	1	22	0	0	10	0	0	0	0
Gm13363	4	1	6	24	2	1	15	2	0	2	2
4931428L18Rik	0	0	0	0	0	0	0	0	0	0	0
Lgsn	0	0	0	0	0	0	0	0	0	0	0
4930521A18Rik	0	0	0	0	0	0	0	0	0	0	0
Gm4850	0	0	0	0	0	0	0	0	0	0	0
Khdrbs2	0	0	0	0	0	0	0	0	0	0	0
Prim2	1	1	0	0	0	0	0	1844	157	0	0
Rab23	2455	19	4527	2	2	2	11	662	17	12	10
Bag2	1416	15	463	67	3	23	4588	3771	296	1	139
Zfp451	0	0	0	0	0	0	0	0	0	0	0
Bend6	0	0	0	0	0	0	0	0	0	0	0
Dst	6	13	621	9701	119	40	10759	478	1181	8	12
Ccdc115	2	1	14	0	213	3	1718	841	227	0	0
Imp4	3448	7	27	20789	1409	54	7505	1305	974	22	5728
Ptpn18	0	0	0	0	0	0	0	0	0	0	0
Tesp1	0	0	0	0	0	0	0	0	0	0	0
Cfc1	0	0	0	0	0	0	0	0	0	0	0
Tesp2	0	0	0	0	0	0	0	0	0	0	0
Fam123c	0	0	0	0	0	0	0	0	0	0	0
Arhgef4	0	0	0	0	0	0	0	0	0	0	0
Fam168b	1037	373	214	6998	23	41	9887	1156	575	5	5
Plekhb2	3	5	428	10	67	30	5030	2743	796	6642	4
Hs6st1	0	0	0	19	0	0	0	2	0	0	0
Uggt1	19	6	2375	9	113	4	926	443	2178	5	4605
Neurl3	0	0	0	0	0	0	0	0	0	0	0
Arid5a	2	5	1741	4	400	0	0	673	252	0	1
4632411B12Rik	1313	13	3551	7408	352	1645	38	51	282	2	15
Lman2l	0	11	6105	5	0	0	4	0	623	3	1
Cnnm4	2885	10	3135	3	2	2	88	993	491	0	14
Cnnm3	89	0	0	0	62	0	0	4	1	0	0
Ankrd23	0	0	0	0	3	0	0	0	3	0	0
Ankrd39	9	11334	1933	4	777	0	1	155	247	5	7
Sema4c	0	0	4	0	4	0	0	0	6	0	0
Fam178b	0	0	1	0	0	0	0	0	0	0	0
Cox5b	458	504	653	778	125	1054	1426	377	235	539	188
Gm11273	442	483	634	775	123	1035	1405	365	221	533	176
Actr1b	5299	18	348	13564	711	25	8914	2237	954	2173	7603
Zap70	0	0	0	0	0	0	0	0	0	0	0
Tmem131	866	2	20	6	202	38	6213	3	441	7	2
Cnga3	2	0	0	0	0	0	0	0	0	0	0
Inpp4a	11	43	13523	22	1431	47	8193	1198	850	9	20
6330578E17Rik	5	21	279	23	420	52	4327	2207	2585	15740	5113
Unc50	46	11546	11055	23061	14	59	13280	1961	2184	2861	43
Mgat4a	0	0	0	0	0	0	0	0	0	0	0
4930594C11Rik	0	0	0	0	0	0	0	0	0	1	0
2010300C02Rik	0	0	0	0	0	0	0	0	0	0	0
Tsga10	0	0	0	0	0	0	0	0	0	0	0
Lipt1	1	2	2	1	2	24	3017	0	314	1	1
Mitd1	1557	25	3447	28	1591	84	15526	1523	1180	10	317
Mrpl30	1242	642	4953	3991	598	19	6855	2150	1226	1512	36
Lyg2	0	0	0	0	0	0	0	0	0	0	0
Lyg1	0	0	0	0	0	0	0	0	0	0	0
Txndc9	634	15	4132	6	394	27	5667	1351	913	3	6
Eif5b	39	379	8478	25	1171	66	13184	2683	1634	3137	15
Rev1	1	4	0	1	268	2	164	862	500	1	0
Aff3	0	0	0	0	0	0	0	0	0	0	0
Lonrf2	0	1	1	0	0	0	0	0	0	0	0
Chst10	0	0	0	0	0	0	0	0	0	0	0
Nms	0	0	0	0	0	0	0	0	0	0	0
Pdcl3	3	18	7378	11	366	51	4206	1716	2293	4	156
Npas2	1	0	0	0	0	0	0	0	0	0	0
Rpl31	385	121	3796	29	31	6374	37	156	361	27	31
Tbc1d8	270	122	2748	9	19	5545	6	146	307	0	7
D1Bwg0212e	0	1	0	0	0	0	0	167	0	0	2
Rnf149	69	1	38	1	455	33	2322	3	576	3	0
Creg2	0	0	2	0	0	0	0	0	0	0	0
4933400N17Rik	0	0	0	0	0	0	0	0	0	0	0
Map4k4	110	1	98	4	617	2	1860	103	374	0	2987
Il1r2	0	0	0	0	0	0	0	0	0	0	0
Il1r1	0	0	0	0	3	0	0	1	0	0	0
Il1rl2	0	0	0	0	0	0	0	0	0	0	0
Il1rl1	0	0	0	0	0	0	0	0	0	0	1
Il18r1	0	0	1	2	0	0	0	0	0	0	0
Il18rap	0	0	0	0	0	0	0	0	79	0	0
Slc9a4	0	0	0	0	0	0	0	0	0	0	0
Slc9a2	0	0	0	0	0	0	0	0	0	0	0
Mfsd9	0	0	0	0	0	1	0	0	572	0	0
Tmem182	0	0	0	0	1	0	0	0	0	0	0
2610017I09Rik	0	0	0	0	0	0	0	0	0	0	0
Pou3f3	0	0	0	0	0	0	0	0	0	1	0
2900092D14Rik	0	0	0	0	0	0	0	0	0	6	0
Mrps9	13	15	5101	11	881	42	7977	722	807	5	4
Gpr45	0	0	0	0	0	0	0	0	0	0	0
Tgfbrap1	1	0	5	1	40	4	2901	796	5	5	3
AI597479	1150	1	1	1	1744	0	7	444	0	2	0
Fhl2	0	0	0	0	0	0	0	183	0	1	0
Nck2	1	6	3128	2	25	0	267	661	162	0	2
1500015O10Rik	0	0	0	0	0	0	0	0	0	0	0
Uxs1	0	0	3	3	1	1	3	564	213	1651	0
Tpp2	303	18503	3917	22	111	17	2981	1950	867	7	9
A530098C11Rik	0	0	0	0	0	0	0	0	0	0	0
1700029F09Rik	1	9	2667	12	264	23	2453	6350	916	2	5
Kdelc1	405	6	1399	6	7	18	7126	1343	339	4	4
Bivm	1	0	4	1	612	0	816	0	560	0	0
Ercc5	2521	1	8	6	5	15	5108	84	2	4	9
4832428D23Rik	0	0	0	0	0	0	0	0	0	0	0
Gulp1	3066	94	2132	7	1668	3	70	1000	1011	0	18
Col3a1	6866	35800	32918	87	5122	67	16036	13567	18207	16240	77
Col5a2	5207	26904	17835	26878	1431	80	15134	18332	12297	16920	893
Wdr75	3938	0	7	5	373	2	536	2786	135	4	2720
Slc40a1	0	0	0	0	0	0	0	427	0	1	0
Dnahc7b	0	0	0	1	0	0	11	0	0	0	0
Slc39a10	1776	20657	11151	35861	3814	34	5947	5756	2946	8795	62
Tmeff2	53	0	0	0	0	0	0	0	0	0	0
Sdpr	4396	10369	200	40723	548	207	32690	1970	2439	7280	17429
Obfc2a	2	3	113	7	1	42	3392	2	252	15	3940
Myo1b	0	0	0	0	0	0	0	0	0	0	0
Stat4	10	0	0	0	0	0	1	0	0	0	0
Stat1	315	8	22	45988	2	5	18	124	246	6	6
Gls	4655	512	4644	527	280	30	10377	2147	4503	325	41
Nab1	40	5	2520	6	580	2	18	1702	673	4	4
Tmem194b	1	3	13	3	913	3	3917	2	143	4044	5
Mfsd6	0	1	6	14676	9	9	427	2	176	2	0
Inpp1	1	9	4057	6	1	14	3304	590	274	0	0
Hibch	2141	15	15	19	703	27	3255	1980	138	41	17345
1700019D03Rik	0	0	0	0	0	0	0	0	0	0	0
Mstn	0	0	0	0	0	0	0	0	0	0	0
1700019A02Rik	0	0	0	0	0	0	0	0	0	0	0
Pms1	2	5	10	8	658	20	7359	971	496	4	3
Ormdl1	1085	10	14	17	518	2	624	1119	208	9	12184
Osgepl1	0	1	10	5	7	19	3612	1074	269	0	2
Asnsd1	2101	14	1437	12	1918	29	7903	1264	466	5744	8486
Stk17b	17	1044	18	8725	5	35	10444	1241	2014	6	9
Hecw2	0	0	0	0	0	0	0	0	0	0	0
Ccdc150	0	0	0	0	0	0	0	0	0	0	0
Gtf3c3	0	3	283	2	0	0	6	12	73	0	0
Pgap1	0	0	0	0	0	0	1	0	0	0	0
Ankrd44	1	0	2	0	1	0	0	1309	0	1	0
Sf3b1	1361	84	15979	3139	278	122	20793	6430	3211	7443	14986
Coq10b	17	18	3002	6	7	26	1384	1188	83	2	4
Hspd1	674	79	244	9	201	8	3712	1057	459	1524	655
Hspe1	231	0	618	1304	95	8	1296	264	209	28	89
Mobkl3	8465	22	3334	18	8	45	10798	771	443	424	47
Rftn2	0	0	0	2	0	0	2	0	0	0	0
Mars2	4	10	29	31878	7	5	17	2	13	2	8
Boll	0	0	0	0	0	0	0	0	0	0	0
Plcl1	0	0	1	0	2	0	0	0	351	0	0
Hsfy2	0	0	0	0	0	0	0	0	0	0	0
Satb2	0	0	1	0	0	0	121	5	11	0	0
9130024F11Rik	0	3	3	1	0	0	2	875	1	2	0
1110034B05Rik	1	0	7	5	309	7	4699	1963	283	0	1
9430016H08Rik	4	15	2578	5824	2	3	16	1115	402	7050	1
Spats2l	0	1	1	1	8	1	798	1542	12	2340	1
Kctd18	2	1	1	2	118	15	4428	1	186	4	1
Sgol2	0	0	0	3	0	0	0	0	235	0	1
Aox1	8	9	385	6	225	40	7251	816	239	225	3
Aox3	0	0	0	0	0	0	0	0	0	0	0
Aox4	0	0	0	0	0	0	0	0	0	0	0
Aox3l1	0	0	0	1	0	0	0	0	0	0	1
Bzw1	7446	7625	9829	19258	3033	5435	27260	5940	2637	4021	2991
Clk1	20	60	15690	31	532	98	20920	1323	3765	16	21
Ppil3	727	20	2381	10847	782	57	13455	2309	428	2459	4677
Nif3l1	50	18135	811	23	638	28	3053	3853	337	6590	9
Orc2l	0	3	147	3	0	3	47	1269	150	1	0
Fam126b	497	9	14	12	10	33	8702	6	119	8	5
Ndufb3	398	4	1035	9	204	2300	1566	348	376	734	455
Als2cr12	0	0	0	0	0	0	0	0	0	0	0
Cflar	2698	2338	154	5201	203	2	577	280	34	5	4
Casp8	0	0	1	0	0	0	46	542	1	0	0
Trak2	5	176	6783	9	1	5	694	14	550	20	3728
Stradb	1684	27	4962	13	2	5	17	12	1	10167	19
Als2cr11	0	0	1	0	0	0	0	0	0	0	0
Als2cr4	479	10	2162	5	293	47	4469	1239	186	5	7
Mpp4	0	0	0	0	0	0	0	0	0	0	0
Als2	4	2	16	3	5	9	2426	2209	31	1	0
Pftk2	0	0	0	0	0	0	0	0	0	0	0
Fzd7	2615	0	7	1	1	1	151	3	200	0	1
Gm973	0	0	0	0	0	0	0	0	0	0	0
Sumo1	351	433	1577	313	522	356	2769	1015	588	855	1578
Nop58	4669	16	33	12065	1123	35	11011	3181	1620	16	5090
Bmpr2	0	0	0	0	0	0	0	0	175	0	0
Fam117b	0	0	1	0	0	0	0	64	174	0	0
Ica1l	0	0	0	1	0	0	0	0	0	0	0
Wdr12	4	18	2010	7	0	3	4	458	373	3533	4337
Carf	0	0	0	0	0	1	345	0	0	1	0
Nbeal1	5	2	178	0	132	13	3379	351	151	2	14
Cyp20a1	693	12	1992	22061	6	3	1156	4	651	1675	12
Abi2	902	1	958	3	3	1	2	851	476	1	17
Raph1	1	0	1	2	0	0	0	255	28	706	0
Cd28	0	0	0	0	0	0	1	0	0	0	0
Ctla4	0	0	0	0	0	0	0	0	0	0	0
Icos	0	0	0	0	0	1	0	0	0	0	0
Pard3b	0	1	66	0	0	0	0	0	0	0	0
Nrp2	750	8	276	13695	58	15	895	1274	633	30	16
Ino80d	7442	4	69	4	154	2	13	218	289	1	22
Ndufs1	7064	48	7675	29	1382	1339	25138	3639	221	26	1531
Eef1b2	6022	128	22316	34645	3705	1695	36341	7515	4885	5076	10391
Gpr1	0	0	0	0	0	0	0	0	0	0	0
Adam23	0	0	0	0	0	0	1	0	0	0	0
Dytn	0	0	0	0	0	0	0	0	0	0	0
Mdh1b	0	0	0	0	0	0	0	0	0	0	0
Fastkd2	2280	29385	17	25	16	5	15	2456	853	532	24
Gm13749	0	0	0	0	0	0	0	0	0	0	0
Klf7	4	0	0	90	0	0	5	68	315	0	0
Creb1	12	3	14	8	36	17	6401	1720	384	3	5
Fam119a	65	21927	8846	49	94	30061	2059	721	509	4852	12
Ccnyl1	2	10	742	0	0	0	0	416	16	0	0
Fzd5	0	0	2179	3	0	0	1	167	138	0	4
Plekhm3	0	0	8	0	1	0	56	0	0	0	0
4921521F21Rik	0	0	0	0	0	0	0	0	1	0	0
Cryge	0	0	0	0	0	0	0	0	0	0	0
Crygd	0	0	0	0	0	0	0	0	0	0	0
Crygc	0	0	0	0	0	0	0	0	0	0	0
Crygb	0	0	0	0	0	0	0	0	0	0	0
Cryga	0	0	0	0	0	0	0	0	0	0	0
D630023F18Rik	0	0	0	0	0	0	0	0	0	0	0
Idh1	25	104	21247	32435	1346	40787	18303	5132	1793	337	10561
Pikfyve	4	6	3	5	550	9	4254	2	193	1	1
Pth2r	0	0	0	0	0	0	0	0	0	0	0
Crygf	0	0	0	0	0	0	0	0	0	0	0
Mtap2	6	2	8	5	1	3	6	0	2	5	2
Unc80	0	0	0	0	0	0	1	0	0	0	0
Rpe	7	10	65	1551	58	20	8876	2770	335	13	3421
1110028C15Rik	0	2	83	513	92	6	1580	119	51	1	3
Acadl	265	23	1756	739	204	24	6147	1279	350	13	4597
Myl1	0	0	0	0	0	0	0	0	0	0	0
Lancl1	1304	11	302	9	4	19	4363	3	427	22	13758
Cps1	0	0	1	0	0	0	0	0	0	0	0
Erbb4	0	0	0	0	0	0	0	0	0	0	0
Ikzf2	0	0	3	0	0	0	1	1	144	17	0
Spag16	0	0	0	0	0	0	0	0	0	0	0
A830006F12Rik	0	0	0	0	0	0	0	0	0	0	0
Bard1	0	0	0	1	0	0	1	5	0	0	0
Abca12	0	0	1	0	0	1	0	0	0	0	0
Atic	654	11	1734	9259	5	14	3193	4	334	3	7
Fn1	48836	64023	68798	15647	9164	615	145838	41762	34376	46886	490
Gm8883	0	0	0	0	0	0	0	0	0	0	0
Mreg	21	0	0	0	0	0	1	2	44	2	598
Pecr	0	0	0	0	0	0	0	0	154	0	0
Tmem169	0	0	0	0	0	0	0	0	0	0	0
Xrcc5	4	4	103	5	589	45	7223	3	541	6	2
2021-03-04	0	0	0	0	1	0	0	0	0	0	0
Smarcal1	0	1	0	0	0	0	0	686	0	0	0
Ankar	1	1	1	0	0	1	0	0	0	0	0
Rpl37a	509	592	1312	1469	361	945	2124	501	404	344	404
Igfbp2	204	0	0	1	0	0	0	0	0	0	0
Igfbp5	1	2	1	0	0	1	1	0	0	0	1
Tnp1	0	0	0	0	0	0	0	0	0	0	0
Pinc	0	0	0	0	0	0	0	0	0	0	0
Tns1	3670	9	5	283	16	17	3533	183	298	3	10
Rufy4	0	0	0	0	0	0	0	0	0	0	0
Il8rb	0	0	0	0	0	0	0	0	0	0	0
Il8ra	0	0	0	0	0	0	0	0	0	0	0
Arpc2	6333	101	16611	10565	1889	10585	21637	4769	6585	4285	17895
Gpbar1	0	0	0	0	0	0	0	0	0	0	0
Aamp	1114	14602	14067	10566	492	3047	29396	6747	3573	9482	20614
Pnkd	95	17	3780	1	870	12	1365	248	146	420	646
Tmbim1	1	21	7050	7	235	0	8	11	187	1	5
Gm216	0	0	0	0	0	0	1	0	0	0	0
Slc11a1	0	0	0	0	0	0	0	0	0	0	0
Ctdsp1	1998	12	1434	14	6	36	6412	1367	362	8	42
Vil1	0	0	0	0	0	0	0	2	2	0	0
Usp37	0	0	0	0	50	0	0	5	6	0	0
Rqcd1	7565	20718	2647	5262	652	51	6686	5897	3275	11	3209
Plcd4	0	0	0	0	5	0	0	0	0	0	0
Zfp142	5	11	4539	12209	10	1	960	1	609	4	2
Bcs1l	1123	0	0	0	1	0	0	888	0	0	31
Rnf25	1	4	1131	1	0	0	0	0	130	0	1
Stk36	4	4	1774	8	38	14494	7	2	0	1	5
Ttll4	0	0	0	1	0	0	26	180	2	0	0
Cyp27a1	1	0	0	0	0	0	0	0	0	0	0
Prkag3	0	0	0	0	0	0	0	0	0	0	0
Wnt6	0	0	0	0	0	0	0	0	0	0	0
Wnt10a	0	0	0	0	0	0	0	0	0	0	0
Cdk5r2	0	1	0	0	0	0	0	0	0	0	0
Fev	0	0	0	0	0	0	0	0	0	0	0
Cryba2	0	0	0	0	0	0	0	0	0	0	0
Ccdc108	0	0	0	0	0	0	0	0	0	0	0
Ihh	0	0	0	0	0	0	0	0	0	0	0
Nhej1	0	0	0	0	0	0	1	0	0	0	0
Slc23a3	0	0	0	0	0	0	0	0	0	0	0
1810031K17Rik	1	18	3679	7	3	22	3809	1022	139	344	2
Fam134a	0	7	320	1	203	0	0	736	544	0	0
Zfand2b	2	5	1356	0	2	19	1988	78	590	3363	2
Abcb6	3	1582	5	7339	2	31	4928	1043	623	7	1
Atg9a	271	0	0	0	0	0	1	0	27	192	0
Ankzf1	0	1	0	0	1	0	2	0	0	710	1
Glb1l	0	0	6	2	0	0	1	1	0	2849	1
Stk16	1844	11	3341	3016	2	9	1101	2245	460	6937	16
Tuba4a	17	42	5882	6633	1178	69	16008	2979	360	3364	11646
Dnajb2	0	2	1	1	1	2	0	2	4	2290	0
Ptprn	127	0	0	2	0	0	0	0	1	0	0
Resp18	0	0	0	0	0	0	0	0	0	0	0
Dnpep	2585	6806	10097	18	1219	53	12919	1753	1362	8	222
Des	3	4	1	2	0	19	3239	1	114	3	1
Speg	1	0	365	6	1	0	70	2	13	13	7956
Gmppa	1536	31	4104	14611	24	17	3848	1817	580	3849	8585
Accn4	0	0	0	0	0	0	0	0	0	0	0
Chpf	812	2	4	13132	51	2	363	73	129	2	0
Tmem198	0	1	0	0	0	0	0	0	0	0	0
Obsl1	0	0	0	0	0	0	0	114	303	0	0
Inha	0	0	0	0	0	0	0	0	0	0	0
Stk11ip	0	1	1	1	64	6	634	0	0	14	0
Slc4a3	0	2	7	2	101	5	2136	953	1	1245	0
Epha4	0	0	0	1	0	0	0	0	156	0	0
Pax3	3	0	0	0	0	0	0	0	15	0	0
Sgpp2	0	53	0	0	0	0	0	0	45	0	0
Farsb	10	26	472	34	662	58	13923	1298	1534	21707	10223
Mogat1	0	0	0	0	0	0	0	0	0	0	0
Utp14b	1	3	822	0	1	0	0	0	134	0	0
Acsl3	0	19	4542	2	0	3	3	303	2	2	1
Kcne4	0	0	0	0	0	0	0	0	0	0	0
Scg2	0	0	0	0	0	0	0	0	0	0	0
Ap1s3	0	0	0	0	0	0	0	0	2	0	0
Wdfy1	499	23212	2783	15	386	10	1893	1427	1689	35	4028
Mrpl44	55	31	8712	14	162	24	5417	9	300	3	3
Serpine2	0	0	0	0	0	0	0	0	0	0	0
Fam124b	1	0	0	0	0	0	0	0	0	0	0
Cul3	4	5	3009	10	4	8	3950	571	207	5	1
Dock10	0	0	0	0	0	0	1	0	0	0	0
9430031J16Rik	0	0	0	0	0	0	0	0	0	0	1
Irs1	1	0	2	3	0	1	2	258	870	0	0
Rhbdd1	909	1	2	0	0	0	0	1	12	2	0
Col4a4	1	1	2	1	0	0	0	0	0	0	2
Col4a3	1	1	1	0	0	6	1	0	0	1	0
Mff	583	3	1246	3	480	41	3760	610	677	4	48
Tm4sf20	0	0	0	0	0	0	0	0	0	0	0
Agfg1	192	8	9	15	15	37	10626	2917	11	5	7
Slc19a3	0	0	0	0	0	0	0	0	0	0	0
Ccl20	0	0	1	0	0	1	0	0	195	0	0
Wdr69	0	0	0	0	0	0	0	0	0	0	0
Sphkap	0	0	0	0	0	0	0	0	0	0	0
5033414K04Rik	1	9	2851	6	0	0	0	0	0	0	1
Dner	0	0	0	0	0	0	0	0	0	0	0
Trip12	497	17	2932	8	489	17	6667	1267	1435	2	10
Fbxo36	4	14	2075	3	87	16	4405	505	534	9	4142
Slc16a14	3	0	0	0	0	0	0	0	0	0	0
A530032D15Rik	0	1	0	0	0	0	0	0	0	1	0
Gm7609	0	0	0	1	0	0	1	0	0	0	0
C130026I21Rik	0	0	0	0	0	0	0	0	0	0	0
Sp110	0	2448	2	2	54	0	1	1	3	1	1
Sp140	228	1	316	38	0	0	3	0	3	406	0
Sp100	4	19	303	464	39	60	13943	744	164	34	6850
Cab39	122	4	10	55	133	1	405	16	594	0	0
Itm2c	1216	838	4208	636	45	3	1978	96	427	97	87
Gpr55	0	0	0	0	0	0	0	0	0	0	0
Spata3	0	0	0	0	0	0	0	0	0	0	0
2810459M11Rik	0	0	0	0	0	0	0	0	0	0	0
Psmd1	312	32	6972	83	7643	31951	15103	2526	1376	22	40
Htr2b	0	0	0	0	0	0	0	0	0	0	0
Armc9	0	0	169	0	0	0	2	1	0	0	0
B3gnt7	0	0	0	0	0	0	0	0	0	0	0
Ncl	6502	7249	13318	26735	2961	350	70704	13671	6073	19983	9996
Snord82	0	0	0	0	0	0	0	0	0	0	0
Nmur1	0	0	0	0	0	0	0	0	0	0	0
1700019O17Rik	0	0	0	0	0	0	0	0	0	0	0
Ptma	2065	983	8208	9260	498	5293	10655	3074	1357	2168	2090
Pde6d	0	10	6	5	675	19	6066	1621	373	8	1
Cops7b	1730	2	2	5	1	1	2	203	980	1846	14
Nppc	0	0	0	0	0	0	1	0	0	0	0
Dis3l2	0	1	2	0	70	0	1	1	0	0	0
Akp5	0	0	1	1	0	1	0	0	0	0	0
Alpi	0	0	0	0	0	0	0	0	0	0	0
Akp3	0	0	0	0	0	0	0	0	0	0	0
Ecel1	0	0	0	0	0	0	0	0	0	0	0
Chrnd	1	0	0	0	0	0	0	0	0	0	0
Chrng	0	0	0	0	0	0	0	0	0	0	0
Eif4e2	2119	6266	11802	6874	1056	5068	17586	1624	2877	42	11368
Efhd1	0	0	0	0	0	0	0	0	0	0	0
Gigyf2	77	0	762	0	1	7	477	0	426	370	1
Kcnj13	0	0	0	0	0	0	0	0	0	0	0
3110079O15Rik	0	0	0	0	0	0	0	0	0	0	0
Ngef	0	0	0	0	0	0	0	0	0	0	0
Neu2	0	0	0	0	0	0	0	0	0	0	0
Inpp5d	0	0	0	1	0	0	0	0	0	0	0
Atg16l1	0	0	0	0	5	5	150	99	0	0	0
Sag	0	0	193	0	0	0	0	0	0	0	1
Dgkd	3204	12	5031	2	1	9	1063	210	1	7	24
Usp40	4	3	1438	6	0	50	7474	1	707	8	3
Ugt1a10	8339	5838	8224	17715	3341	100	23058	10129	4252	22889	14350
Ugt1a9	8338	5838	8224	17715	3341	100	23058	10129	4252	22890	14350
Ugt1a7c	9720	5999	9228	30193	5095	118	27745	13952	5272	39454	19644
Ugt1a6b	8341	5839	8226	17715	3341	100	23060	10129	4306	22891	15479
Ugt1a6a	9960	7465	8325	17800	3495	103	24629	10388	4444	22894	14360
Ugt1a5	8338	5838	8224	17715	3341	100	23058	10129	4252	22889	14350
Ugt1a2	8338	5838	8224	17715	3341	100	23058	10129	4252	22889	14350
Dnajb3	0	0	0	0	0	0	0	0	0	0	0
Ugt1a1	8338	5838	8224	17715	3341	100	23058	10129	4252	22889	14350
Hjurp	1471	7699	11	26	7	15	5508	1119	878	4	8
A730008H23Rik	0	0	0	0	0	0	159	615	222	0	0
Trpm8	0	0	0	0	0	0	0	0	0	0	0
Spp2	0	0	0	0	0	0	0	0	0	0	0
Glrp1	92	0	2	3	3	3	4768	189	27	4	2
Arl4c	2033	10	5997	931	1	7	304	1	42	0	8
Sh3bp4	1	0	3	7843	3	3	432	1097	161	3	2
Agap1	6	15	1335	10	12	31	5522	2004	342	333	24
4933400F21Rik	0	0	0	0	0	0	0	0	0	0	0
Gbx2	0	0	0	0	0	0	0	0	0	0	0
Asb18	0	0	0	0	0	0	0	0	0	0	0
Cxcr7	0	0	0	0	654	0	0	0	139	0	1
Cops8	2371	174	17950	9212	4092	33340	3751	5320	3116	16629	26481
Mlph	0	0	0	0	0	0	0	0	0	0	0
Prlh	0	0	0	0	0	0	0	0	0	0	0
Rab17	0	0	0	0	0	0	0	0	0	0	0
Lrrfip1	6024	37	10855	4484	1277	77	13623	4516	1316	91	35
Rbm44	0	0	0	0	0	0	0	0	0	0	0
Ramp1	1	0	1	0	698	0	0	2	463	0	1
Ube2f	123	2943	3366	13	520	15	1849	920	337	135	5
Scly	0	0	3	2	0	2	1042	5	86	0	1059
Espnl	0	0	0	0	0	0	1	0	0	0	0
Klhl30	0	0	0	0	0	0	0	0	0	0	0
Fam132b	0	0	0	0	0	0	0	0	0	0	0
Ilkap	69	0	0	0	0	2	308	61	499	0	0
1700020N18Rik	0	0	0	0	0	0	0	0	0	0	0
Hes6	0	0	59	0	0	0	72	277	111	0	0
Per2	1455	3	7	5	1	2	3239	2	10	3	20
Traf3ip1	26	2	1242	3	125	0	306	453	180	0	0
Asb1	0	1	3	3	899	0	0	0	0	0	0
Twist2	0	0	1	0	9	0	0	0	32	0	0
Hdac4	0	1	0	1	0	0	133	37	7	0	264
Ndufa10	351	6343	5288	42	2462	33062	10239	4225	2766	1699	21
Olfr1416	0	0	0	0	0	0	0	0	0	0	0
Olfr1415	0	0	0	0	0	0	0	0	0	0	0
Olfr1414	0	0	0	0	0	0	0	0	0	0	0
Olfr1413	0	0	0	0	0	0	0	0	0	0	0
Olfr1412	0	0	0	0	0	0	0	0	0	0	0
Olfr1411	0	0	0	0	0	0	0	0	0	0	0
Olfr1410	0	0	0	0	0	0	0	0	0	0	0
Olfr12	0	0	0	0	0	0	0	0	0	0	0
Myeov2	1300	3442	4145	3961	872	2681	5706	1618	1349	2544	2422
Otos	0	0	0	0	0	0	0	0	0	0	0
Gpc1	982	2023	2074	169	245	7	3442	1431	364	523	13
Ankmy1	0	0	0	0	0	0	0	0	0	0	0
Dusp28	0	0	1	44	362	0	0	442	0	0	0
Rnpepl1	0	32	1440	4	1	4	1454	0	270	0	0
Capn10	0	1	0	259	2	0	5	0	271	0	0
Gpr35	0	0	0	0	8	0	0	0	0	0	0
Aqp12	0	0	0	0	0	0	0	0	0	0	0
Kif1a	0	0	0	0	0	0	0	0	0	0	0
Agxt	0	0	0	0	0	0	0	0	0	0	0
2310007B03Rik	0	0	0	0	0	0	0	0	0	0	0
Sned1	0	0	0	0	0	0	0	0	0	0	0
Mterfd2	3	1	3	2	0	14	2204	2382	167	0	1
Pask	0	0	0	0	0	0	0	35	0	0	0
Ppp1r7	8	33	5185	8	1433	1	2365	1430	688	3	4
Ano7	0	0	0	0	0	0	0	0	0	0	0
Hdlbp	1639	44	4488	13458	1943	112	27599	432	2802	3686	5388
2021-09-02	10575	17857	92022	81643	13312	653	141156	40170	17160	18291	45990
Farp2	64	1	35	21	323	0	23	154	290	8	0
Stk25	5416	10	1154	25	648	3	71	303	488	14	2338
Bok	0	0	0	0	0	0	0	2	0	0	0
Thap4	1	3	4	5	7	32	4323	344	318	1087	0
Atg4b	1441	33	6011	8	1607	0	8	2435	433	12	8846
Dtymk	11	3618	12064	403	1184	30	10687	3024	1548	9	4230
Ing5	4	9	1303	9	18	24	8028	1347	1479	6	1
D2hgdh	0	0	0	0	0	0	0	0	8	0	0
Gal3st2	0	0	0	0	0	0	0	0	0	0	0
Gm6086	0	0	0	0	0	0	0	0	0	0	0
Neu4	0	0	0	0	0	0	0	0	0	0	0
Pdcd1	0	0	0	0	0	0	1	0	0	0	0
Fam174a	0	0	0	0	0	0	0	0	0	0	0
St8sia4	0	0	2	0	0	0	0	0	0	0	0
Slco4c1	0	0	0	0	0	0	0	0	0	0	0
Slco6b1	0	0	0	0	0	0	0	0	0	0	0
Slco6c1	0	0	0	0	0	0	1	0	0	0	0
D1Ertd622e	1	1	443	3	0	0	1	1719	556	3	4
Hisppd1	9	11	5465	3	1306	6	4	232	72	4	7
Zh2c2	1	2	1081	0	0	0	0	193	64	1	1
Pam	45	49	1451	22	70	81	12625	528	475	95	1831
Cntnap5b	0	0	0	0	0	0	0	0	0	0	0
Cdh20	0	0	1	0	0	0	0	0	0	0	0
Rnf152	0	0	1	0	0	0	0	0	0	0	1
Pign	491	0	0	1	0	0	2	898	21	0	5
2310035C23Rik	0	104	1	1172	153	0	2	1085	129	0	0
Tnfrsf11a	6	12	1212	10	10	39	9697	8	5	7	6
Zcchc2	8	13	17	28065	6	7	20	31	206	4	1
Phlpp1	0	0	0	0	0	0	0	180	257	0	0
Bcl2	39	13	3063	2756	2	18	6177	725	111	5	8
Kdsr	1039	49	8016	18	311	29	12914	5034	2164	13	14
Vps4b	25	21470	9895	7793	180	50	5557	855	679	19	21
Serpinb5	0	0	0	0	0	0	0	0	0	0	0
Serpinb12	0	0	0	0	0	0	0	0	0	0	0
Serpinb13	0	0	0	0	0	0	0	0	0	0	0
Serpinb3a	0	0	0	0	0	0	0	0	0	0	0
Serpinb3d	0	0	0	0	0	0	0	0	0	0	0
Serpinb3b	0	0	0	0	0	0	0	0	0	0	0
Serpinb3c	0	0	0	0	0	0	0	1	0	0	0
Serpinb11	0	0	0	0	0	0	0	0	0	0	0
Serpinb7	2986	1	0	0	1	1	1	1	219	0	3
Serpinb2	0	0	0	0	0	0	0	0	0	0	0
Serpinb10	0	0	0	0	0	0	0	0	0	0	0
Serpinb8	1	4	7	12033	1	9	1888	0	134	2	2
Cdh7	0	0	1	0	0	0	0	0	0	0	0
Cdh19	0	0	1	0	0	0	0	0	0	0	0
Dsel	981	5	928	5	0	8	2753	6	372	5	16
Cntnap5a	0	0	0	0	0	0	0	0	0	0	0
Tsn	5189	25941	11114	163	4822	125	23282	5805	3086	5739	1315
Mki67ip	7771	17144	5368	31	20	24	11424	2429	766	25	35
Clasp1	65	109	181	3239	1	8	636	1324	96	1	2
2900060B14Rik	0	0	0	0	0	0	0	0	0	0	0
Tcfcp2l1	0	0	0	1	0	0	0	509	377	0	0
Gli2	0	0	0	0	0	0	0	0	0	0	0
Inhbb	1	0	0	0	0	0	0	0	0	0	0
Ralb	2272	78	21376	3677	958	57	13800	1962	716	9094	14822
Tmem185b	0	0	0	0	0	0	0	0	0	0	0
Epb4.1l5	0	0	3	1	0	1	1	1495	63	0	0
Ptpn4	0	0	0	0	0	0	0	0	0	0	0
Tmem177	0	0	224	0	0	0	0	465	0	0	0
Gm101	0	0	0	0	0	0	0	0	0	0	0
Sctr	0	0	0	0	0	0	0	0	0	0	0
Tmem37	0	0	0	0	0	0	0	0	0	0	0
Dbi	1388	2733	10955	5574	385	44	11816	3709	1632	3432	1409
3110009E18Rik	7	3676	960	6	19	0	7	2	103	10	2384
Steap3	0	0	0	0	0	10	1409	0	250	0	0
C1ql2	0	0	0	0	0	0	0	0	0	0	0
Marco	0	0	0	0	0	0	0	0	0	0	0
En1	2	0	1	0	0	0	0	0	0	0	1
Insig2	3857	25	2127	29	2646	99	24386	577	914	9082	38
Ccdc93	274	33	2317	1	283	26	3141	1703	629	1	2
Htr5b	0	0	0	0	0	0	0	0	0	0	0
Ddx18	160	349	65	2	6	2	252	150	50	14	0
Dpp10	0	0	2	0	0	0	0	0	0	0	0
Actr3	1193	226	5724	6931	10	1938	7082	1227	454	123	2084
Slc35f5	440	1	1142	2046	168	0	3	1782	394	3	1
Gpr39	3305	11046	978	32613	1483	12	25	2266	2469	13	23
Lypd1	1759	6967	19	17290	1130	5	11	1428	1311	4	5
E030049G20Rik	0	0	0	0	0	0	0	0	0	0	0
Mgat5	0	0	0	0	0	0	0	0	0	0	0
Tmem163	0	0	0	0	0	0	0	0	0	0	1
Acmsd	0	0	0	0	0	0	0	0	0	0	0
Ccnt2	8	3122	9	9	90	7	4575	359	121	5	5
Ysk4	0	0	0	0	0	0	0	0	0	0	0
Rab3gap1	6	11	18	221	2	2	93	61	84	21	16102
Zranb3	0	0	0	0	161	0	0	0	0	0	0
R3hdm1	156	6	3	6	0	1	342	971	1464	0	880
Ubxn4	5	20	5455	3790	1006	59	13126	4180	1635	10	3443
Lct	0	0	0	0	0	0	0	0	0	0	0
Mcm6	1	12	84	7	2	3	84	5891	775	10812	1
Dars	5521	59	15148	8464	12	48	11037	2099	2518	2984	54
Cxcr4	0	0	0	0	0	0	1	0	0	0	0
Thsd7b	0	0	0	0	0	0	0	0	0	0	0
Daf2	0	0	0	0	0	0	0	0	0	0	0
Cd55	1	2	2	0	0	0	1	30	46	1370	1
Zp3r	0	0	0	0	0	0	0	0	0	0	0
C4bp	0	0	0	0	0	0	0	0	0	0	0
C4bp-ps1	0	0	0	0	0	0	0	0	0	0	0
Pfkfb2	5	6	3694	4	1178	5	2	8	816	0	2
Yod1	0	1	1	0	0	0	1	1	464	2	1
AA986860	0	0	0	16	0	0	0	0	0	0	0
Fcamr	0	0	0	0	0	0	0	0	0	0	0
Pigr	0	0	0	0	0	0	0	0	0	0	0
Faim3	0	0	0	0	0	0	0	0	0	0	0
Il24	0	0	0	0	0	0	0	0	0	0	0
Il20	0	0	0	0	0	0	0	0	0	0	0
Il19	0	0	0	0	0	0	0	0	0	0	0
Il10	0	0	0	0	0	0	0	0	0	0	0
Mapkapk2	1825	1	16	6	16	13	6216	317	248	19	11
Dyrk3	0	0	0	0	0	0	0	0	0	0	0
Lgtn	3	3	1622	2	145	4	316	1164	1217	3517	1
Rassf5	0	6	1566	2	1	0	524	1	0	0	1
Ikbke	0	0	0	0	0	0	1	0	0	0	0
Srgap2	3	3	13	5	1663	11	3721	1018	194	4	7
Fam72a	1	1	9	0	401	0	0	0	7	0	0
Avpr1b	0	0	0	0	0	0	0	0	0	0	0
Ctse	0	0	0	0	0	0	0	0	0	0	0
5430435G22Rik	1	12	2454	13101	1	0	8	884	24	3	3
Slc26a9	0	0	0	0	0	0	0	0	0	0	0
Pm20d1	0	0	0	0	0	0	0	0	0	0	0
Slc41a1	4	11	49	8	4	47	8684	1	1	10	3
Rab7l1	2	10	2869	9	8	4	4463	472	489	3	5
Nucks1	874	10540	906	10796	989	52	10707	1043	494	12	212
Slc45a3	1	0	0	42	0	0	1	1	686	0	0
Elk4	7	0	38	35	8	24	30	7	5	5	9
Mfsd4	0	0	0	0	0	0	1	1	0	0	0
Pctk3	1	0	13	2	14	20	4308	3	386	1	3
Lemd1	0	0	0	0	0	0	0	0	0	0	0
Klhdc8a	54	2	400	7	0	6	2436	63	1047	3	83
Nuak2	0	0	0	0	0	0	0	0	0	0	0
Tmcc2	43	0	3	0	0	1	0	0	184	0	0
Dstyk	110	16	2863	4	0	0	97	68	127	4	2
Rbbp5	1318	4	1591	1	1	0	30	401	148	3	5
Tmem81	0	0	1	0	0	1	0	793	0	0	0
Cntn2	0	0	0	1	0	0	0	0	0	0	0
Nfasc	0	0	3	0	0	0	6	0	0	0	1
Lrrn2	0	0	0	0	0	0	0	0	0	0	0
Mdm4	2	1	127	0	26	0	0	683	486	0	0
Ppp1r15b	1	0	0	0	0	0	0	132	18	0	0
Plekha6	0	0	0	0	0	0	0	78	172	0	0
Golt1a	0	0	0	0	0	0	0	0	0	0	0
Kiss1	0	0	0	0	0	0	0	0	0	0	0
Ren2	0	0	0	0	0	0	0	0	0	0	0
Ren1	0	0	0	0	0	0	0	0	0	0	0
Etnk2	0	0	0	0	0	0	0	0	0	0	0
Sox13	0	0	0	0	0	0	0	0	0	0	0
Snrpe	626	1461	607	588	292	526	2275	449	349	500	676
Zc3h11a	3588	29	5752	25490	816	9	2012	1805	1697	1451	18
Lax1	0	0	0	0	0	0	0	0	0	0	0
Atp2b4	0	0	0	0	0	0	0	0	0	0	0
Optc	0	0	0	0	0	0	0	0	0	0	0
Prelp	0	0	0	0	0	0	0	0	0	0	0
Fmod	2021	0	4	2	1592	3	4	1314	332	2	10
Btg2	3	2	4	6	0	8	3441	276	404	1	2
Chit1	0	0	0	0	0	0	0	0	0	0	0
Chi3l1	0	0	0	1	0	0	0	0	0	0	0
Mybph	0	0	0	0	0	0	0	0	0	0	0
Adora1	0	0	0	1	0	0	0	0	0	0	0
Myog	0	0	0	0	0	0	1	0	0	0	0
Ppfia4	0	0	0	0	0	0	0	0	0	0	0
Tmem183a	2705	943	9336	12	1440	4	22	3201	497	4	18
4933406M09Rik	0	0	0	0	0	0	0	0	0	0	0
Cyb5r1	11092	62	5104	48	129	35779	9932	5912	2891	15197	13259
Adipor1	382	5034	191	46	275	3873	10861	1060	1247	625	20
Klhl12	0	3	133	0	0	0	163	750	0	400	0
Rabif	8	23	5836	1979	2356	83	10705	2865	1153	8	9
4931440L10Rik	0	0	0	0	0	0	0	0	0	0	0
Kdm5b	2	0	1555	0	16	1	0	0	216	1	2
Syt2	0	0	0	0	0	0	0	0	0	0	0
Ppp1r12b	0	0	0	0	1	0	0	0	4	1	0
Ube2t	2	2	0	1	256	0	0	1718	65	0	1
Lgr6	0	0	86	0	0	0	0	0	0	0	0
Ptprv	0	0	0	0	0	0	1	1	0	1	0
Ptpn7	0	0	0	0	0	0	0	0	0	0	0
Arl8a	15	2	76	78	92	8	452	48	240	0	0
Gpr37l1	0	0	0	0	0	0	0	0	0	0	0
Elf3	0	0	0	0	0	0	0	0	0	0	0
Rnpep	47	0	50	1	398	1	1122	426	43	1	1
Timm17a	2762	55	7980	2024	771	8302	7740	5120	2291	1682	4797
Lmod1	0	0	0	0	25	0	0	0	0	0	0
Shisa4	117	0	9	0	1	0	584	0	30	0	2
Ipo9	99	14324	97	2479	654	7945	7053	4302	1297	6607	10897
Nav1	1	1	2	3	0	1	1423	230	184	1	1
Csrp1	494	0	43	1	4	0	0	1	77	0	0
Phlda3	786	7	1634	1	0	2	152	23	0	3	4
Tnni1	0	0	0	0	0	0	0	0	0	0	0
Lad1	0	0	0	0	0	0	0	0	0	0	0
Tnnt2	555	0	0	0	0	0	0	0	0	0	1
Pkp1	0	0	0	0	0	0	0	0	0	0	0
Tmem9	4002	4	29	0	4	14	3136	17	982	39	12
Cacna1s	0	0	0	0	0	0	0	0	0	0	0
Kif21b	539	4	55	6	2	9	2219	8	274	3	2
5730559C18Rik	0	0	1	0	0	0	0	0	137	0	0
Gpr25	0	0	0	0	0	0	0	0	0	0	0
Camsap1l1	0	0	2	1	0	0	2	1287	94	0	0
9230116N13Rik	0	0	0	0	0	0	0	0	216	0	0
Ddx59	1	0	1	0	0	0	1	0	2	0	1998
Kif14	0	1	0	0	0	0	1	0	0	0	0
Zfp281	0	5	2	45	0	0	80	1407	604	0	0
Nr5a2	0	0	0	0	0	0	0	0	0	0	0
Ptprc	0	0	0	0	0	0	1	0	0	0	0
Atp6v1g3	0	0	0	0	0	0	0	0	0	0	0
Nek7	649	12233	6788	27	209	64	12996	3166	643	17	16
Lhx9	0	0	1	0	0	0	0	0	0	0	1
2310009B15Rik	1	8	258	0	0	0	451	109	65	494	1
Dennd1b	0	1	6	0	0	0	0	15	464	0	0
Crb1	0	0	0	0	0	0	0	0	0	0	0
Zbtb41	367	0	1	1	0	0	0	4	0	6	50
Aspm	0	0	0	0	0	0	0	0	0	0	0
F13b	0	0	0	0	0	0	1	0	0	0	0
Cfhr1	0	0	0	0	0	0	0	1	0	0	0
EG214403	2	0	6	0	3	0	11	27	3	13	0
BC026782	2	0	4	1	4	0	6	3	2	3	0
Cfh	2048	58	4238	36	2576	102	17157	10136	3355	4346	24
Kcnt2	0	0	0	0	0	0	0	0	0	0	0
Cdc73	1	0	568	1	0	0	1	5	200	0	3
B3galt2	0	0	0	0	0	0	0	0	0	0	0
Glrx2	496	11	3866	10	0	21	4379	1485	458	3	2
Trove2	373	0	79	415	0	0	5	8	41	1	0
Uchl5	576	45	9337	3	3	1	5	3750	1529	3	10
Rgs2	0	0	0	0	0	0	0	0	0	0	0
Rgs13	0	0	0	0	0	0	0	0	0	0	0
Rgs1	0	0	0	0	0	0	0	0	0	0	0
Rgs18	0	0	0	0	0	0	0	0	0	0	0
Fam5c	0	0	0	0	0	0	0	0	0	0	0
Pla2g4a	1060	11	14	4	38	10	6030	7318	674	179	235
Ptgs2	0	0	0	0	0	0	0	0	0	0	0
Pdc	0	0	0	0	0	0	0	0	0	0	0
BC003331	44	4	105	3	6	0	68	938	45	0	321
Tpr	846	25	2891	11020	695	94	19913	811	1545	10	39
Prg4	745	4	231	1400	5	8	1669	116	375	4	2
Hmcn1	0	5	1	1	0	1	0	0	0	0	0
Ivns1abp	21	36	100	22	380	118	29415	4618	728	21	8
1200016B10Rik	11	8	635	4	0	11	3094	490	101	0	5
1190005F20Rik	120	11148	2587	8	789	13	1583	3	214	15	19
Rnf2	1	2	9	3	1518	5	2053	1680	245	1	5
Fam129a	18	5450	25	6610	5	6	18	829	232	5154	14381
Edem3	0	2	862	4	0	0	31	244	597	0	1
1700025G04Rik	1385	1	2836	5	222	18	2124	1374	631	1	13
Tsen15	0	6	959	1	63	0	421	180	91	1	0
Glt25d2	0	0	0	0	0	0	0	0	0	0	0
Rgl1	4	2	863	1	0	0	0	2	0	0	11
Apobec4	0	0	0	0	0	0	0	0	0	0	0
Arpc5	3024	111	19347	32779	998	83	15958	5235	2424	31	1186
Ncf2	0	0	0	0	0	0	0	0	0	0	0
Smg7	4490	6692	10911	27	1901	27	3510	696	877	11	34
Nmnat2	0	1	2	0	107	0	208	0	80	1	0
Lamc2	1054	5	4	8	368	31	6319	1	197	1	10
Lamc1	280	19348	4288	28	506	14	1359	2566	596	11	16
1700012A16Rik	0	0	0	0	0	0	0	0	0	0	0
Dhx9	27	10	1137	1	0	0	38	400	20	0	0
Npl	0	0	0	0	0	0	0	0	0	0	0
Rgs8	0	0	0	0	0	0	0	0	0	0	0
Rgs16	0	0	0	0	0	0	0	0	0	0	0
Rnasel	0	0	0	0	0	0	0	0	0	0	0
5830403L16Rik	0	0	0	0	0	0	0	0	0	0	0
Gm5531	0	0	0	0	0	1	0	0	0	0	0
Teddm1	0	0	0	0	0	0	0	0	0	0	0
Glul	21	1	229	1	164	0	2	261	43	0	1
Cacna1e	1	1	1	0	0	0	2	1	1	1	0
Ier5	1	11	2101	1	0	0	1	437	449	2	2
Mr1	2414	29001	23	23	4	7	15	789	5	20	28
Stx6	409	0	4	1	542	0	0	354	333	0	1
Xpr1	24	2	0	1	0	0	0	972	63	0	0
Acbd6	529	1	3	2155	4	7	745	1	138	0	4
Lhx4	0	0	0	0	0	0	0	0	0	0	0
Qsox1	98	3409	208	13	42	11	2056	1615	68	6666	9
Tor1aip1	14	12	772	21613	9	4	215	120	158	2	5
Ifrg15	1675	72	13368	19145	2692	130	29641	1390	2254	4320	25
Tor1aip2	643	12	3477	4491	604	31	7194	623	619	1130	3
Fam163a	1	0	0	0	0	0	0	0	0	0	0
Tdrd5	0	0	0	0	0	0	0	0	0	0	0
Nphs2	0	0	0	0	0	0	0	0	0	0	0
9430070O13Rik	0	0	0	1	0	0	0	0	0	0	1
Soat1	1610	16282	5458	72001	515	76	11583	1608	1537	610	59
Abl2	4	9	1804	10	2	25	9589	52	51	8	6
Tor3a	2077	30087	12	16	84	12	1403	1231	172	71	16
Fam20b	1	6	2322	2	2	1	859	2	762	0	1
Ralgps2	6	56	13352	8	5	16	3858	1006	5	7	12
Angptl1	0	0	0	0	0	0	0	0	0	0	0
1700057K13Rik	0	0	0	0	0	0	0	0	0	0	0
Rasal2	1	1245	2742	4	737	2	8	4	372	1	5
2810025M15Rik	788	1202	3185	4	336	11	2335	1145	91	925	1557
BC026585	0	0	0	0	0	0	0	0	0	0	0
Sec16b	1554	2	1	2	437	0	2	373	0	0	5
Fam5b	0	0	0	0	0	0	0	0	0	0	0
Astn1	0	0	0	0	0	0	0	0	0	0	0
Pappa2	0	0	0	0	0	0	0	0	0	0	0
Rfwd2	222	0	417	1	0	0	1	0	1	0	0
Tnr	0	0	0	0	0	0	0	0	0	0	0
4930523C07Rik	0	0	0	0	0	0	0	0	0	0	0
Tnn	0	0	0	0	1	0	0	0	0	0	0
Mrps14	4041	7026	12914	4468	1312	8714	13575	2923	1766	2601	26
Cacybp	1910	12	1840	5927	1145	26	7247	3407	995	27	5500
Rabgap1l	0	0	0	2	0	2	0	0	912	1	0
Gpr52	0	0	0	0	0	0	0	0	0	0	0
Rc3h1	809	7	3205	4	130	1	8	732	185	3	5
Serpinc1	0	0	0	0	0	0	0	0	0	0	0
Zbtb37	3	3	1	1	2	8	3625	0	0	1	1
Gas5	2103	62502	7003	8564	3005	193	46689	8192	3525	2370	528
Dars2	0	3	1	0	1	1	1	2337	0	0	1
Cenpl	5	42	5728	8202	5	5	14	3	16	1	7
Klhl20	0	0	1	0	566	0	0	0	0	0	0
Ankrd45	0	0	1	1	0	0	0	1	0	0	0
Prdx6	2340	16231	41284	21063	4129	10058	34255	8131	7346	4249	6526
Tnfsf4	1	0	0	0	0	0	0	0	0	0	0
Tnfsf18	0	0	1	0	0	0	0	0	191	0	0
Fasl	0	0	0	0	0	0	0	0	0	0	0
AI848100	3	2	7	4	10	23	3215	2	610	0	3
Pigc	2137	0	5	2	840	8	783	2	789	1	4
Dnm3	0	0	0	1	0	0	0	0	0	0	0
Dnm3os	0	0	1	0	0	0	0	0	0	1	0
Mettl13	0	7	1750	1	0	0	2	68	0	0	161
Vamp4	0	0	1	0	0	0	608	821	132	0	0
Myoc	0	0	0	0	0	0	0	0	0	0	0
Bat2d	1536	997	449	9359	382	49	11840	239	1022	13	35
Fmo4	0	0	1	0	0	0	0	0	0	1	0
Fmo1	0	0	0	0	0	0	0	0	0	0	0
Fmo2	0	0	0	0	0	0	0	0	0	0	0
Fmo3	0	0	0	0	0	0	0	0	0	0	0
4921528O07Rik	0	0	0	0	0	0	0	0	0	0	1
Prrx1	0	0	0	0	0	0	0	0	0	0	0
Gorab	794	92	15370	30	40	33	8058	1419	546	14	21
Mettl11b	0	0	1	0	0	0	0	0	0	0	0
Kifap3	3804	38	5603	19	139	33	3907	960	1084	22	7602
Scyl3	1116	11963	1487	8	0	12	1154	39	132	546	14
BC055324	5	14	3633	8	4	53	6968	34	43	5	7
2810422O20Rik	0	0	1	0	0	0	0	0	265	0	0
Sele	0	0	0	0	0	0	0	0	0	0	0
Sell	0	0	0	0	0	0	0	0	0	0	0
Selp	0	0	1101	1	0	0	2	0	0	1	1
F5	0	0	0	0	0	0	0	1	0	0	0
Slc19a2	4060	1	424	1	1	1	6	342	220	1	20
4930455F23Rik	2	5	6	3	2	9	3062	970	348	3	2
Blzf1	4	23	7950	8	497	47	3862	6	461	8	8
Nme7	306	21	5363	19	789	35	11940	833	169	19	9063
Atp1b1	2217	2	5	1	4	0	4	1	0	1	9
Dpt	0	0	0	0	0	0	0	0	0	0	0
Xcl1	0	0	0	0	0	0	0	0	0	0	0
Tbx19	0	0	0	0	0	0	0	0	0	0	0
Sft2d2	5	125	2654	4702	166	4	2626	3303	517	8	5
Tiprl	8349	42	8250	22625	367	92	16459	2951	1305	8	44
Gpr161	0	0	0	0	0	0	0	0	0	0	0
Dcaf6	0	0	1	0	2	0	109	21	10	8	0
Brp44	557	2	2467	4	976	7	2294	2196	951	1	0
Adcy10	0	0	0	0	0	0	0	0	0	0	0
Mpzl1	3867	6	977	3	1	2	7	1327	379	1661	11
Rcsd1	0	0	0	0	0	0	0	0	0	0	0
Creg1	555	26648	8630	71	770	57	11135	2186	1420	34781	3253
Cd247	0	0	0	0	0	0	0	0	0	0	0
Pou2f1	2	0	0	0	0	0	0	0	156	0	0
Dusp27	0	0	0	0	0	0	1	0	0	0	0
Gpa33	0	0	0	0	0	0	0	0	0	0	0
Mael	0	0	0	0	0	0	0	0	0	0	0
Tada1l	1977	12	29	26887	2000	12	38	1959	1413	49	21159
Pogk	0	0	0	0	0	0	0	0	0	0	1
Fmo9	0	1	0	0	0	0	0	0	0	0	0
Fam78b	0	0	0	0	0	0	0	0	0	0	0
Uck2	52	4	840	3	0	1	0	240	160	0	0
Tmco1	3131	42	10292	431	1618	34	6004	2847	3587	1367	8706
Aldh9a1	10	20	112	1340	175	25	5222	2713	2057	7409	9527
Mgst3	1243	2	4	2	1	8	4480	3	687	11	1861
Lrrc52	0	0	0	0	0	0	0	0	0	0	0
Rxrg	0	0	0	0	0	0	0	0	0	0	0
Lmx1a	0	0	0	0	0	0	0	0	0	0	1
Pbx1	5771	3789	6288	18825	72	111	35400	4453	3663	29	3414
Nuf2	546	8	40	10	29	8658	4878	1	1	2	4
Rgs5	0	0	0	0	0	0	0	0	1	0	0
Rgs4	0	0	1	0	0	0	0	0	0	0	0
1700084C01Rik	1	0	0	0	0	0	1	0	0	0	0
Hsd17b7	1	1	4	8188	3	0	6	0	279	3	2
Ddr2	1980	44	7342	5228	1918	70	19129	3656	1471	14	26
Uap1	5	5	887	15383	6	40	4611	877	27	7	3
Uhmk1	0	0	0	0	0	0	0	0	0	0	0
Sh2d1b2	0	0	0	0	0	0	0	0	0	0	0
Sh2d1b1	0	0	0	0	0	0	0	0	0	0	0
1700015E13Rik	0	0	0	0	0	0	0	0	0	0	0
Nos1ap	0	0	0	0	0	0	0	0	5	1	0
Olfml2b	9	3088	9185	4010	4	7	48	3	148	15	2414
Atf6	162	9	12	9	1	31	2890	213	145	9178	1
Dusp12	1	3	93	6197	0	8	561	611	93	2333	3
Fcrlb	0	0	0	0	0	0	0	0	0	0	0
Fcrla	0	0	0	0	0	0	0	0	0	0	0
Fcgr2b	0	0	17	1	0	0	0	0	0	0	0
Fcgr4	1	0	344	0	0	0	0	188	0	0	0
Fcgr3	0	0	406	0	0	0	1	1	0	0	1
1700009P17Rik	0	0	0	0	0	0	0	0	0	0	0
Sdhc	4130	79	16031	29723	1743	128	17364	5818	2902	22	2733
Mpz	0	0	0	0	0	0	0	0	0	0	0
Pcp4l1	5	8	12	9	1784	4	11	319	652	8042	6
Nr1i3	0	0	0	0	0	0	0	0	0	52	0
Tomm40l	10	38	7416	2040	557	18	10693	929	299	909	6
Apoa2	0	0	0	0	0	0	0	0	0	0	0
Fcer1g	0	0	0	0	0	0	0	0	0	0	0
Ndufs2	1068	597	15464	9163	2064	22	6786	6970	2351	10423	2172
Adamts4	0	1	1	2685	0	0	0	12	142	0	0
B4galt3	11	1	2	3	0	0	6	0	150	3133	0
Ppox	1	1	2	2	435	6	1440	1136	1	2278	3
Usp21	7	2	101	5	76	16	5371	1153	0	6	1
Ufc1	3092	58	9819	19	741	65	19244	788	1953	3621	4563
Dedd	4938	12	1129	13	77	3	1276	1776	828	11224	3065
Nit1	35	9	1513	5	60	12	4674	872	129	5	33
Pfdn2	673	12	2461	3100	441	3	2078	1042	325	6	3167
Klhdc9	0	0	0	0	0	0	0	228	0	0	0
Pvrl4	0	0	0	0	0	0	0	0	0	0	0
Arhgap30	0	0	0	0	20	1	0	0	0	0	0
Usf1	845	10	2500	5	0	1	1283	999	212	1697	217
F11r	20192	56866	62456	34320	8934	48144	55723	29053	24921	87234	29369
Refbp2	1	18	21	80	2	0	8	2	107	0	0
Itln1	0	0	0	0	0	0	0	0	0	0	0
Cd244	0	0	0	0	0	0	0	0	0	0	0
Ly9	0	0	2	1	176	0	0	0	0	0	1
Slamf7	0	0	0	0	0	0	0	0	0	0	0
Cd48	0	0	0	0	0	0	0	0	0	0	0
Slamf1	0	0	0	0	0	0	0	0	0	0	0
Cd84	0	0	2	0	0	0	0	0	0	0	0
Slamf6	0	0	0	0	0	0	0	0	0	0	0
Vangl2	0	0	0	0	0	0	0	0	0	0	0
Nhlh1	0	1	0	0	0	0	0	0	0	0	0
Ncstn	64	20752	3150	29	32	18	3741	7451	888	12208	26
Copa	7489	23374	1967	20170	2312	98	16934	7291	3346	4766	10982
Pex19	5	15	3514	6	2	28	3954	3270	885	4	5
Dcaf8	7	46	11557	16	749	59	12307	37	475	8	15
Pea15a	6538	87	14491	34858	700	96	19761	7689	3187	34984	3257
Casq1	0	0	0	0	0	0	0	0	0	0	0
Atp1a4	0	0	0	0	0	0	0	0	0	0	0
Atp1a2	0	0	0	0	0	0	1	0	0	0	0
Igsf8	118	3	221	1276	2	5	1066	362	199	712	1
Kcnj9	0	0	0	0	0	0	1	0	0	0	0
Kcnj10	0	0	0	0	0	0	0	0	0	0	0
Pigm	6	8	21	8252	3	40	9865	742	188	8	3
Slamf9	0	0	0	0	0	0	0	0	0	0	0
Igsf9	0	0	0	0	0	0	0	9	55	0	0
Tagln2	13083	34695	29365	95853	1720	307	65124	28526	10715	8246	31318
Ccdc19	0	0	0	0	0	0	0	0	0	0	0
Vsig8	0	0	0	0	0	0	0	0	0	0	0
Slamf8	0	0	0	0	0	0	0	0	0	0	0
Dusp23	0	0	0	0	0	0	73	374	0	0	0
Crp	0	0	0	0	0	0	0	0	0	0	0
Apcs	0	0	0	0	0	0	0	0	0	0	0
Olfr16	0	0	0	0	0	0	0	0	0	0	0
Olfr1408	0	0	0	0	0	0	0	0	0	0	0
Olfr1406	0	0	0	0	0	0	0	0	0	0	0
Olfr218	0	0	0	0	0	0	0	0	0	0	0
Olfr1404	0	0	0	0	0	0	0	0	0	0	0
Fcer1a	0	0	0	0	0	0	0	0	0	0	0
Olfr1403	0	0	0	0	0	0	0	0	0	0	0
Darc	0	0	0	0	0	0	0	0	0	0	0
Cadm3	0	0	0	0	0	0	0	0	0	0	0
Aim2	0	0	0	1	0	0	1	0	0	0	1
BC094916	0	0	0	0	0	0	0	0	0	0	0
Pyhin1	0	0	0	0	0	0	0	0	0	0	0
E430029J22Rik	0	0	0	0	0	0	0	0	0	0	0
Ifi204	242	25	5280	14	345	0	1052	3	530	17	243
Mnda	12	3	464	0	37	2	309	13	35	17	39
Ifi203	8	18	5477	14	19	3	793	609	16	4	2
Ifi202b	1980	55	10124	8840	1918	173	33027	7039	1860	5839	27
Ifi205	0	1	2	0	0	0	0	0	0	0	0
Olfr433	0	0	0	0	0	0	0	0	0	0	0
Olfr432	0	0	0	0	0	0	0	0	0	0	0
Olfr430	0	0	0	0	0	0	0	0	0	0	0
Olfr429	0	0	0	0	0	0	0	0	0	0	0
Olfr427	0	0	0	0	0	0	0	0	0	0	0
Olfr244	0	0	0	0	0	0	0	0	0	0	0
Olfr424	0	0	0	0	0	0	0	0	0	0	0
Olfr421	0	0	0	0	0	0	0	0	0	0	0
Olfr420	0	0	0	0	0	0	0	0	0	0	0
Spna1	0	0	0	1	0	0	0	0	0	0	0
Olfr419	0	0	0	0	0	0	0	0	0	0	0
1810030J14Rik	0	0	0	0	0	0	0	0	0	0	0
Olfr417	0	0	0	0	0	0	0	0	0	0	0
Olfr415	0	0	0	0	0	0	0	0	0	0	0
Olfr414	0	0	0	0	0	0	0	0	0	0	0
Fmn2	0	0	0	0	0	0	0	0	0	0	0
Grem2	0	0	0	0	0	0	0	0	0	0	0
Rgs7	0	0	0	0	0	0	0	0	0	0	0
Fh1	6	30	8834	9	706	10	996	8511	1261	14071	4098
Kmo	0	0	0	0	0	0	0	1	0	0	0
Opn3	0	0	0	0	0	0	0	0	0	0	0
Chml	11	3255	1	5	0	0	49	1	0	0	0
Exo1	0	1	0	0	0	0	0	91	448	0	0
Pld5	0	0	0	0	0	0	0	0	0	0	0
B020018G12Rik	25	0	437	237	15	1	272	87	87	20	39
Cep170	20	74	4707	23	24	45	19106	63	431	17	17
Sdccag8	2	2	20	7332	1	1	4	2	372	0	1
Akt3	0	0	0	0	0	0	1	1	164	0	0
Zfp238	123	0	3	1	1	0	0	408	152	0	0
1700016C15Rik	0	0	0	0	0	0	0	0	0	0	0
Adss	38	14850	20	4344	7	32	8036	3657	788	13	7
Gm16432	0	0	0	0	0	0	0	0	0	0	0
Pppde1	38	19657	24	42	750	18	2151	7	8	24	12966
Fam36a	520	3774	967	2721	221	9	3633	1399	568	497	1323
Hnrnpu	2967	53	5681	4229	829	20	9361	6975	3337	48	8997
Efcab2	1	0	0	2	0	0	1642	808	167	0	2
Kif26b	0	0	0	0	0	0	0	56	6	0	0
Smyd3	1	0	1	5	1	6	1425	929	207	0	1
Tfb2m	15	1	112	0	0	0	0	49	22	212	0
9630058J23Rik	0	0	1	0	0	0	0	0	0	0	0
Sccpdh	15	12	185	20	1421	61	14533	3555	1190	10	10
Ahctf1	1561	4	23	5	1	6	2446	638	472	3	20
Cdc42bpa	6	13	17	23700	231	34	6060	974	369	5	5
Cabc1	0	0	1	1	0	1	366	142	3	0	1
Psen2	40	4	4	6	84	0	344	963	65	1	3477
Gm5069	4	6	13	17	0	7	13	3	3	3	8
Itpkb	0	0	1	0	0	0	0	1	33	0	0
6330403A02Rik	0	0	0	0	0	0	0	0	0	0	0
Parp1	1052	35	8017	8	340	14	2604	941	605	11	12
Lin9	0	0	2	0	0	0	0	1750	382	1	1
Mixl1	0	0	0	0	0	0	0	0	0	0	0
Acbd3	30	10	971	1276	824	38	7275	268	72	6	4
H3f3a	54	15	156	322	22	6	177	33	19	33	54
BC031781	10	3	5	4872	3	1	6	1	279	7	5056
Lefty2	0	18	3	0	0	0	0	0	0	0	0
Pycr2	1462	4	1227	7425	392	0	3	1262	311	6	6
Lefty1	404	4616	721	1	1	0	33	307	294	1	8
Tmem63a	112	2	0	0	9	0	1909	0	564	0	1
Ephx1	10604	701	895	33481	1059	147	26588	4848	2033	19301	3329
9130409I23Rik	0	0	0	0	0	0	0	0	0	0	0
Nvl	78	286	1420	12623	34	21	4763	375	660	4	3
Cnih4	1372	8649	4280	3326	300	25563	562	754	1829	4607	6284
Wdr26	4648	4	78	14	35	22	5898	1680	1037	12	21
Cnih3	0	0	0	0	0	0	0	0	0	0	0
Lbr	6337	6	8	2209	687	2	13	82	735	2	55
Enah	0	0	612	0	0	0	67	0	1	1	0
Srp9	213	1955	2605	1603	610	22	3884	1573	767	1	8
Degs1	9137	105	10332	35898	2901	233	50728	8170	4157	14979	78
1700047M11Rik	0	0	0	0	0	0	0	0	0	0	0
Fbxo28	1509	0	2	2	0	0	2	0	132	0	13
Trp53bp2	39	0	0	0	0	0	0	0	0	0	0
Capn2	2996	10	26	1393	1122	26	3874	6122	2848	2415	2083
Capn8	0	0	0	0	0	0	0	0	0	0	0
4922505E12Rik	0	0	0	0	0	0	0	0	0	0	0
Susd4	0	0	0	0	0	0	0	0	0	0	0
Tlr5	0	0	0	0	0	0	0	0	0	0	0
Dusp10	495	3	4	16	2	17	5934	0	2	3	4
Hlx	185	0	0	0	0	0	0	0	0	0	1
Mosc1	3	4	16	12	3	4	21	5	5	4	4
Mosc2	1	2	1	1	0	0	345	721	635	0	1
C130074G19Rik	0	0	0	0	0	0	0	0	0	0	0
Mark1	0	0	0	0	0	0	0	0	0	0	0
Rab3gap2	0	0	76	5	1131	0	57	16	120	0	0
Iars2	0	1	484	3	30	3	2283	57	485	1	2
Bpnt1	3	10	6	6	415	15	3002	2400	5	2230	6
Eprs	1877	32	1659	18375	620	14184	9953	7373	4116	7708	695
Slc30a10	6	0	0	0	0	0	0	1	0	1	0
Lyplal1	1737	20	3437	6	421	1	6	2657	321	2	7
Tgfb2	317	36	6084	8	407	6	259	1376	1360	7	8
Rrp15	9	20	4458	10	6	25	6130	2015	421	16	4084
D1Pas1	0	0	1	0	0	0	0	0	0	0	0
Spata17	0	0	0	0	0	0	0	0	0	0	0
Gpatch2	245	1	0	0	207	0	0	2	256	0	0
Esrrg	0	0	0	0	0	0	0	0	0	0	0
Ush2a	0	0	0	2	0	0	0	0	0	0	0
Kctd3	208	0	1	0	0	0	0	0	21	0	3
Kcnk2	0	0	0	0	0	0	0	0	0	0	0
Cenpf	1	0	4	7285	0	1	2	1	1	0	0
Ptpn14	4	1	1	0	0	0	0	657	34	0	1
Smyd2	6	15	2871	4	199	1	1053	436	555	3	0
Prox1	0	0	2	0	0	0	0	0	0	0	0
Rps6kc1	0	0	1	1	0	7	1369	1	1	0	1
Angel2	2	0	5	2	0	1	0	0	115	2481	0
Vash2	0	0	0	0	3	0	0	0	0	0	0
Mfsd7b	2259	23162	21	20	12	11	9	9	13	4	10
A230020J21Rik	0	0	0	0	0	0	0	0	0	0	0
1700022P22Rik	0	0	0	0	0	0	0	0	0	0	0
Tatdn3	1	3	3	2	2	8	3701	1	0	2	0
Nsl1	18	0	1	197	633	40	3301	0	13	15	1
Batf3	0	0	0	0	0	0	0	0	0	0	0
Fam71a	0	0	0	0	0	0	0	0	0	0	0
Atf3	1	1	1	4	821	0	0	1739	449	0	0
Nenf	200	1	1537	1	1	1	2	180	60	0	6
Tmem206	0	2	3	2404	34	2	175	38	823	0	1
Ppp2r5a	0	1	0	1164	87	0	112	39	17	0	0
Dtl	0	2	3	0	945	0	1	1	332	1	0
Ints7	0	0	43	2364	0	2	3	75	0	0	0
Lpgat1	1260	1	4	5	1	5	1601	2	364	0	3
Nek2	0	0	0	0	0	0	0	0	0	0	0
Slc30a1	1424	0	2	1	418	1	28	0	2	212	436
Rd3	0	0	0	0	0	0	0	0	0	0	0
Traf5	0	7	809	10208	1	1	3	1	0	1	2
Rcor3	0	0	0	0	0	0	15	0	0	0	0
Kcnh1	0	0	0	0	0	0	0	0	0	0	0
Hhat	0	0	0	0	0	0	0	0	0	0	0
Sertad4	1	0	0	1	0	1	0	902	922	0	3
Syt14	0	0	0	0	0	0	1	0	0	0	0
AA408296	0	0	0	0	0	0	0	0	0	0	0
Irf6	0	0	1	0	0	0	0	0	0	0	0
A130010J15Rik	16	0	0	0	12	0	0	0	7	0	0
Traf3ip3	0	0	0	0	0	0	0	0	0	0	0
Hsd11b1	0	0	0	0	0	0	0	0	0	0	0
G0s2	0	0	0	0	0	0	0	0	0	0	0
Lamb3	0	0	0	0	0	0	0	0	0	0	0
Camk1g	0	0	0	0	0	0	0	0	0	0	0
Plxna2	0	1	2	1	0	0	2	18	0	0	0
Cd34	0	1	0	0	0	0	0	0	0	0	0
Cd46	0	0	0	0	0	0	0	0	33	0	0
Cr1l	534	10525	1836	13	479	11	3051	789	932	14	9
Cr2	0	0	1	0	0	0	1	0	1	0	0
Fam171a1	0	4	3	5	9	7	2687	1	2	0	1
Nmt2	158	0	2	1728	0	0	42	10	588	0	1
Rpp38	7	7	15	7000	481	41	10723	567	295	8	309
Acbd7	0	0	0	0	0	0	0	0	0	0	0
Olah	0	0	0	0	0	0	1	0	0	0	0
Meig1	0	0	0	0	0	0	0	0	0	0	0
Dclre1c	5	2	12	8	2	15	6812	804	574	3	4
Suv39h2	2	3	4	4	11	20	3437	6	55	1	1
Hspa14	6580	21	2498	3017	292	23	9310	2137	2752	47	18286
Cdnf	0	1	0	0	0	0	0	0	0	0	0
Fam107b	0	8	1665	10	573	1	3	5628	2706	0	2
Frmd4a	5	0	1	0	102	0	0	0	0	0	0
Prpf18	0	13	1564	2	554	0	3	1115	641	1	3
Bend7	0	0	0	0	0	0	0	0	0	0	0
Sephs1	1746	12	22	12	57	39	10432	3830	1103	10	14
Phyh	2430	1830	15	10484	346	21	5749	1709	275	7	13
Ucma	0	0	0	0	0	0	0	0	0	0	0
Mcm10	0	0	0	0	0	0	0	0	433	0	0
Optn	1	0	6	2	1	4	3041	94	0	1	0
Ccdc3	0	0	0	0	0	0	0	0	0	0	0
Camk1d	0	0	0	0	0	0	0	0	0	0	0
Cdc123	4800	90	17009	49	1227	132	41468	4776	3981	3258	39
Nudt5	8	27	2460	13	200	22	16725	1423	1620	5724	2043
Sec61a2	512	15	2034	5	24	9	2766	6085	743	8	5
Dhtkd1	0	0	0	0	0	0	0	0	0	0	0
Upf2	79	206	685	1	69	5	1035	144	91	0	0
5430407P10Rik	0	0	0	0	0	0	0	1	0	0	0
Echdc3	0	3	2463	1	0	0	24	743	208	0	0
Usp6nl	0	0	0	2	0	0	2	1168	1	2	0
Cugbp2	1644	2	2	2	0	2	2	1	1	5	12
5031426D15Rik	0	0	1	1	0	0	1	2	0	0	1
Gata3	1958	6	714	12	204	20	3194	35	783	3	14
4930412O13Rik	0	0	0	0	0	0	0	0	0	0	0
Taf3	313	1	4	833	1	16	4428	718	397	6	9
Atp5c1	3276	793	28791	20281	5657	5898	19448	10156	7142	6262	14183
Kin	47	11	3870	5	1222	0	116	12	607	2	7
Itih2	0	0	0	0	0	0	0	0	0	0	0
Itih5	0	0	1	0	0	0	1	0	0	0	0
Sfmbt2	0	0	0	1	0	0	0	2	0	0	1
Prkcq	0	0	0	0	1	0	0	0	0	0	0
Pfkfb3	2929	2	228	4	1	0	2	2	390	3	14
Rbm17	272	16	1945	62	2	1	1708	70	186	1	3
Il2ra	0	0	0	0	0	0	0	0	0	0	0
Il15ra	0	0	0	0	0	0	0	0	0	0	0
Fbxo18	185	6	1847	2	46	2	0	217	0	15	1
Ankrd16	59	0	0	0	239	0	0	0	5	0	0
Itga8	0	0	0	0	0	0	0	0	0	0	0
Fam188a	7996	12	17	11	459	37	6688	4155	815	12	22
Pter	6	14	11	16	5	53	17525	1265	627	16	7
C1ql3	0	0	0	0	0	0	27	0	0	0	0
Rsu1	9181	7810	7683	9100	2532	84	13407	6700	3612	9388	7725
Cubn	0	0	1	1	13	0	0	152	109	0	0
Trdmt1	2	3	7	4	0	0	7	1387	4	3590	1
Vim	34835	29698	181751	254590	13071	25127	200693	45646	27289	39639	26344
St8sia6	0	0	0	0	0	0	0	0	0	0	0
Ptpla	0	3	445	1	29	1	196	491	190	3	688
Stam	12	39	10286	10	4	2	888	210	226	4	8
Fam23a	0	0	0	0	0	0	0	0	0	0	0
Mrc1	0	0	0	0	0	0	0	0	0	0	0
Slc39a12	0	0	0	0	0	0	0	0	0	1	0
Cacnb2	0	0	0	0	0	0	0	0	0	0	1
Nsun6	0	0	0	0	0	0	0	0	15	0	0
Arl5b	0	0	1	0	0	0	1	0	0	0	0
Plxdc2	0	0	0	0	0	0	0	0	0	0	0
Nebl	0	0	0	0	0	0	0	0	0	0	0
1700113O17Rik	0	0	0	0	0	0	0	0	0	0	0
2810030E01Rik	0	0	0	0	0	0	0	0	1	0	0
Mllt10	0	1	0	1	0	0	315	5	254	0	0
Dnajc1	2	0	207	1	2	25	3332	368	15	126	3
Commd3	5777	48	10148	34	1589	116	22072	5401	2764	6945	6386
Bmi1	761	0	0	3	0	0	241	1	334	1	87
BC061194	0	0	0	0	0	0	0	0	0	0	0
Pip4k2a	489	3	3	1	1579	2	2	1700	265	0	0
4930426L09Rik	0	0	0	0	0	0	0	0	0	0	0
Armc3	0	0	0	0	0	0	0	0	0	0	0
Msrb2	0	0	0	0	0	0	0	0	0	0	0
Ptf1a	0	0	0	0	0	0	1	0	0	0	0
4921504E06Rik	0	0	0	0	0	0	0	0	0	0	0
Etl4	6	0	0	0	0	0	0	0	0	0	0
Arhgap21	5	37	10150	13	0	1	11	82	14	6	6
Enkur	0	0	0	0	0	0	0	0	0	0	0
Thnsl1	4	4	2	6	3	56	3398	305	160	5	1
Gpr158	0	0	0	0	0	0	0	0	0	0	0
Myo3a	0	0	0	0	0	0	0	0	0	0	0
Gad2	0	0	0	1	0	0	0	0	0	0	1
Apbb1ip	1	1	7	16	7	12	3844	33	117	21	2
Pdss1	0	2	4	6282	35	1	3	945	91	1	0
Abi1	6388	24	9652	10925	2983	42	8975	588	615	750	361
Acbd5	2566	0	70	3	110	1	1	321	11	0	0
Mastl	0	0	0	2	0	0	0	0	339	0	0
Yme1l1	3993	6420	8693	33561	4016	133	21164	3382	2516	10810	3701
Nxph2	1	0	0	1	0	0	0	0	0	0	0
Spopl	10	2	1453	3	0	0	14	3	26	0	1
Hnmt	0	0	0	0	0	0	1	0	0	0	0
Tbpl2	0	0	0	0	0	0	0	0	0	0	0
Il1f8	0	0	0	0	0	0	0	0	0	0	0
Il1f9	0	0	0	0	0	0	0	0	0	0	0
Il1f6	0	0	0	0	0	0	0	0	0	0	0
Il1f5	0	0	0	0	0	0	0	0	0	0	0
Il1f10	0	0	0	0	0	0	0	0	0	0	0
Il1rn	11	106	36527	25	50	5	23	15	1001	13	34
Psd4	0	0	0	0	0	0	0	0	0	0	0
Pax8	1	0	0	1	0	1	2	0	259	0	3
Cacna1b	0	0	0	0	0	0	0	0	0	0	0
Ehmt1	2	19	4332	6051	76	6	73	371	521	1	2
Arrdc1	1867	2576	835	6	424	386	2107	804	183	3	6
Zmynd19	0	0	0	0	0	0	1	0	95	0	0
Wdr85	0	106	1	0	0	0	366	0	0	0	0
Mrpl41	318	2	582	5	446	1	1922	409	443	1	4
Pnpla7	0	1	0	0	9	0	1	0	470	0	0
Nelf	0	0	0	0	25	0	2	0	1	0	0
Entpd8	0	0	0	0	0	0	0	0	0	0	0
Noxa1	0	0	0	0	0	0	1	0	0	0	0
Nrarp	0	0	0	0	0	0	1	0	0	0	0
A830007P12Rik	183	11	3575	4	29	8	1601	0	0	0	0
Cobra1	1739	15	1909	3	317	0	186	44	85	2322	323
4933433C11Rik	0	0	0	0	0	0	0	0	0	0	0
Fam166a	0	0	5	89	0	0	2	2	4	0	0
Tubb2c	664	9	834	1844	184	9	2729	384	291	523	4
Slc34a3	0	0	0	0	0	0	0	0	0	0	0
Gm757	0	0	0	0	0	0	0	0	0	0	0
2310002J15Rik	0	0	0	0	0	0	0	0	0	0	0
Rnf208	0	0	0	0	0	0	0	0	0	0	0
Ndor1	0	4	1974	1	129	0	2	108	242	1	2202
C730025P13Rik	2	8	1887	2	1	0	1702	0	8	2	0
C430004E15Rik	1416	9093	14	5	38	2	1	0	104	1	11
Ssna1	2501	67	11722	6869	1155	63	19911	2097	2572	11	8955
Anapc2	7	9	43	12181	211	33	5850	638	1058	4	3
Lrrc26	0	0	0	0	0	0	0	0	0	0	0
Grin1	0	0	0	0	0	0	0	0	0	0	0
AA543186	0	0	0	0	0	0	0	0	0	0	0
Man1b1	814	0	354	614	323	1	3	0	1	679	59
Dpp7	742	20	1126	19262	4	29	4759	632	26	6	15
Uap1l1	340	6	2752	1197	44	28	12006	2376	482	170	45
2010317E24Rik	0	0	0	0	0	0	0	0	0	0	0
Entpd2	0	0	0	0	0	0	0	0	0	0	0
Npdc1	547	39	11120	4376	102	3	635	926	507	9	55
Fut7	0	0	0	0	0	0	0	0	0	0	0
Abca2	3136	8	2440	4	0	0	4	1	372	1	10
Clic3	0	0	0	0	0	0	0	0	0	0	0
BC029214	1	5	1136	3	0	3601	1	288	467	0	1
Ptgds	0	0	0	0	0	0	0	0	0	0	0
Lcn12	0	0	0	0	0	0	0	0	0	0	0
C8g	0	0	0	0	0	0	0	0	0	0	0
Fbxw5	1	6	858	3	562	4	1723	356	1161	5	0
Traf2	4	3	8	2	644	17	3983	3674	451	0	3
Edf1	1611	1185	3720	5946	469	510	6369	1434	1184	260	1115
Mamdc4	1	1	0	1	0	0	0	77	0	0	0
Phpt1	1138	3928	3716	35	608	8516	9458	2388	1074	814	1877
Gm996	0	0	0	0	0	0	0	0	0	0	0
B230208H17Rik	1	14	3233	3	624	14	2693	862	84	2	10
4921530D09Rik	0	0	0	0	0	0	1	0	0	0	0
Tmem141	248	0	4	0	0	0	0	431	0	0	0
Fcna	0	0	0	0	0	0	0	0	0	0	0
Lcn8	0	0	0	0	0	0	0	0	0	0	0
Lcn5	0	0	0	0	0	0	0	0	0	0	0
Lcn6	0	0	0	0	0	0	0	0	0	0	0
Lcn10	0	0	0	0	0	0	0	0	0	0	0
Lcn13	0	0	0	0	0	0	0	0	0	0	0
Bmyc	0	0	0	0	0	0	0	0	0	0	0
Lcn14	0	0	0	0	0	0	0	0	0	0	0
Lcn3	0	0	0	0	0	0	0	0	0	0	0
Lcn11	0	0	0	0	0	0	0	0	0	0	0
Glt6d1	0	0	0	0	0	0	0	0	0	0	0
Lcn9	0	0	0	0	0	0	0	0	0	0	0
Sohlh1	0	0	0	0	0	0	0	0	0	0	0
Kcnt1	0	0	0	0	0	0	0	0	0	0	0
Camsap1	12	2	44	3	38	7	3010	90	155	4	3
Ubac1	6	7	2424	2	0	1	2	0	354	11	2887
Nacc2	285	9770	2026	29	10	232	4088	480	670	4	5
Lhx3	0	0	0	0	0	0	0	0	0	0	0
Qsox2	0	0	0	0	0	0	1	109	1	0	0
4932418E24Rik	0	0	0	0	0	0	0	0	0	0	0
Gpsm1	126	7	675	5	0	25	2954	587	2	4308	2
Dnlz	142	6	980	0	31	9	769	84	188	256	691
Card9	0	0	0	0	0	0	0	0	0	0	0
Snapc4	2189	2	0	1	1	1	2	1	0	0	9
Sdccag3	0	20	996	4	0	0	475	1	170	0	3
Pmpca	8508	30	3000	20311	581	53	10536	3032	905	45	10790
Inpp5e	2442	2	899	2614	565	2	36	283	479	3	971
Sec16a	3	1	4	2	41	2	755	1454	461	0	1
Notch1	1	0	1	0	0	0	0	0	0	0	0
Egfl7	0	0	1	0	0	0	0	0	0	0	0
Agpat2	0	0	1	3	302	0	0	228	79	1	1
Fam69b	0	0	0	0	0	0	0	0	0	0	0
Snhg7	1	2	1920	1	45	0	2	72	7	1	6
Lcn4	0	0	0	0	0	0	0	0	0	0	0
Abo	0	0	0	0	0	0	0	0	0	0	0
Surf6	0	0	0	0	175	0	55	0	38	0	0
Med22	4980	0	5	2	0	0	4	337	78	6	14
Rpl7a	81	1	275	382	44	92	520	76	68	70	162
Surf1	3114	16	16	30101	245	14	1307	2278	1415	4541	14
Surf2	1913	594	119	15128	669	5	1386	76	472	2303	642
Surf4	5716	30498	11308	44062	2790	151	32658	7625	5998	30384	34684
Gm711	0	0	0	0	0	0	0	0	0	0	0
Rexo4	6	20	3570	18	199	17896	3601	174	88	3149	5
Adamts13	0	0	0	0	0	0	0	0	0	0	0
5930434B04Rik	0	0	1	0	2	0	0	15	134	0	0
Slc2a6	1	9	2280	1	232	0	5	0	1	0	0
Tmem8c	0	0	0	0	0	0	0	0	0	0	0
Adamtsl2	0	0	0	0	0	0	0	0	0	0	0
Fam163b	0	0	0	0	0	0	0	0	0	0	0
Dbh	0	0	0	0	0	0	0	0	0	0	0
Sardh	0	0	0	0	0	0	0	0	0	0	0
Vav2	0	0	0	0	0	0	56	0	0	0	0
Brd3	9234	5	28	8766	463	26	4734	688	1263	1522	42
Wdr5	0	12	2811	3	1	0	17	364	21	1440	0
Rxra	9	0	0	0	0	0	0	0	0	0	0
Col5a1	1855	2	1255	5	0	1	19	14	768	12	12
Fcnb	0	0	0	0	0	0	0	0	0	0	0
Olfm1	0	1	0	0	0	0	0	0	0	1	0
Gm347	0	0	0	0	0	0	0	0	0	0	0
1700007K13Rik	0	0	0	0	0	0	0	0	0	0	0
Mrps2	3778	36	6011	1963	144	48	8080	208	45	5	25
Gbgt1	0	0	0	0	0	0	0	0	0	0	0
Ralgds	0	0	0	0	0	0	0	0	10	0	0
Cel	0	0	0	0	0	0	0	0	0	0	0
Gtf3c5	1598	8	5	5	1	6	91	182	134	18332	9
Gfi1b	0	0	0	0	0	0	0	0	0	0	0
Tsc1	0	0	75	1	0	1	7	382	208	0	0
1700026L06Rik	0	0	0	0	0	0	0	0	0	0	0
1190002A17Rik	0	0	0	0	0	0	0	0	0	0	0
Gtf3c4	0	0	0	0	0	0	0	1	0	0	0
Ddx31	0	0	0	0	0	0	0	108	0	0	0
Barhl1	0	0	1	0	0	0	1	0	0	0	0
1700101E01Rik	0	0	0	0	0	0	1	0	0	0	0
Ttf1	0	0	3	6162	2	0	2	1273	111	2	1
Setx	554	5	7	1	327	3	730	1975	426	92	4
Ntng2	0	0	0	0	0	0	0	0	0	0	0
Med27	3102	0	4	0	44	5	3416	670	353	9	20
Rapgef1	1	7	1801	10	107	21	4457	1204	703	4	6
Gm13547	0	0	0	0	0	0	1	0	0	0	0
Trub2	1	6	134	4	1	0	7	6	461	23	10300
Coq4	17	0	3	1	0	1	1103	515	120	0	1
Slc27a4	263	864	1563	2	0	1	0	955	227	3	3015
Urm1	2	2	1022	1	24	0	158	573	226	0	252
Cercam	2	6	330	4	8	12	3390	17	140	366	2
Odf2	1	17	2741	3	851	45	7810	1	0	9	11
Gle1	1292	22	6534	7	677	3	8	396	1	3256	18
Spna2	3615	23	4286	843	742	5	220	4638	6036	920	5770
Wdr34	1605	3	4	2	0	5	3	3	368	27	5013
Set	254	0	67	157	15	1	172	63	49	1	2
Pkn3	0	3	1	0	0	0	51	11	19	128	0
Zdhhc12	1	2	205	2	1	1	1666	42	373	4946	0
Zer1	0	0	13	0	0	0	0	0	90	0	0
Tbc1d13	7	0	0	0	27	0	0	0	107	0	0
Endog	0	0	0	0	97	0	0	438	142	0	0
D2Wsu81e	1	2	1	0	522	1	2	2044	588	0	1
Ccbl1	1	3	2	2	4	34	4642	701	1	2	5
1700084E18Rik	0	0	0	0	0	0	0	0	0	0	0
Lrrc8a	3549	6784	3557	4835	339	2291	8479	2391	2115	1088	234
Phyhd1	2	1	2	1	4	9	3354	446	199	5	0
Dolk	560	5	4	3	400	3	884	3019	489	0	5
Nup188	1812	8	1907	6	244	16	2586	1297	777	2	9
Sh3glb2	3	116	3873	15048	12	26	6346	320	477	1205	8
Fam73b	0	0	1	0	681	0	0	0	179	0	0
Dolpp1	194	1	6	2	0	3	5	1215	325	3340	2
Crat	1	20	4110	2	250	24	2592	20	6	13	5
Ppp2r4	3900	7	2875	5	132	6	1366	524	133	3	37
Ier5l	0	0	0	0	0	0	1	0	0	0	0
Cstad	0	0	1	0	0	0	0	0	73	0	0
1700001O22Rik	0	0	1	0	0	0	0	0	0	0	0
Mettl11a	5	23	3539	1177	6	17	2157	2098	569	765	3
Asb6	1890	0	4	1	211	1	8	488	549	0	9
Prrx2	0	2	190	0	1	1	1215	0	0	1	0
Ptges	1	0	0	0	0	1	468	0	125	0	0
Tor1b	1806	36	7388	23	494	17	7462	1437	552	7	10
Tor1a	3	7	3815	5	489	3	2094	700	761	2	7
BC005624	764	5016	1707	2366	2	5	1764	751	365	4229	7
Usp20	0	3	600	4	1	0	333	0	1	3	630
Fnbp1	0	1	200	1	0	0	663	0	1	0	1
Gpr107	6	33	6054	10	732	3	6	1165	186	4121	2
Freq	575	2	3	1	410	0	0	2800	1277	3	0
Ass1	0	0	2	1	0	0	84	1	0	0	303
Fubp3	9328	3304	7988	44	3344	116	19033	4298	2321	68	58
Prdm12	0	0	0	0	0	0	0	0	0	0	0
Exosc2	2374	18148	11	11	11	20	4483	2278	458	5	18
Abl1	0	219	1483	2	1	1	188	160	66	2	1
Qrfp	0	0	0	0	0	0	0	0	0	0	0
Fibcd1	0	0	0	0	0	0	0	0	0	0	0
Lamc3	0	0	0	0	0	0	0	0	0	1	0
Aif1l	1275	6	6	7184	450	30	3555	630	634	2	10
Nup214	2	6	1074	2	608	2	411	2	25	1	0
Fam78a	1	1	0	0	0	0	0	0	0	0	0
Ppapdc3	0	0	0	0	0	0	0	0	0	1	0
Bat2l	99	91	4550	657	1705	26	2777	1517	466	48	6
Pomt1	2	9	14	8	3	40	7056	1282	5	3696	2
Uck1	0	1	585	0	79	0	457	94	47	0	0
2900010J23Rik	1117	81	21284	6807	1494	5605	18844	5211	2605	2610	1620
Golga2	1204	0	1273	4	3	0	227	1560	301	2	2
Dnm1	1	1	0	0	0	0	0	0	0	0	0
Ciz1	780	11	2056	1	79	2	2	1	0	6	762
1110008P14Rik	609	14	2194	3356	331	1	2230	982	338	2867	0
Lcn2	0	0	0	0	0	0	0	0	0	0	0
Ptges2	0	47	2355	0	1	0	7	0	0	43	0
Slc25a25	0	0	1	1	0	0	1	0	315	0	0
Naif1	147	0	0	0	0	0	0	0	0	0	0
Fam102a	0	0	0	0	0	0	0	52	0	0	0
Dpm2	2631	54	8106	9967	1068	27386	3356	3810	2211	31	7738
Pip5kl1	0	0	0	0	0	0	0	0	0	0	0
St6galnac4	1	6	2560	2	9	26	3422	1	77	1018	2
St6galnac6	5257	6	1222	1	1	0	2	231	234	2	22
Ak1	707	42	7735	17	784	53	8441	1650	808	1412	4460
Eng	0	44	29	0	10	0	0	0	0	0	1
Fpgs	0	6	3178	0	350	0	4	1	0	1	2
Cdk9	122	3	371	0	7	6	2432	144	79	0	2
Sh2d3c	0	0	0	0	0	0	0	0	0	0	0
Tor2a	1	9	5374	5	3	0	171	4	335	11	507
Ttc16	0	3	321	0	0	0	4	0	15	0	18
Ptrh1	2	19	5301	7	0	0	2011	674	267	182	2
1700019L03Rik	2	1	1512	2	0	0	492	160	50	48	1
Stxbp1	1739	0	125	1624	1	22	3313	1	656	7	11
Fam129b	1254	2563	1583	7	14	9	1556	0	528	1	24
Lrsam1	0	0	0	0	0	0	0	0	33	0	0
Rpl12	33	3	69	8	5	3	15	5	7	41	2
Snora65	1	0	0	0	0	0	18	3	1	0	0
Slc2a8	10	5	580	0	0	0	1	620	99	0	0
Garnl3	0	1	0	0	0	0	0	0	0	0	0
Ralgps1	0	0	0	0	0	0	0	0	0	0	0
Angptl2	0	0	0	0	0	0	0	0	0	0	0
Zbtb34	7	0	0	1	0	0	1	1	0	0	0
Zbtb43	0	1	0	0	791	1	3	0	9	0	0
Lmx1b	0	0	0	0	0	0	0	0	0	0	0
Fam125b	450	0	0	1	88	4	509	253	15	1	0
Pbx3	0	0	0	1	0	0	0	0	0	0	0
Mapkap1	1	5	536	5	1	11	2079	274	405	524	5033
Gapvd1	3	3	110	2	2	24	2909	430	167	1	2
Hspa5	42997	140112	144418	114273	15566	866	200722	43476	30778	110832	36140
Rabepk	390	9	2760	8	1352	19	4764	2596	799	9222	3
Fbxw2	0	0	0	1	277	0	0	24	2	0	0
Psmd5	2264	1131	453	14	603	15347	100	7565	1542	32	12320
D730039F16Rik	0	0	0	0	0	0	0	0	0	0	0
Phf19	0	0	0	0	0	0	0	0	0	0	0
Traf1	0	0	0	0	0	0	0	0	0	0	0
Hc	0	0	0	1	0	0	0	0	0	0	0
AI182371	0	0	0	0	0	0	0	0	0	0	0
Cep110	513	1	100	0	0	0	0	0	0	1	2
Rab14	17	116	31216	32241	2635	5737	3624	6469	1368	33	7238
Gsn	3927	77	15355	53925	3018	12407	23132	6293	5620	14360	605
Stom	1	29	6518	17676	1	2	9	11	12	131	11
4930402F06Rik	0	0	0	0	0	0	0	0	0	0	0
Ggta1	3	14	2170	6	789	20	4155	3	643	4	1
Dab2ip	0	0	1	1	16	1	0	686	0	0	0
Ttll11	0	0	0	0	0	0	0	0	0	0	0
Ndufa8	3363	13026	9813	55	1885	155	31154	5259	3376	3191	2179
Morn5	0	0	0	0	0	0	0	0	0	0	0
Lhx6	0	0	0	0	1	0	9	328	552	0	0
Rbm18	1301	2	7	9	2952	42	9058	337	937	6	3
Mrrf	1	3	220	4	388	26	4457	438	704	0	4
Ptgs1	3827	17155	18610	18603	5319	25990	20322	5118	3892	14846	4828
Olfr335	0	0	0	0	0	0	0	0	0	0	0
Olfr338	0	0	0	0	0	0	0	0	0	0	0
Olfr339	0	0	0	0	0	0	0	0	0	0	0
Olfr340	0	0	0	0	0	0	0	0	0	0	0
Olfr341	0	0	0	0	0	0	0	0	0	0	0
Olfr342	0	0	0	0	0	0	0	0	0	0	0
Olfr344	0	0	0	0	0	0	0	0	0	0	0
Olfr345	0	0	0	0	0	0	0	0	0	0	0
Olfr346	0	0	0	0	0	0	0	0	0	0	0
Olfr347	0	0	0	0	0	0	0	0	0	0	0
Olfr348	0	0	0	0	0	0	0	0	0	0	0
Olfr50	0	0	0	0	0	0	0	0	0	0	0
Olfr3	0	0	0	0	0	0	0	0	0	0	0
Olfr350	0	0	0	0	0	0	0	0	0	0	0
Olfr351	0	0	0	0	0	0	0	0	0	0	0
Olfr352	0	0	0	0	0	0	0	0	0	0	0
Olfr353	0	0	0	0	0	0	0	0	0	0	0
Olfr354	0	0	0	0	0	0	0	0	0	0	0
Olfr355	0	0	0	0	0	0	0	0	0	0	0
Olfr356	0	0	0	0	0	0	0	0	0	0	0
Olfr357	0	0	0	0	0	0	0	0	0	0	0
Olfr358	0	0	0	0	0	0	0	0	0	0	0
Olfr360	0	0	0	0	0	0	0	0	0	0	0
Olfr361	0	0	0	0	0	0	0	0	0	0	0
Olfr362	0	0	0	0	0	0	0	0	0	0	0
Olfr365	0	0	0	0	0	0	0	0	0	0	0
Olfr366	0	0	0	0	0	0	0	0	0	0	0
Olfr367	0	0	0	0	0	0	0	0	0	0	0
Olfr368	0	0	0	0	0	0	0	0	0	0	0
Pdcl	316	3	1134	1	897	2	2	13	1658	2	1
Rc3h2	0	1	38	133	487	2	2	1591	668	704	2
Zbtb6	2	0	975	1	0	1	1	0	229	0	0
Zbtb26	3	17	3541	5	1	7	903	146	2	2	5
Rabgap1	1692	2	8	3	1971	0	452	3041	373	2	5
Gpr21	0	0	0	0	0	0	0	0	0	0	0
Strbp	5	34	6301	9	575	0	1259	2198	221	3235	7
Crb2	0	15	3519	5	499	9	6665	5	133	5	2
Dennd1a	3	5	73	3	62	13	3436	95	62	2	1
Lhx2	0	0	1	2	0	0	0	0	0	0	1
Nek6	50	23417	6024	33	3489	16103	6663	2054	1030	5851	7
Psmb7	2281	37	14954	22718	1734	1758	14074	4013	2555	287	12956
Nr5a1	0	0	0	0	1	0	0	0	0	0	0
Nr6a1	1	1	0	1	0	0	0	0	32	0	1
Olfml2a	0	0	0	0	0	0	0	0	0	0	0
Wdr38	0	0	0	0	0	0	0	0	0	0	0
Rpl35	73	37	235	269	34	119	348	74	34	29	60
Arpc5l	755	4112	5318	16	206	31	9876	1699	1577	19	8834
Golga1	2706	3	2127	8	11	3	188	526	163	1	17
A930041I02Rik	4	929	3100	9	4	15	5141	3	3	4	14
Ppp6c	2893	46	8602	44230	2316	69	11898	2548	1442	2827	47
Lrp1b	0	0	0	0	0	1	1	1	0	0	0
Kynu	0	0	0	0	0	0	0	0	0	0	0
Arhgap15	0	0	1	0	0	0	0	0	0	0	0
Gtdc1	79	1	64	1	0	0	1	0	0	896	0
Zeb2	1	12	540	10	666	1	6	1142	160	3966	0
Acvr2a	1	0	0	0	1	1	20	63	148	0	0
Orc4l	3260	72	13485	24	1705	36	6486	3374	2647	3794	43
Mbd5	1	0	0	0	0	1	84	121	89	0	0
Epc2	0	5	961	1	1	0	0	50	401	0	2
Kif5c	0	0	1	0	0	0	1	0	0	0	0
Lypd6b	0	0	0	0	0	0	0	139	0	0	0
Lypd6	0	0	0	0	0	0	1	0	0	0	0
Mmadhc	7989	64	18158	18796	917	25565	8190	1294	2091	21	295
Rnd3	13053	2022	11264	21454	289	126	30217	5398	5300	9808	63
Tas2r134	0	0	0	0	0	0	0	0	0	0	0
Rbm43	3332	8	18	12137	10	43	10709	605	626	8	29
Nmi	1330	8	1173	1	780	3	1	1251	958	1	5
Tnfaip6	66	2	0	1	0	0	1	0	125	0	0
Rif1	0	17	4917	4	619	1	6	747	943	0	4
Neb	1	0	2	1	0	0	2	0	0	0	0
Arl5a	16	5	19	66	1148	37	10875	1153	267	14	7
Cacnb4	1	0	175	1	145	0	0	637	0	1	0
Stam2	39	10	37	39702	1506	10	26	1333	685	2	834
Fmnl2	0	0	0	0	0	0	1	0	0	0	0
Prpf40a	2961	40	12736	1201	362	10	1195	4447	1046	14	33
Arl6ip6	2	2	6	9	1	2	7	331	2208	2238	1
Rprm	0	0	0	0	0	0	0	0	0	0	0
Galnt13	0	0	0	0	0	0	0	0	0	0	0
Kcnj3	0	0	0	0	0	0	0	0	0	0	0
Nr4a2	0	0	0	0	0	0	0	0	0	0	0
Gpd2	5347	30	10762	2563	2	10	5347	10	83	24	35
Galnt5	0	0	0	0	0	0	0	0	0	0	0
Ermn	0	0	0	0	0	0	0	0	0	0	0
Cytip	0	0	0	0	0	0	0	0	0	1	0
Acvr1c	5	0	2	3	0	2	10	1	29	3	1
Acvr1	1	5	2026	2	0	0	1	1	331	2	2
Upp2	0	0	0	0	32	0	0	0	0	0	0
Pkp4	1	2	2	1	150	1	1	0	482	0	1
Dapl1	0	0	0	0	0	0	0	0	0	0	0
Tanc1	2407	17	6256	14	2	8	2951	891	789	5	15
Wdsub1	40	18080	16	6	6	2	63	531	469	2	12
Baz2b	2	113	480	9	792	15	5867	986	484	5	5
2021-03-07	143	2	1292	7	172	15	1877	1	0	2	2
Cd302	3	1	4	3	328	9	1338	3	163	2766	0
Ly75	0	4	1077	1	0	0	1	1	112	0	0
Pla2r1	0	0	0	0	0	0	0	0	0	0	0
Itgb6	7	0	1	0	0	1	0	0	0	1	0
Rbms1	4429	8	3812	13	1141	11	2108	3186	992	7	32
Tank	7	43	13199	27	382	8	17	5917	3481	18	6311
Psmd14	1806	898	14964	6330	2582	181	34661	7075	5136	3380	18918
Tbr1	0	0	0	0	0	0	0	0	0	0	0
Slc4a10	0	0	0	0	0	0	0	0	0	0	0
Dpp4	0	1	0	0	0	1	0	0	0	2	0
Gcg	0	0	0	1	0	0	0	0	0	0	0
Fap	0	0	0	0	0	0	0	0	0	0	0
Ifih1	0	14	2401	1	0	1	3	1	1	0	8
Gca	0	0	0	0	0	1	0	0	0	0	0
Kcnh7	0	0	0	0	0	0	0	0	0	0	0
Fign	0	0	0	0	0	0	1	0	0	0	0
Grb14	0	0	0	0	0	0	0	0	0	0	0
Cobll1	1	0	474	4	0	12	2303	0	356	5	3
Slc38a11	0	0	0	0	0	0	0	0	0	0	0
Scn3a	0	1	2	0	0	0	0	1	1	1	1
Scn2a1	0	0	1	1	0	0	2	0	0	0	0
Csrnp3	0	0	0	0	0	0	0	0	0	0	0
Galnt3	2	1	1	1	0	0	5	0	0	0	1
Ttc21b	2522	3	1892	5	3	17	3744	0	194	2	1
Scn1a	0	0	0	0	0	0	1	0	0	0	0
Scn9a	0	1	0	0	0	0	0	0	0	0	0
Scn7a	1	0	0	1	0	1	1	0	1	0	1
Gm1322	0	0	0	0	0	0	0	0	0	0	0
Xirp2	0	1	0	1	0	0	1	0	0	0	0
B3galt1	0	1	0	1	0	0	2	0	32	0	0
Stk39	107	1	1637	3	780	1	1	123	1	2	1
4933409G03Rik	0	0	0	0	0	0	0	0	0	0	0
4932414N04Rik	0	0	0	0	0	0	0	0	0	0	0
Lass6	144	0	79	0	21	0	0	0	221	0	0
Nostrin	163	0	0	0	0	0	0	0	1	0	0
Spc25	1789	6081	4	7	3	4	4	787	269	0	5
G6pc2	0	0	0	0	0	0	0	0	0	0	0
Abcb11	0	0	0	0	0	0	0	0	0	0	0
Dhrs9	3	24	10344	11	6	5	67	6	106	521	3
Lrp2	3	0	1	0	0	0	1	0	106	0	0
Bbs5	3087	17	4249	8	5	2	5	410	267	1	13
Kbtbd10	0	0	0	1	0	0	0	0	0	0	0
Fastkd1	3	11	6979	11	1	8	496	4	1	2	4
Ppig	6338	5839	1924	11202	390	38	6549	3313	1434	9	23
4930578N16Rik	0	0	2	0	63	0	0	0	264	0	0
Phospho2	3	8	67	28833	159	7	18	902	1116	17	11551
Klhl23	15	3	3	3	5	10	6620	3	0	6	5
Ssb	6461	93	18196	37649	4134	1202	18293	9833	4444	11544	1078
Mettl5	509	30	4115	15076	966	15	1151	675	698	406	73
Ubr3	3	9	6	2	2	5	4156	589	46	2	1
Myo3b	4	0	0	0	0	0	0	0	0	0	0
Sp5	0	0	0	0	0	0	0	0	0	0	0
4933404M02Rik	0	0	1	0	0	0	0	0	0	0	0
Gad1	0	0	0	0	0	0	0	0	0	0	0
Gorasp2	3489	82	20804	51	11	65	15867	1685	3587	589	8614
Tlk1	3	24	6284	10150	768	3	9	329	71	5	8
Mettl8	1628	1	2	0	888	1	2	702	1	1	11
Dcaf17	0	0	30	0	1	0	185	447	8	0	0
Cybrd1	1	0	0	0	0	0	0	0	0	0	0
Dync1i2	7109	108	13740	33820	2537	126	25970	7006	2885	647	22985
Slc25a12	1165	31800	82	73	8	24	2272	770	1111	1605	19
Hat1	3771	68	9516	1277	159	20	1784	5975	2387	13373	26
Metapl1	1	11	3673	14	410	1	760	3	182	5350	3
Dlx1	0	0	0	0	0	0	0	0	0	0	0
Dlx1as	0	0	1	0	0	0	0	1	0	0	0
Dlx2	0	0	0	0	0	0	2	0	0	0	0
Gm1631	0	0	0	0	0	0	0	0	0	0	0
Itga6	1135	2	2	1	3	0	1	0	171	0	12
Pdk1	5	5208	6723	8	98	21	6182	5	70	7	2
Rapgef4	0	0	0	0	0	0	0	0	0	0	0
B230120H23Rik	0	0	1	1	1	0	0	0	273	0	1
Cdca7	1080	1	1	3733	0	2	1	608	930	0	9
Sp3	1	17	4153	10	1488	0	708	1014	632	1	2
Ola1	4530	46	3995	25341	2179	55	9677	3592	1319	791	11679
Sp9	0	0	0	0	67	0	0	0	0	0	0
Cir1	23	0	114	0	0	0	0	0	6	0	0
Scrn3	2	6	1055	4856	0	2	4	1224	251	1	0
Gpr155	1	2	7	2	12	11	2830	1	2	3	2
Wipf1	2336	1	18	1	210	2	2	0	72	0	14
Chrna1	0	0	0	0	0	0	1	0	1	0	0
Chn1	0	0	0	0	0	0	0	0	2	1	0
Atf2	5185	30	3652	5949	996	28	4831	736	831	5	20
Atp5g3	6333	7768	29645	19872	3938	229	40399	10781	5097	4199	3614
Lnp	4950	3	55	113	46	0	7	973	716	5	42
Evx2	0	0	0	0	0	0	0	0	0	0	0
Hoxd13	0	0	0	0	0	1	0	0	0	0	0
Hoxd12	0	0	0	0	0	1	0	0	0	0	0
Hoxd11	1	0	0	0	0	0	0	0	0	0	0
Hoxd10	0	0	0	0	0	0	0	0	0	0	0
Hoxd9	0	0	0	0	0	0	0	0	116	0	0
Hoxd8	14	0	1	1100	4	0	178	906	260	0	0
1700109F18Rik	0	3	633	1	3	1	12	2	1	0	2
Hoxd3	1	0	0	0	0	0	0	0	76	0	0
Hoxd4	2	0	1	0	0	0	0	7	11	0	0
Hoxd1	0	0	0	0	0	0	0	0	0	0	0
Mtx2	763	816	76	3	435	2	3237	19	702	2	1
Hnrnpa3	1	0	68	32	4	0	133	40	16	3	80
Nfe2l2	6367	41	5336	22052	2355	69	19312	2980	1681	15	165
Agps	3437	28	6129	12	0	2	347	74	462	5	9
Ttc30b	0	0	0	0	0	0	0	0	0	0	0
Ttc30a2	0	0	0	0	0	0	0	0	0	0	0
Ttc30a1	0	0	1	0	0	0	9	0	0	0	0
Pde11a	0	0	0	0	0	0	0	0	0	0	0
Cyct	0	0	0	0	0	0	0	0	0	0	0
Rbm45	205	2252	3050	445	103	10	3192	1092	614	2572	8
Osbpl6	0	0	0	0	0	0	1	0	0	0	0
Prkra	1041	4	9	9	1562	12	4160	2167	913	1425	1908
Dfnb59	0	0	0	0	0	0	0	0	0	0	0
Fkbp7	2227	33	9241	16	1756	62	8116	1127	1481	7405	4057
Plekha3	0	0	0	3	0	0	19	263	402	0	0
Ttn	1	3	4	4	2	0	4	1	1	4	1
2610301F02Rik	0	0	0	0	0	0	2	24	0	0	0
Sestd1	85	2	6	1	223	16	3395	526	139	2	1
Zfp385b	0	0	0	0	0	0	0	0	0	0	0
Cwc22	587	2	679	3	131	4	1402	1	241	2	177
Gm14461	0	0	0	0	0	0	0	0	0	0	0
Ube2e3	2533	7	1801	380	1568	4	677	1016	928	4	5
Itga4	0	0	0	0	0	0	0	0	0	0	1
Cerkl	0	0	0	0	0	0	0	0	0	0	0
Neurod1	0	1	0	0	0	0	0	0	0	0	0
Ssfa2	160	1	6	5	6	2	715	986	414	2133	3
Ppp1r1c	0	0	0	0	0	0	0	0	0	0	0
Pde1a	0	0	1	0	0	0	0	0	0	0	0
Prdx6-rs1	6	18	40	18	3	6	28	7	4	0	7
Dnajc10	4566	13754	5253	23513	358	115	14640	3282	2982	46	14798
Frzb	0	0	0	0	0	0	0	0	0	0	0
Nckap1	4280	14	14	20	237	14	1005	1249	53	22240	37
Dusp19	8	9	5890	3647	141	30	3324	483	380	23	10327
Nup35	56	0	104	0	63	0	503	29	62	0	0
Zfp804a	0	0	0	0	0	0	0	0	0	0	0
Zc3h15	3	6	1387	4260	220	4255	4789	656	357	18	7822
Itgav	173	49	10077	31	542	61	9174	2371	1647	5931	15
Fam171b	1	0	0	0	0	0	84	0	0	0	0
Zswim2	0	0	0	0	0	0	0	0	0	0	0
Calcrl	0	0	2	0	3	0	0	0	199	0	0
Tfpi	0	0	0	0	0	0	0	0	0	0	0
Ctnnd1	4	30	2277	19	1368	27	5941	3656	738	139	1683
Gm13718	929	0	0	0	0	0	1	0	0	1	2
2700094K13Rik	1245	2459	8387	1552	839	3492	12677	2214	1410	1380	3914
Txndc14	8	1012	471	9	172	4	702	362	138	513	213
Med19	2418	9	1148	29	651	16	4853	960	828	5762	13
Zdhhc5	614	5	83	189	17	2	928	58	204	819	1
Clp1	3070	4	10	13257	0	1	5	605	349	3	13
Ypel4	0	1	317	0	0	0	0	0	0	0	0
Serping1	0	0	0	0	0	0	0	0	0	0	0
Ube2l6	2514	21	5703	10432	118	30	4757	471	1072	6	8
Smtnl1	0	0	0	0	0	0	0	0	0	0	0
Timm10	677	18	3264	1681	776	20	7600	1884	671	4549	2096
Slc43a1	0	0	0	0	0	0	0	0	0	0	0
Rtn4rl2	0	0	0	0	0	0	0	0	0	0	0
Slc43a3	1987	800	11696	1859	22	75	15992	2613	2467	18274	23
Prg2	4	0	0	0	0	0	0	0	0	0	0
Prg3	0	0	0	0	0	0	0	0	0	0	0
P2rx3	0	0	0	0	0	0	0	0	0	0	0
Ssrp1	3999	19	5200	20977	1953	13	113	2390	1115	12709	29
Tnks1bp1	1726	15	3701	5	228	4	2230	250	661	3	7
Aplnr	0	0	0	0	0	0	0	0	0	0	0
Lrrc55	0	0	0	0	0	0	420	0	0	0	1
Olfr987	0	0	0	0	0	0	0	0	0	0	0
Olfr988	0	0	0	0	0	0	0	0	0	0	0
Olfr992	0	0	0	0	0	0	0	0	0	0	0
Olfr993	0	0	0	0	0	0	0	0	0	0	0
Olfr994	0	0	0	0	0	0	0	0	0	0	0
Olfr995	0	0	0	0	0	0	0	0	0	0	0
4833423E24Rik	0	0	0	0	0	0	0	0	0	0	0
Olfr996	0	0	0	0	0	0	0	0	0	0	0
Olfr998	0	0	0	0	0	0	0	0	0	0	0
Olfr1000	0	0	0	0	0	0	0	0	0	0	0
Olfr1002	0	0	0	0	0	0	0	0	0	0	0
Olfr154	0	0	0	0	0	0	0	0	0	0	0
Olfr1006	0	0	0	0	0	0	0	0	0	0	0
Olfr1008	0	0	0	0	0	0	0	0	0	0	0
Olfr1009	0	0	0	0	0	0	0	0	0	0	0
Olfr1010	0	0	0	0	0	0	0	0	0	0	0
Olfr1012	0	0	0	0	0	0	0	0	0	0	0
Olfr1013	0	0	0	0	0	0	0	0	0	0	0
Olfr1014	0	0	0	0	0	0	0	0	0	0	0
Olfr1015	0	0	0	0	0	0	0	0	0	0	0
Olfr1016	0	0	0	0	0	0	0	0	0	0	0
Olfr1018	0	0	0	0	0	0	0	0	0	0	0
Olfr1019	0	0	0	0	0	0	0	0	0	0	0
Olfr1020	0	0	0	0	0	0	0	0	0	0	0
Olfr1022	0	0	0	0	0	0	0	0	0	0	0
Olfr1023	0	0	0	0	0	0	0	0	0	0	0
Olfr1024	0	0	0	0	0	0	0	0	0	0	0
Olfr1026	0	0	0	0	0	0	0	0	0	0	0
Olfr1028	0	0	0	0	0	0	0	0	0	0	0
Olfr1029	0	0	0	0	0	0	0	0	0	0	0
Olfr1030	0	0	0	0	0	0	0	0	0	0	0
Olfr1031	0	0	0	0	0	0	0	0	0	0	0
Olfr1032	0	0	0	0	0	0	0	0	0	0	0
Olfr1033	0	0	6	0	0	0	0	0	0	0	0
Olfr1034	0	0	0	0	0	0	0	0	0	0	0
Olfr1036	0	0	0	0	0	0	0	0	0	0	0
Olfr1037	0	0	0	0	0	0	0	0	0	0	0
Olfr1038	0	0	0	0	0	0	0	0	0	0	0
Olfr1039	0	0	0	0	0	0	0	0	0	0	0
Olfr1040	0	0	0	0	0	0	0	0	0	0	0
Olfr1042	0	0	0	0	0	0	0	0	0	0	0
Olfr1043	0	0	0	0	0	0	0	0	0	0	0
Olfr1044	0	0	0	0	0	0	0	0	0	0	0
Olfr52	0	0	0	0	0	0	0	0	0	0	0
Olfr1045	0	0	0	0	0	0	0	0	0	0	0
Olfr1046	0	0	0	0	0	0	0	0	0	0	0
Olfr1047	0	0	0	0	0	0	0	0	0	0	0
Olfr1048	0	0	0	0	0	0	0	0	0	0	0
Olfr1049	0	0	0	0	0	0	0	0	0	0	0
Olfr1051	0	0	0	0	0	0	0	0	0	0	0
Olfr1052	0	0	0	0	0	0	0	0	0	0	0
Olfr1054	0	0	0	0	0	0	0	0	0	0	0
Olfr1055	1	0	0	0	0	0	0	0	0	0	0
Olfr1056	0	0	0	0	0	0	0	0	0	0	0
Olfr1057	0	0	0	0	0	0	0	0	0	0	0
Olfr1058	0	0	0	0	0	0	0	0	0	0	0
Olfr1061	0	0	0	0	0	0	0	0	0	0	0
Olfr1062	0	0	0	0	0	0	0	0	0	0	0
Olfr1065	0	0	0	0	0	0	0	0	0	0	0
Olfr1066	0	0	0	0	0	0	0	0	0	0	0
Olfr228	0	0	0	0	0	0	0	0	0	0	0
Olfr1076	0	0	0	0	0	0	0	0	0	0	0
Olfr1079	0	0	0	0	0	0	0	0	0	0	0
Olfr1080	0	0	0	0	0	0	0	0	0	0	0
Olfr1082	0	0	0	0	0	0	0	0	0	0	0
Olfr1083	0	0	0	0	0	0	0	0	0	0	0
Olfr1084	0	0	0	0	0	0	0	0	0	0	0
Olfr1085	0	0	0	0	0	0	0	0	0	0	0
Olfr1086	0	0	0	0	0	0	0	0	0	0	0
Olfr1087	0	0	0	0	0	0	0	0	0	0	0
Olfr1089	0	0	0	0	0	0	0	0	0	0	0
Olfr1090	0	0	0	0	0	0	0	0	0	0	0
Olfr1093	0	0	0	0	0	0	0	0	0	0	0
Olfr141	0	0	0	0	0	0	0	0	0	0	0
Olfr1094	0	0	0	0	0	0	0	0	0	0	0
Olfr1095	0	0	0	0	0	0	0	0	0	0	0
Olfr1097	0	0	0	0	0	0	0	0	0	0	0
Olfr1098	0	0	0	0	0	0	0	0	0	0	0
Olfr1099	0	0	0	0	0	0	0	0	0	0	0
Olfr1100	0	0	0	0	0	0	0	0	0	0	0
Olfr1101	0	0	0	0	0	0	0	0	0	0	0
Olfr1102	0	0	0	0	0	0	1	0	0	0	0
Olfr1104	0	0	0	0	0	0	0	0	0	0	0
Olfr1105	0	0	0	0	0	0	0	0	0	0	0
Olfr1106	0	0	0	0	0	0	0	0	0	0	0
Olfr1107	0	0	0	0	0	0	0	0	0	0	0
Olfr1109	0	0	0	0	0	0	0	0	0	0	0
Olfr259	0	0	0	0	0	0	0	0	0	0	0
Olfr1110	0	0	0	0	0	0	0	0	0	0	0
Olfr1111	0	0	0	0	0	0	0	0	0	0	0
Olfr1112	0	0	0	0	0	0	0	0	0	0	1
Olfr1113	0	0	0	0	0	0	0	0	0	0	0
Olfr1115	0	0	0	0	0	0	0	0	0	0	0
Olfr1116	0	0	0	0	0	0	0	0	0	0	0
Olfr1118	0	0	0	0	0	0	0	0	0	0	0
Olfr1120	0	0	0	0	0	0	0	0	0	0	0
Olfr1121	0	0	0	0	0	0	0	0	0	0	0
Olfr1122	0	0	0	0	0	0	0	0	0	0	0
Olfr1123	0	0	0	0	0	0	0	0	0	0	0
Olfr1125	0	0	0	0	0	0	0	0	0	0	0
Olfr1126	0	0	0	0	0	0	0	0	0	0	0
Pramel7	0	0	0	0	0	0	0	0	0	0	0
Pramel6	0	0	0	0	0	0	0	0	0	0	0
Olfr153	0	0	0	0	0	0	0	0	0	0	0
Olfr1128	0	0	0	0	0	0	0	0	0	0	0
Olfr1129	0	0	0	0	0	0	0	0	0	0	0
Olfr1130	0	0	0	0	0	0	0	0	0	0	0
Olfr1131	0	0	0	0	0	0	0	0	0	0	0
Olfr1132	0	0	0	0	0	0	0	0	0	0	0
Olfr1133	0	0	0	0	0	0	0	0	0	0	0
Olfr1134	0	0	0	0	0	0	0	0	0	0	0
Olfr1135	0	0	0	0	0	0	0	1	0	0	0
Olfr1136	0	0	0	0	0	0	0	0	0	0	0
Olfr1137	0	0	0	0	0	0	0	0	0	0	0
Olfr1138	0	0	0	0	0	0	0	0	0	0	0
Olfr1140	0	0	0	0	0	0	0	0	0	0	0
Olfr1141	0	0	0	0	0	0	0	0	0	0	0
Olfr152	0	0	0	0	0	0	0	0	0	0	0
Olfr1143	0	0	0	0	0	0	0	0	0	0	0
Olfr1145	0	0	0	0	0	0	0	0	0	0	0
Olfr1148	0	0	0	0	0	0	0	0	0	0	0
Olfr1151	0	0	0	0	0	0	0	0	0	0	0
Olfr1152	0	0	0	0	0	0	0	0	0	0	0
Olfr1153	0	0	0	0	0	0	0	0	0	0	0
Olfr1154	0	0	0	0	0	0	0	0	0	0	0
Olfr1155	0	0	0	0	0	0	0	0	0	0	0
Olfr1156	0	0	0	0	0	0	0	0	0	0	0
Olfr1157	0	0	0	0	0	0	0	0	0	0	0
Olfr74	0	0	0	0	0	0	0	0	0	0	0
Olfr1158	0	0	0	0	0	0	0	0	0	0	0
Olfr1160	0	0	0	0	0	0	0	0	0	0	0
Olfr1161	0	0	0	0	0	0	0	0	0	0	0
Olfr73	0	0	0	0	0	0	0	0	0	0	0
Olfr1162	0	0	0	0	0	0	0	0	0	0	0
Olfr1163	0	0	0	0	0	0	0	0	0	0	0
Olfr1164	0	0	0	0	0	0	1	0	0	0	0
Olfr1165	0	0	0	0	0	0	0	0	0	0	0
Olfr1166	0	0	0	0	0	0	0	0	0	0	0
Olfr1167	0	0	0	0	0	0	0	0	0	0	0
Olfr1168	0	0	0	0	0	0	0	0	0	0	0
Olfr1170	0	0	0	0	0	0	0	0	0	0	0
Olfr1173	0	0	0	0	0	0	0	0	0	0	0
Olfr1176	0	0	0	0	0	0	0	0	0	0	0
Olfr1178	0	0	0	0	0	0	0	0	0	0	0
Olfr1179	0	0	0	0	0	0	0	0	0	0	0
Olfr1180	0	0	0	0	0	0	0	0	0	0	0
Olfr1181	0	0	0	0	0	0	0	0	0	0	0
Olfr1182	0	0	0	0	0	0	0	0	0	0	0
Olfr1183	0	0	0	0	0	0	0	0	0	0	0
Olfr1184	0	0	0	0	0	0	0	0	0	0	0
Olfr1186	0	0	0	0	0	0	0	0	0	0	0
Olfr1188	0	0	0	0	0	0	0	0	0	0	0
Olfr1189	0	0	0	0	0	0	0	0	0	0	0
Olfr1193	0	0	0	0	0	0	0	0	0	0	0
Olfr1195	0	0	0	0	0	0	0	0	0	0	0
Olfr1196	0	0	0	0	0	0	0	0	0	0	0
Olfr1197	0	0	0	0	0	0	0	0	0	0	0
Olfr1198	0	0	0	0	0	0	0	0	0	0	0
Olfr1199	0	0	0	0	0	0	0	0	0	0	0
Olfr1200	0	0	0	0	0	0	0	0	0	0	0
Olfr1201	0	0	0	0	0	0	0	0	0	0	0
Olfr1202	0	0	0	0	0	0	0	0	0	0	0
Olfr1203	0	0	0	0	0	0	0	0	0	0	0
Olfr1204	0	0	0	0	0	0	0	0	0	0	0
Olfr1206	0	0	0	0	0	0	0	0	0	0	0
Olfr1208	0	0	0	0	0	0	0	0	0	0	0
Olfr1209	0	0	0	0	0	0	0	0	0	0	0
Olfr1211	0	0	0	0	0	0	0	0	0	0	0
Olfr1212	0	0	0	0	0	0	0	0	0	0	0
Olfr1213	0	0	0	0	0	0	0	0	0	0	0
Olfr1214	0	0	0	0	0	0	0	0	0	0	0
Olfr1215	0	0	0	0	0	0	0	0	0	0	0
Olfr1216	0	0	0	0	0	0	0	0	0	0	0
Olfr1217	0	0	0	0	0	0	0	0	0	0	0
Olfr1218	0	0	0	0	0	0	0	0	0	0	0
Olfr1219	0	0	0	0	0	0	0	0	0	0	0
Olfr1220	0	0	0	0	0	0	0	0	0	0	0
Olfr1221	0	0	0	0	0	0	0	0	0	0	0
Olfr1222	0	0	0	0	0	0	0	0	1	0	0
Olfr1223	0	0	0	0	0	0	0	0	1	0	0
Olfr1225	0	0	0	0	0	0	0	0	0	0	0
Olfr1226	0	0	0	0	0	0	0	0	0	0	0
Olfr1228	0	0	0	0	0	0	0	0	0	0	0
Olfr1229	0	0	0	1	0	0	0	0	0	0	0
Olfr1230	0	0	0	0	0	0	0	0	0	0	0
Olfr1231	0	0	0	0	0	0	0	0	0	0	0
Olfr1232	0	0	0	0	0	0	0	0	0	0	0
Olfr1233	0	0	0	0	0	0	0	0	0	0	0
Olfr1234	0	0	0	0	0	0	0	0	0	0	0
Olfr1238	0	0	0	0	0	0	0	0	0	0	0
Olfr1239	0	0	0	0	0	0	0	0	0	0	0
Olfr1240	0	0	0	0	0	0	0	0	0	0	0
Olfr1241	0	0	0	0	0	0	0	0	0	0	0
Olfr1242	0	0	0	0	0	0	0	0	0	0	0
Olfr1243	0	0	0	0	0	0	0	0	0	0	0
Olfr1245	0	0	0	0	0	0	0	0	0	0	0
Olfr1246	0	0	0	0	0	0	0	0	0	0	0
Olfr1247	0	0	0	0	0	0	0	0	0	0	0
Olfr1248	0	0	0	0	0	0	0	0	0	0	0
Olfr1249	0	0	0	0	0	0	0	0	0	0	0
Olfr1250	0	0	0	0	0	0	0	0	0	0	0
Olfr1251	0	0	0	0	0	0	0	0	0	0	0
Olfr1252	0	0	0	0	0	0	0	0	0	0	0
Olfr1254	0	0	0	0	0	0	0	0	0	0	0
Olfr1255	0	0	0	0	0	0	0	0	0	0	0
Olfr1256	0	0	0	0	0	0	0	0	0	0	0
Olfr48	0	0	0	0	0	0	0	0	0	0	0
Olfr1257	0	0	0	0	0	0	0	0	0	0	0
Olfr1258	0	0	0	0	164	0	0	0	0	0	0
Olfr1259	0	0	0	0	0	0	0	0	0	0	0
Olfr1260	0	0	0	0	0	0	0	0	0	0	0
Olfr1261	0	0	0	0	0	0	0	0	0	0	0
Olfr1262	0	0	0	0	0	0	0	0	0	0	0
Olfr1263	0	0	0	0	0	0	0	0	0	0	0
Olfr1264	0	0	0	0	0	0	0	0	0	0	0
Olfr1265	0	0	0	0	0	0	0	0	0	0	0
Olfr140	0	0	0	0	0	0	0	0	0	0	0
Olfr1269	0	0	0	0	0	0	0	0	0	0	0
Olfr32	0	0	0	0	0	0	0	0	0	0	0
Olfr1270	0	0	0	0	0	0	0	0	0	0	0
Olfr1506_dup1	0	0	0	0	0	0	0	0	0	0	0
Olfr142	0	0	0	0	0	0	0	0	0	0	0
Olfr1271	0	0	0	0	0	0	0	0	0	0	0
Olfr1272	0	1	0	0	0	0	0	0	0	0	0
Olfr1273	0	0	1	0	0	0	0	0	0	0	0
Olfr1506_dup2	0	0	0	0	0	0	0	0	0	0	0
Olfr1274	0	0	0	0	0	0	0	0	0	0	0
Ptprj	20	0	46	0	1	0	0	0	1	0	0
Nup160	0	8	2458	4	66	2	7	2763	411	0	0
Fnbp4	2	7	692	4	1	2	3	2109	108	0	2
Agbl2	6	5	0	0	0	0	0	0	0	0	0
Mtch2	905	8828	8273	11399	3000	104	13153	7715	2575	2469	16496
C1qtnf4	0	0	0	0	0	0	0	0	0	0	0
Ndufs3	165	8	338	749	189	1558	1792	387	220	2	587
Kbtbd4	5	148	6109	499	2	15	153	1560	930	2	9
Ptpmt1	283	59	8392	10219	263	4	2176	357	718	3	11
Cugbp1	40	30	6118	2066	2	3	3696	692	71	2	10
Rapsn	0	0	0	0	0	0	0	0	0	0	0
Psmc3	6664	7317	15271	7047	1651	18536	22732	8708	1644	2580	12740
Slc39a13	140	7212	319	3	329	4	655	844	544	94	6
Sfpi1	0	0	0	0	0	0	0	0	0	0	0
Mybpc3	0	0	0	0	0	0	0	0	0	0	0
Madd	0	1	2	1	936	0	2	0	0	0	0
Nr1h3	0	0	0	0	0	0	0	0	0	0	0
Acp2	1961	5	1683	8	1428	40	7658	9	1003	5	7
Ddb2	201	17	864	2	112	9	1519	0	26	0	3
Pacsin3	0	0	84	0	0	0	0	777	221	0	1
Arfgap2	579	7	4095	2321	0	0	722	663	222	1	1
1110051M20Rik	5	15	3808	7	140	19	5180	1655	675	7	453
Lrp4	1	0	0	1	0	0	1	0	0	0	1
Ckap5	4	9	2654	5	152	30	2277	813	610	40	1
F2	0	0	0	0	0	0	0	0	0	0	0
Zfp408	0	0	0	0	0	0	14	0	0	0	0
Arhgap1	5470	52	4410	12995	1138	10871	12258	2248	1934	8258	6374
D2Ertd391e	6807	25	8212	7	3	2	287	1011	756	6	28
Harbi1	2	1	1	2	0	2	2	560	52	0	0
Ambra1	28	7658	12	6898	0	5	389	1	283	15	1
Chrm4	0	0	24	0	0	0	0	0	0	0	0
Mdk	0	0	0	0	0	0	1	0	0	0	0
Dgkz	769	1	0	0	0	0	2	0	64	0	9
Creb3l1	720	41	10291	13	339	46	10763	121	747	8	18
Phf21a	278	7183	66	9	2	2	28	574	398	7	2
Gyltl1b	0	0	0	0	0	0	0	0	0	0	0
Pex16	0	1627	0	4	1	0	0	0	293	274	0
1700029I15Rik	0	0	0	0	0	0	0	0	0	0	0
Mapk8ip1	0	0	0	0	0	0	0	49	0	0	0
Cry2	0	0	2	0	0	0	4	0	35	0	0
Slc35c1	568	1	4	2	777	1	1	1	0	2843	0
[truncated: 18,663 more rows]
