# Supplementary material for: High-throughput and high-efficiency sample preparation for single-cell proteomics using a nested nanowell chip
Source: Nat Commun. 2021 Oct 29;12:6246. doi: 10.1038/s41467-021-26514-2 (PMC8556371; doi:10.1038/s41467-021-26514-2)
Supplement: Supplementary file 8 — Source data [file 41467_2021_26514_MOESM8_ESM.zip]

Archive with 2 entries (2 files):
- Source_data_For main figures.xlsx
- Source_data_For_Supplementary_figures.xlsx
