# Supplementary material for: High-throughput and high-efficiency sample preparation for single-cell proteomics using a nested nanowell chip
Source: Nat Commun. 2021 Oct 29;12:6246. doi: 10.1038/s41467-021-26514-2 (PMC8556371; doi:10.1038/s41467-021-26514-2)
Supplement: Supplementary file 8 — Source data [file 41467_2021_26514_MOESM8_ESM.zip › Source_data_For main figures.xlsx]

## Sheet: Fig.2a
Number of identified proteins
	nanowell													N2
C10	1120	1061	1079	1090	1018	983	1111	1083	1044	1127	1088	1050		1246	1249	1256	1270	1272	1268	1223	1224	1218	1228	1225	1233
RAW	1129	1060	1080	1099	1017	961	1111	1057	1003	1138	1076	1008		1252	1257	1248	1266	1271	1260	1219	1236	1219	1228	1234	1228
SVEC	1081	1064	1168	1069	1004	1211	1079	1033	1205	1089	1050	1134		1259	1262	1282	1280	1278	1299	1225	1230	1241	1241	1228	1250

## Sheet: Fig.2b
Report ion intensity (Log2)
nanowell chip										N2 chip
C10_1	C10_2	C10_3	RAW_1	RAW_2	RAW_3	SVEC_1	SVEC_2	SVEC_3		C10_1	C10_2	C10_3	RAW_1	RAW_2	RAW_3	SVEC_1	SVEC_2	SVEC_3
8.86769	8.45323	8.32528	8.71168	8.32528	9.01711	9.01333	9.36881	9.75355		11.2965	11.3159	11.3596	11.5401	11.7461	11.5194	11.4983	11.6034	11.39
8.21467	7.46431	7.31794	7.6314	7.31794	8.45729	8.72981	7.92274	7.96027		11.287	11.2058	11.1044	11.7615	11.8295	11.9405	11.4393	11.3885	11.4272
9.15296	9.66744	8.55427	9.34141	8.55427	9.91647	9.07104	9.22214	8.83176		10.7044	10.3687	10.7917	11.162	10.9521	11.0616	11.1178	10.94	10.8219
9.78121	9.68996	10.1755	10.4493	10.1755	11.1254	10.5141	10.3525	10.6228		11.3627	11.288	11.454	12.2676	12.3459	12.5949	12.5331	12.4368	12.2235
11.4358	11.1904	10.5877	10.7168	10.5877	11.199	10.8858	11.0393	11.2986		14.3664	14.3993	14.2906	13.5938	13.7111	13.6427	14.3162	14.2894	14.2891
9.57751	10.0904	9.35809	9.28251	9.35809	9.70025	9.57937	10.0917	9.7877		11.6935	11.5082	11.5264	11.0028	10.7316	11.1467	11.8136	11.5972	11.4011
7.51987	8.57385	8.51242	8.41608	8.51242	9.22532	8.95935	8.84815	8.43016		11.0003	10.8764	10.8608	11.5321	11.6149	11.7231	10.7971	10.6329	10.8143
12.1194	12.1004	11.4354	11.7187	11.4354	11.7896	11.7898	11.8115	11.6957		13.4898	13.4035	13.4652	13.1363	13.4103	13.5963	13.4977	13.4548	13.3683
13.8757	13.6958	13.2899	13.3686	13.2899	13.4734	13.4989	13.5564	13.4804		14.5667	14.4749	14.6484	14.2602	14.1405	14.1609	14.4494	14.4592	14.5704
10.5531	10.631	10.8441	10.8926	10.8441	11.3911	10.2121	10.3619	10.7814		12.8253	12.7307	12.9086	13.2316	13.3854	13.5064	12.9628	12.8733	12.8613
8.48487	8.94393	8.51434	8.43916	8.51434	9.23352	8.04259	8.54596	9.78046		12.1371	11.7662	11.7367	11.5403	11.7363	11.9388	12.0247	12.1318	11.8141
13.0447	12.7139	12.5677	12.7261	12.5677	12.6513	12.8244	12.8561	12.8444		13.4428	13.3515	13.6153	13.5169	13.4512	13.4048	13.5599	13.6983	13.725
13.6979	13.4096	13.443	13.3749	13.443	13.5418	13.2889	13.3521	13.4337		14.2002	14.147	14.1928	14.3371	14.2847	14.2499	14.2069	14.1956	14.2164
9.93695	10.2271	10.3329	10.033	10.3329	10.5486	10.1754	10.5684	10.6998		10.8226	11.0129	10.7674	10.9615	11.3283	11.4824	11.3255	11.4137	11.6271
7.95993	7.72089	8.00497	7.56518	8.00497	8.0883	8.20039	7.87237	9.12148		13.3368	13.4658	13.4555	12.8953	13.1187	12.9491	13.2243	13.1739	13.2267
12.0294	11.6931	11.1898	11.5656	11.1898	11.552	11.2661	11.3332	11.2282		13.3101	13.4794	13.3356	13.6227	13.6475	13.74	13.3723	13.2436	13.3863
12.3232	12.0834	12.3514	12.4758	12.3514	12.5058	11.9455	11.952	12.2262		9.24863	9.05224	7.60904	7.76771	7.76839	8.44025	8.78057	9.92172	9.30132
7.94292	8.26877	9.07934	8.90209	9.07934	9.28926	8.48105	8.33902	9.39154		12.4457	12.4277	12.5541	11.8023	12.0738	12.2739	12.7377	13.001	12.952
10.4586	10.5814	10.8794	10.3418	10.8794	11.4258	10.995	11.1514	10.8328		13.3323	13.4522	13.595	14.2544	14.6315	14.2495	12.9849	13.0568	13.1678
10.1527	10.1794	10.7361	10.314	10.7361	11.2126	9.83719	10.1265	10.3607		13.3824	13.3622	13.2963	13.4312	13.2978	13.4184	13.6138	13.4457	13.5317
12.3668	12.6385	11.927	12.2663	11.927	12.2452	12.4031	12.2132	12.2936		13.4316	13.2876	13.3638	14.011	14.0497	13.8523	12.6309	12.6666	12.6337
12.8018	12.6624	13.2794	13.2405	13.2794	13.3195	11.6828	11.8923	11.7985		15.1066	15.0872	15.1231	15.1354	15.0937	15.1127	15.182	15.1974	15.0766
13.2803	12.9192	12.5482	12.9658	12.5482	12.9964	12.722	12.9251	12.9181		17.0957	17.1361	17.153	14.8116	14.6703	14.7526	16.4863	16.5037	16.5137
15.8857	15.763	12.5514	12.9161	12.5514	13.072	14.9324	15.0924	15.0632		8.49554	9.63214	8.3606	7.73407	9.27234	8.15349	8.81562	8.9507	9.59388
9.55013	9.28679	8.94195	9.01537	8.94195	9.6251	9.16726	9.0347	8.73598		12.5755	12.6005	12.4291	13.138	13.3881	13.2172	13.4303	13.3157	13.2946
12.2007	11.8329	12.4454	12.4397	12.4454	12.4981	12.4454	12.6475	12.6458		15.1138	15.0773	15.0915	15.0631	15.0126	14.9406	15.0929	15.2494	15.2216
12.9449	12.6966	12.64	12.8995	12.64	12.9484	12.6904	12.7572	12.801		11.9838	11.9176	11.827	12.196	12.3413	12.4834	12.176	12.068	12.4113
9.88339	9.83877	10.4506	9.86625	10.4506	10.5558	10.2676	10.638	10.4711		14.735	14.9325	14.8105	13.5614	13.6217	13.6098	14.4458	14.4358	14.5878
12.793	12.6155	10.3725	10.6412	10.3725	10.8804	11.4049	11.8287	11.7604		11.0844	10.8244	10.6291	8.0956	8.80831	8.29463	10.6597	10.5195	10.1859
11.6032	11.6949	8.64307	9.35581	8.64307	9.55583	10.0491	9.58777	10.0009		13.0435	12.7981	12.8963	12.6565	12.6503	12.6111	12.9901	12.8695	12.9197
12.7273	12.9198	10.9018	10.5297	10.9018	11.0947	12.5931	12.9222	12.3275		10.9633	10.6896	10.7057	10.019	9.91694	9.81709	10.6671	10.8137	10.8326
11.1272	11.243	9.80337	9.79708	9.80337	10.5834	10.6845	10.8375	11.0632		13.3444	13.3027	13.4403	13.0211	13.1095	13.0541	13.2005	13.3049	13.4095
8.47016	8.75891	8.52965	7.78255	8.52965	8.80089	8.83552	9.29038	8.87739		11.7455	11.8742	11.8014	13.087	13.0699	13.1081	12.4106	12.4026	12.547
11.4788	11.7409	10.8573	11.1412	10.8573	11.171	11.3624	11.5174	11.3817		12.8865	13.0283	12.9287	12.9763	13.0358	13.0989	13.1511	13.1415	13.1905
10.5142	10.9856	12.2348	11.815	12.2348	12.6827	11.2542	11.6643	11.3691		12.6174	12.4767	12.5546	12.8231	12.8494	12.7932	12.4981	12.4522	12.6707
11.7811	11.7541	11.3466	11.1388	11.3466	11.2802	11.4481	11.5531	11.8478		15.4312	15.4205	15.4183	15.5225	15.4769	15.4396	14.8095	14.8865	14.9343
11.7225	11.6033	11.5064	11.4015	11.5064	11.7275	11.7055	11.6119	11.8512		11.7303	11.6552	11.7243	11.6842	11.9305	11.798	11.2044	11.4099	11.2102
14.2494	13.9744	13.9239	14.2049	13.9239	14.1753	13.2688	13.4032	13.4141		12.452	12.345	12.2937	12.8498	12.8076	12.7551	12.643	12.54	12.6336
9.11227	8.72555	8.80779	8.13515	8.80779	9.61387	7.17037	8.21087	9.14361		14.642	14.7553	14.6783	15.2144	15.2814	15.1913	15.1179	15.0394	15.2045
10.9467	11.15	10.2745	10.5671	10.2745	11.1012	10.7031	10.4283	10.6913		11.9784	11.9689	11.918	12.0303	12.1133	12.1364	11.8913	12.0324	11.8618
13.2735	13.1074	13.2372	13.4786	13.2372	13.5449	13.352	13.3631	13.5746		15.6033	15.6448	15.7276	14.182	14.0703	14.1348	15.2097	15.3349	15.3175
11.2544	10.8249	11.1659	11.3403	11.1659	11.4057	10.7777	11.1947	11.1355		8.78465	9.03979	7.84227	9.0644	8.0744	8.43404	9.03008	8.90666	9.7967
13.3108	13.402	11.8434	11.6643	11.8434	11.8749	12.5823	12.7982	12.7314		10.5675	10.3085	10.4308	9.63538	9.60168	10.13	10.6632	10.2607	10.0988
8.98181	8.90891	7.53981	8.38096	7.53981	8.94711	8.54508	8.18975	9.06099		13.0644	12.8695	12.94	11.3917	11.3796	11.5006	12.7387	12.772	12.7752
6.91782	6.79977	7.12021	7.3001	7.12021	7.46697	8.07609	8.11813	8.17389		11.7984	12.0245	11.7644	10.9748	11.3296	11.2704	11.6266	11.5794	11.5863
10.0563	10.7821	9.03837	9.52413	9.03837	9.55788	10.3517	9.55558	9.79237		11.1927	10.8883	11.16	11.2142	11.5446	11.4041	10.9947	11.122	10.8589
9.25732	9.33244	9.14943	9.28431	9.14943	9.70219	7.89788	8.13641	8.17333		13.7698	13.7171	13.7767	13.7301	13.5214	13.5272	13.4688	13.4682	13.3595
11.8684	11.4668	11.5985	11.8226	11.5985	12.2675	11.3011	11.1923	11.1731		10.5353	10.5133	10.1502	10.194	10.4981	10.1839	10.5038	10.4577	10.7239
13.6238	13.614	13.1327	13.3362	13.1327	13.3702	13.0187	13.1305	12.9666		11.6694	11.0677	11.1596	11.0518	10.8628	10.8817	11.4424	11.3391	11.3561
8.86448	9.03687	9.29977	9.15643	9.29977	9.73667	9.5489	9.38576	9.42019		15.7241	15.7486	15.7278	15.5663	15.5769	15.5432	15.7391	15.7793	15.7929
11.524	11.9556	11.622	11.3411	11.622	12.1855	11.4476	11.9176	11.3024		8.07331	8.25291	8.26722	6.92647	6.92479	8.22761	8.60955	9.02108	9.38434
14.3439	14.0539	13.4546	13.493	13.4546	13.6893	13.8686	14.092	14.1493		9.88141	9.53609	9.42781	9.62908	9.57239	9.96389	9.56995	9.33943	9.64744
11.5221	11.7329	11.2889	10.6742	11.2889	11.2827	11.3821	11.5512	11.399		16.0695	15.9362	16.0708	16.5674	16.5904	16.501	16.2461	16.2771	16.2433
7.39572	7.35428	7.42096	7.99123	7.42096	8.09587	7.27628	8.19619	8.81513		12.38	12.4504	12.3514	12.0855	12.0594	12.1972	12.6169	12.6191	12.8753
14.7272	14.4906	14.9792	15.0962	14.9792	15.0475	14.5183	14.654	14.5353		11.8255	11.7953	11.8379	10.5762	10.4482	10.7146	10.8988	11.2631	11.0203
12.015	11.8496	11.3	11.2907	11.3	11.4882	11.8038	11.8575	11.939		13.0603	12.9206	12.8131	14.1117	14.233	14.2525	12.7558	12.8781	12.9757
12.6084	12.8944	10.0331	9.46582	10.0331	10.2914	11.5047	11.8268	11.4259		12.0182	11.7641	11.4919	15.3078	15.3512	15.1836	12.0965	11.9359	11.9305
11.9546	11.7518	12.9962	13.2372	12.9962	13.2163	11.7754	11.4287	11.8157		13.8698	13.7244	13.7462	13.3003	13.3313	13.1542	13.777	13.7819	13.7236
7.35091	7.74634	7.91851	6.98321	7.91851	8.91985	7.71048	8.18449	8.19528		13.0106	12.9445	12.8884	12.7327	12.9004	12.7639	12.5598	12.6953	12.7489
8.14453	8.75071	12.5682	12.4632	12.5682	12.7062	9.15717	9.00178	9.8347		9.52097	9.41321	8.70615	11.4499	11.5225	11.9292	9.10585	8.64987	9.63919
13.0492	12.9648	12.2895	12.3812	12.2895	12.118	12.6609	12.749	12.6652		16.1237	16.1078	16.1228	15.5747	15.3937	15.4159	16.427	16.3886	16.4277
11.1172	11.1635	10.8735	11.0969	10.8735	11.4206	10.749	10.9245	11.0438		11.8038	11.4197	11.5044	10.2872	10.5563	10.368	11.2995	11.1708	11.1504
7.79889	6.98584	9.76989	9.98338	9.76989	10.0843	7.30626	7.31364	8.28159		13.3022	13.175	13.2477	13.4842	13.4176	13.4099	15.2345	15.2113	15.1312
14.8424	14.5578	13.6789	13.9248	13.6789	14.1091	14.7104	14.8072	15.0124		17.099	17.1899	17.0992	17.9361	17.9158	17.9408	16.5102	16.6031	16.6153
11.2074	11.3958	9.63372	9.05224	9.63372	9.71181	10.7387	10.7133	10.5994		13.6404	13.5977	13.5421	12.7196	12.7995	12.7659	13.209	13.2188	13.1753
9.84998	9.98424	9.18728	10.1252	9.18728	9.94924	12.0678	12.3217	12.105		15.5977	15.5914	15.634	15.7405	15.7027	15.6383	15.9127	15.9301	16.0154
15.5861	15.2912	15.9236	16.1738	15.9236	16.2952	14.574	14.7637	14.7931		16.6958	16.6908	16.7073	17.4829	17.4173	17.4414	17.2048	17.2369	17.2291
12.2738	12.2596	11.7563	11.7622	11.7563	11.7668	11.7839	11.813	12.0073		14.389	14.3466	14.4608	14.8768	14.9307	14.9843	14.4057	14.4292	14.4816
14.4417	14.26	14.1557	14.3732	14.1557	14.4295	14.4395	14.3735	14.4301		15.5502	15.5927	15.5976	16.8001	16.8206	16.7863	14.5046	14.6891	14.5916
15.954	15.6884	16.3119	16.5215	16.3119	16.5692	16.1471	16.2641	16.1486		17.4439	17.5944	17.4675	16.8858	16.7855	16.8432	17.0423	16.9949	17.0505
13.2558	13.0178	13.2685	13.5399	13.2685	13.4573	12.8875	13.0487	12.8232		12.7567	12.7016	12.7038	12.7058	12.7684	12.7831	13.3131	13.3808	13.2848
7.10044	7.24111	7.62481	7.38023	7.62481	8.01503	7.12595	8.12027	6.88445		16.2585	16.284	16.3039	16.4332	16.3319	16.3283	17.0096	17.0213	17.0134
13.6735	13.2131	14.4721	14.8486	14.4721	14.8477	12.4329	12.5662	12.5457		15.3542	15.415	15.4833	14.2908	14.302	14.5252	14.4288	14.5208	14.6089
16.7414	16.7193	15.8122	15.9596	15.8122	16.1307	15.9387	16.0814	15.9556		11.9666	12.2947	12.3354	12.646	12.6099	12.5571	12.9885	12.9	12.9734
9.27642	9.37223	8.64163	8.30441	8.64163	9.37078	9.38484	9.52216	9.27754		17.654	17.7152	17.7473	17.9149	17.8849	17.8784	17.0511	17.0768	17.1779
14.6093	14.361	14.5064	14.7011	14.5064	14.7525	15.0201	15.114	15.1439		11.9294	11.8933	11.8681	8.02113	7.3985	7.94029	9.60994	9.20977	9.17567
13.8032	13.519	12.4194	12.5232	12.4194	12.7738	12.5982	12.7256	12.6596		13.8278	13.8106	13.9267	13.9443	13.9622	13.9151	13.5246	13.6069	13.5429
9.78754	9.46767	11.0886	10.8277	11.0886	11.6203	10.6041	10.7753	10.9369		15.6138	15.7849	15.6349	15.489	15.44	15.4928	15.7119	15.6922	15.7499
16.7645	16.5063	16.6492	16.882	16.6492	16.9371	15.7261	15.8928	15.8437		16.6934	16.6603	16.7229	16.6119	16.5998	16.5908	16.8416	16.8437	16.844
12.1786	12.5534	10.3854	10.0551	10.3854	10.6743	10.675	10.8539	10.7036		13.2887	13.3415	13.267	13.7868	13.7173	13.6723	13.4373	13.5781	13.5918
13.3174	13.0373	12.872	13.263	12.872	13.3567	12.3789	12.5925	12.6508		12.0398	11.6536	11.8224	16.3403	16.2837	16.3073	11.7857	11.5897	11.9924
14.133	14.185	13.5796	13.7351	13.5796	14.029	13.8782	14.0174	13.8484		18.1861	18.1854	18.2318	17.8565	17.7768	17.7586	17.3015	17.3733	17.4234
15.187	14.9861	14.7645	14.8654	14.7645	15.0307	14.9047	15.0769	15.0614		16.8691	16.8471	16.9253	17.3612	17.3075	17.341	17.4208	17.4872	17.5294
10.8062	10.6171	11.1396	11.2499	11.1396	11.4347	10.7368	11	11.0771		17.0617	17.1651	17.0866	17.5217	17.478	17.5194	17.0957	17.1334	17.1349
9.31589	8.09237	15.8098	15.8194	15.8098	15.8783	9.79589	9.0513	9.71028		14.1849	14.2919	14.3112	15.2886	15.3159	15.1898	14.3326	14.2302	14.349
16.6282	16.3089	15.8026	16.0368	15.8026	16.1217	15.2984	15.4911	15.4433		14.2577	14.2589	14.2114	14.4345	14.4598	14.5391	14.0142	14.1501	14.099
15.2992	15.0665	15.5664	15.8044	15.5664	15.8515	15.4963	15.7012	15.6004		17.6228	17.6455	17.6459	16.7361	16.6945	16.671	17.2935	17.3058	17.3047
15.7461	15.4332	15.7223	16.0147	15.7223	16.2197	15.3253	15.4987	15.4402		18.5528	18.6323	18.5859	18.4961	18.407	18.4672	18.1791	18.1984	18.2001
11.46	11.2743	11.8415	12.3885	11.8415	12.3646	11.4696	11.531	11.67		11.0513	11.1479	11.0513	11.9962	12.2898	12.2566	11.2068	11.2004	11.1095
13.5369	13.3712	13.5421	13.7639	13.5421	13.709	12.8342	12.9321	12.9365		14.3143	14.4693	14.3419	12.6941	12.7267	12.6754	14.307	14.2405	14.3532
16.4325	16.1933	15.1746	15.401	15.1746	15.4035	15.7261	15.8615	15.8003		13.6087	13.8229	13.7788	15.2823	15.3169	15.2436	14.0127	14.0248	14.0876
17.4437	17.2537	16.929	17.1797	16.929	17.3118	16.6432	16.8596	16.7109		15.4797	15.3909	15.5281	16.0619	16.0861	16.045	16.1075	16.1266	16.131
8.57616	8.24213	9.60373	9.96279	9.60373	10.3669	8.54701	9.00811	9.42105		11.3045	11.0707	11.9019	11.3951	11.5873	10.901	12.5841	12.5996	12.5242
12.1839	12.3244	10.2099	10.1976	10.2099	10.5495	12.1046	12.2067	12.0324		10.8515	10.3501	10.4749	14.4408	14.4527	14.4751	11.3818	11.7091	11.8093
12.2533	11.9618	13.5186	13.7138	13.5186	13.8292	12.3984	12.6247	12.4756		15.6989	15.233	15.4457	17.417	17.2763	17.3224	16.5005	16.455	16.3428
13.4564	13.0633	13.1707	13.7675	13.1707	13.7256	13.4972	13.673	13.5014		8.03528	7.12498	8.03993	8.35823	8.30912	8.38655	9.15519	9.03508	9.55325
8.61396	8.33179	8.62681	8.05954	8.62681	8.41771	9.85633	9.38645	9.73269		17.4966	17.4735	17.5536	14.061	13.9195	13.9639	14.6798	14.7537	14.9041
8.48734	8.46429	11.8387	11.805	11.8387	12.4244	9.52763	10.0891	10.1672		15.3018	15.3509	15.3206	13.0435	12.9512	13.009	14.0238	13.9744	14.0559
14.048	13.7821	16.2744	16.3407	16.2744	16.4643	14.844	15.0136	14.9518		13.2363	13.1892	13.1425	13.5956	13.5253	13.6177	13.2759	13.1177	12.9496
7.3533	7.47792	7.75272	7.8374	7.75272	8.12801	7.93167	8.43903	7.80354		18.1667	18.2383	18.2274	17.5767	17.485	17.5469	18.0569	18.13	18.1359
16.3658	16.1701	12.6563	12.7996	12.6563	12.8022	12.8922	13.5456	13.5866		15.5983	15.6246	15.6837	15.9178	15.9111	15.9376	15.6139	15.6826	15.7613
14.1002	14.0049	10.4818	11.0699	10.4818	11.2977	12.1998	12.2134	12.397		11.8039	11.6633	11.6868	11.7572	11.69	11.5016	12.0731	12.0578	12.3666
13.5674	13.3384	13.5442	13.6114	13.5442	13.7519	13.0711	13.2354	13.1437		13.3688	13.1445	13.1988	13.3875	13.1794	13.2625	12.757	12.7683	12.7047
17.1856	16.8574	15.9506	16.2993	15.9506	16.3586	16.6388	16.8844	16.7289		15.467	15.4979	15.544	15.9683	15.9217	15.9782	15.2332	15.1712	15.2617
13.4316	13.169	13.4279	13.5653	13.4279	13.8129	13.2891	13.354	13.4534		12.344	12.0247	11.8484	11.1445	11.0455	11.7431	11.4627	11.1382	11.0136
9.18142	9.49851	9.41108	9.26834	9.41108	9.90097	9.97648	10.1414	10.0639		15.5584	15.6267	15.6653	14.4209	14.2469	14.4362	15.4702	15.5794	15.5405
8.91577	9.65816	9.25073	8.97498	9.25073	10.4355	8.70369	8.86661	9.16298		15.0113	15.2651	15.1625	14.6291	14.6414	15.0693	14.7589	14.8482	14.9556
14.0436	13.776	14.1501	14.4568	14.1501	14.5776	13.2246	13.3676	13.3661		15.1451	15.1289	15.156	15.1579	15.1069	15.0134	14.9021	14.9023	14.9779
11.5905	12.0238	10.8341	10.7777	10.8341	10.8025	10.9003	10.4373	10.6677		15.8341	15.8662	15.9133	15.9363	15.8955	15.9425	15.6067	15.5776	15.6364
15.8478	15.6984	14.0672	14.2831	14.0672	14.4051	15.3579	15.5519	15.4755		14.7109	14.6776	14.6965	14.8504	14.7494	14.8297	14.7748	14.7317	14.7553
13.7447	13.2674	13.5964	13.9569	13.5964	13.8972	13.0663	13.1794	13.163		15.6437	15.6662	15.6555	15.7039	15.5566	15.6194	15.5548	15.6141	15.6086
13.9683	14.0011	13.8762	14.0552	13.8762	13.9488	13.5347	13.5435	13.7143		17.1667	17.163	17.2149	17.1053	17.0184	17.0978	16.2284	16.2614	16.2764
14.877	14.7178	14.7049	14.8532	14.7049	14.8826	14.2303	14.4367	14.3864		11.5893	11.3606	11.2682	10.3337	10.5279	10.5525	12.8203	12.7918	12.8542
14.0626	13.7379	13.6824	13.9045	13.6824	14.0128	13.6998	13.9035	13.8307		11.3664	11.2231	11.2294	11.2128	11.4729	11.4384	11.4822	11.4527	11.1567
14.909	14.7764	14.4107	14.6871	14.4107	14.6884	14.4973	14.6453	14.6399		14.2987	14.4488	14.3866	15.0668	15.1213	15.0412	15.0471	14.9904	14.9715
16.1076	15.8128	15.7811	15.9963	15.7811	16.153	14.459	14.8508	14.6389		15.3784	15.4586	15.4113	14.4724	14.4817	14.4923	15.2262	15.2841	15.2777
8.66965	8.53373	9.20393	8.86242	9.20393	9.3564	10.4822	10.6965	10.8378		15.9631	16.0163	15.9855	16.394	16.346	16.3362	15.8644	15.8555	15.9056
9.27884	8.94452	9.00676	8.87456	9.00676	9.38213	8.16361	9.61929	9.47527		10.7173	10.4032	10.1517	10.5257	11.0073	10.968	10.4958	10.2135	10.0175
13.2692	13.3772	13.7006	13.8971	13.7006	13.9837	13.4905	13.7691	13.7524		15.1452	15.3884	15.1297	14.8478	14.6778	14.8792	15.2896	15.3515	15.3204
13.325	13.1127	12.1258	12.1541	12.1258	12.3623	12.7125	12.9322	13.0114		13.5337	13.4678	13.5228	11.3726	10.7724	10.9187	13.8693	13.7647	13.8517
14.8829	14.729	15.0377	15.2719	15.0377	15.3404	14.5079	14.6426	14.5551		18.2103	18.171	18.1831	15.0832	14.87	15.0469	17.0559	17.0925	17.0087
10.0045	9.25732	11.006	10.9883	11.006	11.5381	9.83575	9.92968	9.92779		14.7072	14.6698	14.749	16.9544	16.9203	16.8535	15.5319	15.5026	15.5648
11.3448	10.712	10.106	10.1431	10.106	10.6204	11.0711	10.8157	10.9613		15.3769	15.3072	15.2599	14.3052	14.3198	14.2796	15.3161	15.3016	15.2296
12.9519	12.7686	9.6263	10.4452	9.6263	9.99064	12.8822	13.0546	12.8525		12.9352	12.943	12.8808	13.6774	13.5793	13.5408	12.6501	12.3549	12.5937
16.1075	15.7245	12.2905	12.9734	12.2905	13.0684	14.4707	14.6884	14.5944		17.0441	16.9003	17.0892	17.1077	17.0555	17.0238	17.256	17.3863	17.389
12.9775	12.5185	14.5764	14.7828	14.5764	14.9847	13.3757	13.5225	13.5433		14.191	14.1286	14.1073	13.5402	13.4693	13.5602	13.8616	13.8967	13.7311
12.4142	12.5418	12.2941	11.7484	12.2941	12.3744	12.1089	12.1069	12.3951		16.5323	16.4814	16.5154	18.4062	18.3432	18.3453	18.2227	18.2415	18.2108
12.0275	11.6756	13.0613	13.0605	13.0613	13.0161	11.2769	11.4167	11.3828		14.7648	14.7548	14.6571	14.6946	14.5516	14.5321	14.8399	14.7465	14.8836
15.8515	15.5241	15.5924	15.8028	15.5924	15.8845	15.5656	15.8071	15.6976		10.9311	11.2133	11.3019	11.7265	11.7718	11.7698	11.4753	11.4421	11.4962
13.3618	13.1416	12.1789	12.446	12.1789	12.4454	12.529	12.7581	12.8522		12.4768	12.4386	12.5267	12.6676	12.8298	12.8951	12.7566	12.8585	12.782
15.3891	14.9681	16.7057	17.0169	16.7057	17.0741	16.6414	16.8147	16.7418		16.9704	16.929	17.0332	17.0568	16.9892	17.036	17.1779	17.2748	17.285
13.3455	13.2883	12.9309	13.0044	12.9309	13.3238	13.3149	13.4039	13.253		15.8182	15.9607	15.9776	16.0328	16.0537	16.0937	16.3217	16.402	16.4983
8.93252	8.87563	8.43717	9.11475	8.43717	9.45959	8.71953	8.76522	9.27229		14.7546	14.7462	14.765	16.0517	15.9178	15.9192	16.6001	16.4928	16.492
10.7366	11.1603	11.1568	10.705	11.1568	11.2118	10.5553	11.2471	11.2079		14.276	14.3802	14.2873	15.4926	15.5172	15.4398	13.6649	13.6998	13.7551
15.449	15.1562	15.1905	15.4208	15.1905	15.3206	15.2294	15.4012	15.3733		11.1499	11.47	11.5157	11.9522	11.9326	11.9704	11.6243	11.7845	11.8933
13.7829	13.7482	13.7865	13.8985	13.7865	14.1527	14.0264	14.2486	14.0708		17.2938	17.3044	17.3143	16.3408	16.156	16.2304	17.0466	17.0696	17.0008
13.0407	12.7248	14.006	14.2982	14.006	14.3525	14.774	14.7653	14.7511		13.3417	13.3791	13.2113	13.7499	13.9287	13.8487	13.4304	13.3612	13.5453
11.543	11.272	12.478	12.7989	12.478	13.0903	11.0932	11.2837	11.1869		15.562	15.5053	15.556	12.442	12.2352	12.1757	15.7132	15.7638	15.7589
10.0356	10.2312	10.4473	10.3679	10.4473	10.6418	9.79006	9.99649	10.2868		16.1437	16.1732	16.2152	15.8704	15.8428	15.8945	15.7313	15.7593	15.8255
15.8111	15.6173	14.4423	14.7888	14.4423	14.8797	15.0866	15.3698	15.2222		17.3131	17.3791	17.3494	13.8242	13.7617	13.7822	16.8798	16.8743	16.9055
12.3263	12.2421	12.4426	12.4799	12.4426	12.7239	12.2033	12.5577	12.5245		13.0368	12.8304	12.7023	12.6465	12.7887	12.8385	12.6938	12.5239	12.3567
13.9901	13.9724	10.4497	10.0759	10.4497	10.6046	13.9397	13.9251	13.8949		12.1643	12.3409	12.4572	11.9769	12.1434	12.0177	11.7783	11.6519	11.68
15.2757	15.0178	14.4554	14.6123	14.4554	14.7546	14.3294	14.503	14.4525		17.5959	17.6215	17.6373	17.44	17.3704	17.3716	16.9049	16.9256	16.9431
15.6491	15.3156	11.1212	11.3905	11.1212	11.5185	14.5891	14.8309	14.6784		13.1503	13.0666	13.2038	13.0776	12.8936	13.0645	12.7168	12.7713	12.7628
11.4441	11.8811	11.6372	11.124	11.6372	12.2701	10.6747	11.2042	10.8766		18.8626	18.8741	18.886	18.4877	18.3768	18.4571	18.1422	18.2177	18.2049
12.0951	12.2599	11.6636	11.7397	11.6636	11.8759	10.7989	11.4223	11.1492		13.7405	13.8603	13.8976	13.896	13.9123	13.916	13.5757	13.7315	13.7705
16.1528	15.9113	15.4154	15.6965	15.4154	15.8715	14.8887	15.1823	15.1432		13.1094	12.9829	13.0532	11.5423	11.4381	11.7528	12.8436	12.5794	12.5309
7.93332	8.60942	8.13134	8.12785	8.13134	8.49259	8.11474	8.25319	9.11171		14.3067	14.4412	14.3907	14.4184	14.523	14.5472	14.424	14.3656	14.6114
12.0588	11.8405	11.6263	11.6405	11.6263	11.7879	10.9845	11.5344	11.4525		11.3878	11.0926	11.0126	11.6254	11.643	12.0251	11.6965	11.7329	11.1637
18.2563	18.1043	17.5579	17.7099	17.5579	17.7006	17.1258	17.3031	17.2113		12.5546	12.5875	12.4401	12.9206	12.9347	12.9807	13.5662	13.3844	13.4033
12.583	12.4549	13.0111	12.776	13.0111	13.0292	11.9594	12.0349	12.2095		14.8935	14.7943	14.86	14.6842	14.7015	14.6118	14.445	14.4897	14.407
10.3336	10.6894	8.98609	8.87814	8.98609	9.50437	9.61044	10.2189	10.1725		12.8642	12.5815	12.7193	15.673	15.707	15.7383	13.0277	12.8516	12.9924
11.7287	11.3704	11.9835	12.0652	11.9835	12.0177	11.5449	11.4977	12.0797		15.3062	15.3158	15.3587	11.3006	11.1899	11.1804	12.8275	12.7744	12.9189
8.29284	8.15919	8.16835	7.26673	8.16835	8.34431	7.78072	8.301	8.90807		13.49	13.4232	13.4895	14.4053	14.4125	14.4791	14.2365	14.3277	14.2012
11.007	11.3457	11.9132	11.0538	11.9132	11.8724	11.4488	12.2714	11.5203		15.3079	15.3445	15.3572	12.4931	12.2988	12.4023	13.3936	13.4974	13.63
14.2061	14.065	13.8633	13.9279	13.8633	14.0826	13.5592	13.6397	13.616		11.1353	10.9863	11.1175	12.0084	11.8986	11.9179	10.8548	10.8604	11.1895
10.5484	10.613	13.7911	13.7185	13.7911	14.2829	10.8805	10.7052	11.2163		12.5319	12.412	12.5509	13.0638	13.2512	13.0816	13.779	13.761	13.7728
13.9127	13.7645	8.40897	9.39632	8.40897	9.55488	11.1385	10.8991	10.9817		16.6538	16.7099	16.7561	16.6181	16.5632	16.6186	16.448	16.4545	16.5053
10.8024	10.3531	11.6699	11.5612	11.6699	11.8811	11.1596	11.2085	11.5692		16.315	16.2762	16.3258	16.3545	16.3535	16.2836	15.9668	15.9819	16.1261
13.8257	13.6119	10.1292	10.9451	10.1292	11.1366	11.4015	11.6885	12.0794		16.9652	17.0305	17.0561	14.6672	14.5016	14.6397	15.6498	15.739	15.7771
10.9421	11.241	11.7417	11.838	11.7417	11.745	10.9007	10.5411	10.5935		15.138	15.1003	15.1055	14.8509	14.8146	14.8863	14.3389	14.3368	14.5254
10.6546	10.302	10.7309	11.3574	10.7309	11.5387	11.788	11.9526	12.204		12.5775	12.6066	12.5603	13.6635	13.6086	13.548	13.3323	13.4032	13.2537
15.3206	15.0925	14.5454	14.8311	14.5454	14.9493	14.6722	14.8121	14.8285		13.7715	13.8644	13.7007	14.2028	14.2745	14.2358	14.6414	14.7099	14.6817
14.9783	14.7893	14.6982	14.9373	14.6982	14.9951	14.2689	14.2519	14.5348		12.281	12.03	12.1333	12.7885	12.9796	13.0183	12.3525	12.2625	12.4125
15.7555	15.5204	12.9739	13.254	12.9739	13.4176	13.6934	14.0886	13.9616		12.2265	12.6501	12.4962	12.6267	12.7371	12.7104	12.5327	12.4758	12.4626
14.6775	14.5826	14.2572	14.2806	14.2572	14.3991	13.6726	13.8196	13.8941		14.2059	14.2074	14.2465	14.0111	13.9984	13.8928	14.27	14.2188	14.3092
12.4471	12.6131	13.531	13.64	13.531	13.7	13.3752	13.4674	13.3139		11.5052	12.2148	11.9486	11.2027	11.1629	11.4388	11.0482	10.9034	11.2321
11.1615	11.3986	11.0956	11.3408	11.0956	11.5568	11.696	11.8281	11.608		13.1456	13.0414	12.9898	14.0443	14.0709	13.8144	13.8176	13.9226	13.6885
11.3104	12.1439	12.949	12.3878	12.949	13.1464	11.7092	12.4725	11.9221		11.8236	11.6464	11.7441	10.5342	10.8642	10.4749	11.2088	11.3898	11.737
9.48912	9.98346	10.059	9.71431	10.059	10.3747	9.48564	9.92494	9.60664		16.4286	16.4622	16.3797	16.6203	16.577	16.5896	16.0199	15.9713	15.9926
12.4982	12.1831	11.9206	12.0546	11.9206	12.3184	12.1855	12.5928	12.623		17.892	18.0122	17.9936	18.015	18.0649	18.0827	17.4097	17.4225	17.4034
11.1119	11.0898	10.7429	10.8891	10.7429	10.9063	10.6058	11.011	10.5288		11.7007	11.6519	11.633	12.3397	12.4751	12.5546	12.6435	12.5853	12.6195
10.5384	10.4928	10.4632	10.854	10.4632	10.7106	10.3036	10.9353	10.7254		11.9443	12.0829	12.1735	11.8671	11.8849	11.9251	12.4162	12.3435	12.4156
9.28239	9.47564	7.75311	7.97776	7.75311	8.58886	8.66512	8.9878	9.41123		12.7594	13.0898	13.0085	12.28	12.4518	12.3746	13.1336	13.4154	13.4116
14.725	14.5241	14.5257	14.7694	14.5257	14.7982	14.0487	14.0412	14.2117		11.7744	11.8836	11.7229	12.4337	12.4034	12.7859	12.2783	12.0857	12.0031
16.2085	15.9388	15.7781	16.058	15.7781	16.1478	15.2469	15.3862	15.4136		15.8607	15.8721	15.9277	16.377	16.2856	16.321	16.2485	16.2585	16.2806
10.8966	10.9791	11.7047	11.7775	11.7047	11.903	11.8025	11.7687	12.1567		14.2867	14.2344	14.1377	13.2281	13.2779	13.2619	13.9696	13.9622	13.8573
10.8366	10.6019	10.6218	10.5816	10.6218	11.0946	10.8353	10.8213	11.0749		13.5031	13.5281	13.4288	13.528	13.4156	13.3837	14.0624	14.0806	14.04
10.2377	10.9203	10.1835	9.8362	10.1835	10.7313	10.6908	11.0207	10.9292		10.7199	10.8308	10.7523	10.7387	10.6973	10.574	10.9131	10.8033	10.791
9.94236	10.6563	11.3676	10.7826	11.3676	11.376	10.412	10.6868	10.5185		10.4135	10.2461	9.91682	10.3071	10.5213	10.9302	10.4304	10.6242	10.6735
14.6816	14.5215	14.669	14.9722	14.669	15.0038	14.6622	14.8328	14.7762		12.288	12.0764	12.0646	11.1402	11.2371	11.6853	12.0231	11.9763	11.6386
12.7614	13.3212	11.084	10.7486	11.084	11.3538	12.317	12.6933	12.3306		8.79785	8.36976	9.55752	9.05842	8.88855	9.97078	9.21085	8.34148	9.70715
11.8982	11.5848	11.4401	11.4891	11.4401	11.6693	11.7943	12.1721	12.0097		11.4244	11.1704	11.4639	12.7398	12.7712	12.7255	11.5936	11.7931	11.7716
7.37544	8.80838	8.5769	8.58839	8.5769	9.74746	8.34981	9.21391	8.76721		14.3448	14.2386	14.3294	14.9532	15.0289	14.9472	14.9971	14.986	14.9864
8.68497	9.65198	9.2644	8.54554	9.2644	11.3058	9.27628	9.95106	9.04		13.516	13.5225	13.6106	13.8789	13.9467	14.0641	14.084	14.2277	14.2979
7.96826	7.30911	7.2197	6.21487	7.2197	7.79378	7.75514	8.01156	7.3915		14.4744	14.3331	14.4367	14.5057	14.4	14.3121	14.8095	14.8508	14.746
9.09476	8.3742	7.21146	7.78898	7.21146	8.84921	8.61385	8.57964	9.10635		12.3716	12.0672	12.136	12.2814	12.2252	12.7323	12.1884	12.1347	12.1568
8.43159	8.16962	13.1782	12.5654	13.1782	13.426	8.20358	8.32744	8.45462		11.533	11.5107	11.4187	11.069	10.9293	11.5975	11.4681	11.0902	11.4551
9.96717	10.3196	11.015	10.849	11.015	11.2341	9.99155	10.2773	9.81805		14.0676	14.164	13.9566	14.7392	14.7938	14.6988	14.4145	14.2414	14.4004
11.5525	12.0071	12.3645	12.2514	12.3645	12.7214	12.2583	12.5563	12.632		15.4126	15.4047	15.4803	14.892	14.8894	14.9113	14.9633	14.9403	15.0005
11.2846	10.7522	11.1699	11.3357	11.1699	11.652	11.1571	11.5225	11.4117		17.0276	17.1064	17.1066	16.8467	16.7497	16.8804	16.8459	16.886	16.9277
12.3987	12.2801	11.4509	11.5654	11.4509	11.9752	12.4669	12.7838	12.5503		14.8636	14.9002	14.8261	14.8004	14.777	14.8149	14.7929	14.7752	14.8042
9.1747	9.61851	8.93185	8.8134	8.93185	10.0862	8.90594	9.71279	9.72629		15.1527	15.1457	15.1154	15.7166	15.7898	15.6937	14.9249	14.8725	14.9215
8.89762	8.97228	8.43673	9.34716	8.43673	9.77347	8.73221	9.04569	9.18806		16.3505	16.3384	16.3706	16.5114	16.4387	16.421	16.1775	16.1926	16.2828
12.4886	12.1745	12.5138	12.7244	12.5138	12.8751	12.3953	12.2549	12.4859		14.599	14.7343	14.5795	15.1396	15.2388	15.2395	14.5858	14.5758	14.5601
12.977	12.92	11.9091	12.3037	11.9091	12.6392	12.0592	12.2337	12.4105		14.9985	14.9947	15.0513	16.7099	16.7603	16.7503	15.5771	15.5552	15.6098
15.7431	15.4547	15.2164	15.5206	15.2164	15.6244	15.1305	15.3066	15.2716		11.4545	11.1518	11.0431	13.2745	13.2927	13.5461	11.5574	11.6202	11.4785
14.1221	13.8548	13.6067	13.6184	13.6067	13.9979	13.5897	13.5853	13.6902		14.954	14.9488	14.985	15.0111	15.0626	14.9505	14.2518	14.2468	14.3339
14.1412	13.9601	14.442	14.5988	14.442	14.6428	13.44	13.6177	13.7165		14.0412	14.1746	14.2316	13.4544	13.3724	13.5565	14.1788	14.358	14.2571
15.1896	14.9125	14.9859	15.2779	14.9859	15.2937	14.5065	14.6599	14.6529		8.59282	8.64521	7.80477	8.94118	9.12064	8.87805	9.55232	8.73617	8.27327
13.5137	13.422	14.1381	14.2388	14.1381	14.3913	12.8887	13.2028	13.2004		13.8162	13.726	13.8619	13.5387	13.5345	13.3968	13.8865	13.8923	13.9823
14.1219	13.9789	15.1633	15.2005	15.1633	15.4092	14.1554	14.2421	14.3616		13.2414	13.0097	13.2387	12.8456	13.0725	12.7473	14.4548	14.5402	14.5283
10.432	10.8601	11.6821	11.1679	11.6821	12.298	9.92764	10.8224	10.5143		15.5004	15.4691	15.4918	15.5874	15.6298	15.5597	15.5992	15.5459	15.6423
13.5716	13.3583	12.4964	12.5719	12.4964	12.8262	12.5262	12.6182	12.6508		13.9525	14.0257	14.0261	14.6261	14.583	14.5471	14.0374	14.0293	13.9861
13.7253	13.4017	12.4671	12.674	12.4671	13.0026	13.0813	13.4413	13.3175		14.703	14.6705	14.6684	14.9063	15.0198	14.8404	14.4923	14.4383	14.5063
8.00859	8.3165	8.91245	7.96363	8.91245	8.98989	8.5437	8.65958	8.9244		11.7448	11.6037	11.4704	11.841	11.5725	11.8741	11.2356	10.8629	11.0106
12.255	12.1546	11.5639	11.848	11.5639	11.5966	12.1177	12.2085	12.3681		11.8544	11.7337	11.8581	12.4132	12.3724	12.3424	12.0175	12.0354	11.8032
10.5958	10.5131	10.1797	10.1688	10.1797	10.6812	10.9413	10.8849	11.2041		10.2723	10.3698	9.97495	11.4348	11.5857	11.7653	9.81948	10.2192	10.1504
14.4526	14.3501	14.4239	14.4385	14.4239	14.6837	14.2316	14.3042	14.3983		13.6025	13.5826	13.5647	13.8648	13.9362	13.9677	13.743	13.6726	13.8529
9.30563	9.58521	10.2767	9.4624	10.2767	10.4009	8.84546	9.88891	9.85539		12.6328	12.8512	12.8002	12.4135	12.3262	12.4276	12.5178	12.3946	12.465
10.4141	10.6304	10.7734	10.1134	10.7734	10.5991	10.3391	10.2924	10.2101		11.4812	11.5375	11.6921	12.5788	12.4405	12.5812	12.051	11.9964	12.1381
13.0226	12.8457	13.2846	13.372	13.2846	13.6848	12.4885	12.4735	12.6281		13.513	13.8305	13.7178	12.0657	12.1174	12.1998	13.7772	13.735	13.8092
13.1001	12.9284	13.0601	13.2982	13.0601	13.5363	12.5819	12.7116	12.7973		12.3838	12.065	12.1914	11.1442	11.4063	11.254	11.6541	11.5194	11.4576
11.4969	12.3645	12.1836	11.3792	12.1836	12.3084	11.1767	11.2864	11.1464		16.345	16.4875	16.4101	16.4017	16.4643	16.4441	15.1847	15.2376	15.3704
10.0586	9.67205	10.3488	10.2337	10.3488	10.8812	9.61024	9.67266	9.963		8.51399	9.25607	9.38152	7.81956	8.19922	8.16629	9.67426	8.90811	9.7582
6.6315	7.37902	7.41674	6.7351	7.41674	8.22433	8.01705	7.60943	8.16817		13.9712	13.8722	13.8069	12.9763	13.1601	13.2032	13.637	13.5704	13.4193
12.3861	12.2703	12.1573	12.4123	12.1573	12.5601	11.8835	12.1	12.1718		13.9974	14.0925	14.0777	14.0525	13.9828	13.9831	13.9336	13.8893	13.8468
12.9874	12.8186	12.4811	12.4203	12.4811	12.6247	12.2772	12.4976	12.4937		15.8677	16.106	15.9088	16.0751	16.1977	16.2453	15.57	15.4856	15.4803
9.87151	10.676	11.9944	11.2478	11.9944	12.2361	10.5804	11.1396	10.6228		13.6792	13.299	13.4954	13.7617	13.8545	13.6984	13.2779	13.3189	12.962
11.3649	11.47	9.62558	10.1699	9.62558	10.1512	10.8647	11.058	11.1642		16.0235	16.3538	16.2127	16.4677	16.5164	16.6432	15.7725	15.7489	15.8725
8.83901	9.41764	7.69329	8.92883	7.69329	9.12383	8.35838	8.38191	9.02175		15.3942	15.3651	15.3917	15.617	15.5789	15.5461	14.9328	14.8918	15.0236
14.7945	14.6489	14.6468	14.811	14.6468	14.8476	13.3198	13.675	13.702		12.3422	12.4697	12.4836	13.043	12.8758	13.0285	11.9794	12.1326	12.0126
8.62701	8.90067	8.48579	9.0012	8.48579	8.90437	8.79985	7.97141	9.66048		11.4649	11.3223	11.6724	11.6511	11.5867	11.764	11.6665	11.6219	11.3614
12.8554	12.5444	11.6305	11.8567	11.6305	11.7818	12.2233	12.165	12.2293		16.4572	16.3591	16.431	17.1968	17.1824	17.1548	16.4776	16.5384	16.4642
12.7124	12.7686	12.8056	12.689	12.8056	12.9996	12.2837	12.5268	12.4595		11.8186	12.0033	11.9244	11.8321	11.6861	11.5531	12.3157	12.4064	12.5
14.3377	14.2607	14.2521	14.473	14.2521	14.4802	13.7891	13.8922	13.9338		17.2573	17.2644	17.2637	18.3546	18.3126	18.2909	17.4907	17.4986	17.536
10.0528	9.78707	10.3779	10.0145	10.3779	10.4892	8.51699	9.73075	9.44685		15.2073	15.2115	15.2746	13.9824	13.8947	13.8596	15.093	15.1456	15.1038
14.3278	14.1732	14.7417	14.7541	14.7417	14.8061	13.8374	13.9098	13.9626		15.2318	15.7354	15.4897	15.4545	15.6152	15.7171	15.8626	15.9172	16.0173
13.6626	13.5705	13.5854	13.5762	13.5854	13.875	12.894	13.0828	12.9247		11.9925	11.9766	11.9626	12.2607	12.4167	12.3177	13.0798	13.1701	13.2284
12.3441	12.1329	12.498	12.7414	12.498	12.7575	11.5513	11.6964	11.5017		11.8002	11.6591	11.6234	12.3704	12.4711	12.5677	13.2445	13.337	13.4446
10.2918	11.1655	11.3757	10.6037	11.3757	11.455	11.1169	11.276	11.0694		13.0128	12.9925	12.9391	12.9556	12.9005	12.899	13.0888	12.9089	13.1655
15.5162	15.2398	15.9394	16.0676	15.9394	16.1271	15.1846	15.3863	15.347		13.9162	13.5197	12.7051	12.9378	12.3026	12.1016	14.0462	13.2076	12.9167
11.0564	10.8523	10.4168	10.4812	10.4168	10.7564	10.8321	11.5561	11.2857		14.038	14.174	14.14	13.8287	13.8187	14.1047	14.5693	14.5205	14.5674
16.2332	15.9006	17.1764	17.305	17.1764	17.292	16.1433	16.2476	16.2519		14.5449	14.574	14.5338	14.9581	15.0332	14.8818	14.242	14.1206	14.2969
14.1	13.975	12.3336	12.5529	12.3336	12.7156	13.7282	13.7797	13.8584		12.2556	12.4101	12.5223	12.5798	12.766	12.9031	11.7473	11.8523	11.7585
13.9805	13.6718	13.5239	13.9082	13.5239	14.0298	14.2617	14.4654	14.3514		15.8157	15.7399	15.7967	15.4361	15.4413	15.3701	15.2707	15.3059	15.2953
10.3286	10.3537	10.0396	9.94396	10.0396	10.0224	11.4779	11.7141	11.5555		14.3707	14.3431	14.3276	14.9722	15.089	15.0952	14.9673	14.9648	15.0634
9.82542	9.48991	10.6664	10.0622	10.6664	10.6892	11.1809	11.0887	11.5895		14.5028	14.4252	14.4658	14.4303	14.359	14.4531	14.6935	14.7012	14.6419
11.4278	11.1245	11.2264	11.0562	11.2264	11.0455	11.3684	11.623	11.4919		11.1681	11.3563	11.1818	11.2277	11.6597	11.6782	11.8036	11.7198	11.8953
11.7752	11.4037	10.8655	9.59699	10.8655	11.4304	11.2922	11.9913	11.8502		14.5092	14.5583	14.4318	14.8799	14.9516	14.934	14.3583	14.2125	14.3169
12.2445	12.2459	11.8262	11.8297	11.8262	11.9525	12.3517	12.6716	12.3985		13.9281	13.3453	13.1833	13.6955	13.6075	13.7872	14.1624	13.9328	13.0518
12.759	12.646	13.1149	13.2332	13.1149	13.4774	12.3268	12.2356	12.507		16.2116	16.1592	16.2051	16.8301	16.8174	16.8037	16.0709	16.0639	16.0738
11.5834	11.8207	12.0172	12.1912	12.0172	12.2203	11.1613	11.045	11.0751		17.2816	17.2445	17.2903	18.2835	18.2479	18.2165	17.6719	17.6822	17.7019
13.5651	13.3222	12.8471	12.9905	12.8471	12.9373	12.505	12.6695	12.6181		15.0629	15.0552	15.1259	15.4716	15.4772	15.5268	14.7409	14.7708	14.8342
12.5462	12.3326	12.784	12.8899	12.784	13.2358	12.6708	12.7608	12.7799		12.6611	12.4211	12.4055	12.3165	12.6415	12.6757	12.5661	12.2718	12.3155
13.0996	12.926	12.3961	12.5889	12.3961	12.8895	12.8581	12.8802	12.9751		13.1919	13.2997	13.2801	13.7298	13.8136	13.7264	13.387	13.4448	13.4682
9.0845	9.91547	10.072	9.82078	10.072	10.578	9.9945	10.3466	9.74892		12.9388	12.9003	12.7208	14.1539	14.1729	14.2968	14.6723	14.7611	14.7222
13.9053	13.6231	13.8613	13.947	13.8613	14.1645	12.9445	13.2309	13.1065		11.8109	11.869	11.9318	12.9245	12.9369	12.9889	13.3288	13.2602	13.3734
8.44948	8.77008	8.22435	8.61268	8.22435	7.86593	8.71266	8.8434	8.90607		12.582	12.8408	12.7906	12.9533	12.9794	12.9591	12.9446	12.7266	12.8196
14.9817	14.7898	15.3284	15.5397	15.3284	15.6524	14.2944	14.552	14.5988		12.3382	12.5702	12.4435	12.0609	12.3584	12.1431	13.1218	13.0728	12.988
16.1267	15.8235	16.7464	16.9717	16.7464	17.0836	16.1699	16.3087	16.3301		10.7337	10.8924	10.6486	11.0209	11.2457	11.1179	10.9597	10.9649	10.8767
13.3687	13.1408	13.5668	13.8976	13.5668	13.8275	12.765	12.8135	12.9287		11.8754	11.7954	11.7719	11.9749	12.0562	12.335	12.2108	12.197	11.7596
11.6207	12.0803	11.6297	11.024	11.6297	11.7733	11.2172	11.493	11.2396		11.8786	11.8721	11.9731	11.6529	11.7631	11.4472	11.9771	12.106	11.8406
11.7094	11.5642	11.8282	11.8914	11.8282	11.8644	11.4293	11.6283	11.813		13.3154	13.3234	13.4566	13.3426	13.2745	13.3788	12.6318	12.7361	12.7548
9.63213	9.93689	10.9914	10.9166	10.9914	11.3571	11.8649	12.071	12.1557		14.0626	14.0365	13.9219	13.26	13.3988	13.2072	13.2051	13.169	13.235
11.0908	11.2053	12.2317	11.9564	12.2317	12.7812	12.2063	12.7697	12.4603		13.8078	13.6222	13.7015	13.4914	13.5318	13.5339	13.7759	13.8207	13.7229
9.92071	10.2481	10.7832	9.95799	10.7832	10.8206	10.1222	10.669	10.2792		16.174	16.1875	16.1973	16.8112	16.8097	16.7859	16.5963	16.6258	16.6385
9.47842	8.97117	9.44502	9.30717	9.44502	9.93103	9.50573	9.73893	10.1231		10.3436	10.5931	10.4442	9.98699	9.73356	9.86748	10.9713	11.0283	10.7674
8.85393	9.07638	8.52727	8.61709	8.52727	9.0302	9.01285	9.203	9.5387		13.946	13.8524	13.9404	13.5059	13.3629	13.4432	14.3798	14.4112	14.1928
11.5118	11.8466	11.4583	10.7513	11.4583	11.5095	11.6845	12.2978	11.6426		13.3007	13.1377	13.1465	15.2566	15.2422	15.21	13.2532	13.3814	13.1624
9.19907	8.49222	9.9096	9.45552	9.9096	9.54519	8.80798	9.03374	9.55335		15.7635	15.7772	15.8665	14.735	14.7501	14.829	15.4027	15.4921	15.4631
7.5826	8.23758	8.31427	8.27312	8.31427	9.2228	7.89042	7.8783	8.21831		16.8379	16.9061	16.9323	16.0491	16.0448	15.969	16.7064	16.7553	16.8144
11.697	11.497	11.1371	11.1452	11.1371	11.0733	11.3171	11.3272	11.4729		17.9775	18.0386	18.05	17.8207	17.8141	17.8093	17.8009	17.8609	17.9184
11.9779	11.8466	11.2984	11.7053	11.2984	11.7353	10.215	10.9518	10.7444		16.6555	16.6011	16.6539	14.9262	14.8093	14.7554	15.5658	15.5128	15.5405
12.7584	12.4934	11.7745	11.8024	11.7745	12.112	11.2258	11.6347	11.7316		14.0224	14.1652	14.0424	14.1132	14.11	14.0028	13.6711	13.7231	13.6765
11.7993	11.8368	11.5051	11.448	11.5051	11.7292	11.4499	11.5886	11.9409		12.0072	12.0561	12.2869	12.1332	12.3476	12.3698	12.6558	12.8916	12.8671
14.9088	14.7063	15.4018	15.5748	15.4018	15.6945	14.8934	14.9516	14.9852		12.5947	12.5707	12.7532	12.2879	12.2233	12.631	12.7859	12.8839	12.8334
7.81834	7.17359	8.32405	8.53538	8.32405	8.19433	8.35521	8.04279	8.61704		14.8922	14.801	14.7864	15.0924	15.018	14.9943	15.186	15.075	15.0591
13.0689	12.9021	11.6296	11.8108	11.6296	12.0534	12.8147	12.7284	12.7781		12.8531	13.0073	13.0708	12.9501	13.0191	13.1124	12.5662	12.7552	12.8531
11.4025	11.2682	12.934	13.0944	12.934	13.367	11.0071	10.9342	11.3034		14.1071	14.0528	14.0595	14.2284	14.3492	14.2764	14.0324	14.0221	13.956
14.6643	14.5108	13.1393	13.2832	13.1393	13.5629	13.6269	13.8535	13.7768		16.4904	16.489	16.5343	16.765	16.7505	16.727	16.5982	16.6064	16.6347
14.8998	14.6458	13.7886	13.8357	13.7886	14.0517	14.3227	14.5608	14.5896		14.7448	14.68	14.7305	14.1994	14.2602	14.3117	14.4223	14.4778	14.4636
16.9614	16.7793	16.2366	16.4742	16.2366	16.4467	16.3626	16.4997	16.4731		9.27715	9.31631	9.79199	9.80457	10.3353	9.77991	9.80743	9.90537	9.68548
15.4133	15.236	12.7543	12.942	12.7543	13.2655	13.7125	13.8902	13.8192		13.3353	13.2506	13.3649	12.5639	12.3557	12.4909	13.5829	13.4853	13.5848
12.4354	12.5473	12.1303	12.3808	12.1303	12.7735	12.0934	12.3829	12.2251		13.1341	13.2963	13.4007	13.6038	13.7559	13.9392	13.2135	13.2775	13.3246
9.38913	9.04895	9.26709	8.87881	9.26709	9.67335	9.983	10.1764	10.3132		12.3682	12.4169	12.4622	11.8813	12.2675	12.0131	12.405	12.1949	12.3899
11.6232	10.9922	11.3146	11.4368	11.3146	11.4211	11.2943	11.3792	11.4667		15.8235	15.855	15.8138	15.4516	15.3647	15.3923	15.7535	15.7826	15.8039
13.9989	13.7812	13.7541	13.9878	13.7541	14.1796	14.0185	14.1188	14.0089		14.9946	15.0729	15.0334	14.6153	14.529	14.5473	14.4022	14.3456	14.3063
12.0215	12.0563	11.8553	11.9193	11.8553	12.12	11.2152	11.5991	11.2841		15.5684	15.4977	15.5043	15.7831	15.7095	15.8617	15.4208	15.3989	15.2682
11.1369	11.1648	11.4226	11.5281	11.4226	11.6885	10.8133	10.9634	11.0108		12.413	12.108	11.9137	11.8998	11.929	12.176	11.9533	12.0416	11.2079
15.1951	14.9801	15.1259	15.3298	15.1259	15.4327	14.8426	15.1206	15.0127		12.3107	12.2443	12.2739	11.4538	11.46	11.7849	12.7913	12.7582	12.5364
13.7732	13.539	12.3888	12.6123	12.3888	12.7649	13.0801	13.1971	13.1629		14.429	14.393	13.6457	14.9093	14.5012	14.4976	14.8833	14.3767	14.374
8.86459	9.27027	9.41579	8.72558	9.41579	9.19144	8.33329	9.3701	8.92822		11.5568	11.5135	11.4431	10.8059	11.0126	10.9128	11.9286	11.8319	11.4959
12.0056	11.9837	10.8956	10.8384	10.8956	10.9659	11.6804	11.6274	11.9226		14.6208	14.6247	14.5808	15.0886	15.0378	15.008	14.9764	14.9581	14.9861
11.855	11.3387	11.6009	11.879	11.6009	11.9812	11.213	11.6692	11.6086		14.6195	14.9157	14.764	14.4539	14.4441	14.5495	13.9825	13.8993	13.8647
9.34753	11.1357	9.8919	9.25761	9.8919	10.1285	9.79028	9.34942	10.0315		9.12051	8.50058	8.42314	9.06568	8.66191	8.76161	8.93708	10.3405	9.71442
14.1037	13.987	13.1712	13.3654	13.1712	13.6145	13.689	13.7985	13.7931		14.7889	14.8026	14.7544	15.2033	15.1145	15.1275	14.6359	14.5758	14.7143
13.4918	13.3588	12.5815	12.6081	12.5815	12.8543	12.2447	12.5938	12.5263		14.3885	14.4705	14.4416	14.0425	13.9488	13.9703	14.6772	14.6943	14.6631
13.8537	13.6303	13.7129	13.709	13.7129	14.2874	13.3922	13.6548	13.676		12.1764	12.3194	12.3142	12.768	12.8489	12.7572	12.3211	12.1252	12.4304
11.1435	11.3087	11.111	11.087	11.111	11.2874	10.5213	10.3176	10.6543		13.788	13.5971	13.5924	13.3826	13.4405	13.5441	13.4854	13.626	13.6303
11.0767	10.7509	9.78341	10.1596	9.78341	10.4592	11.0753	11.2426	11.049		15.6611	15.6729	15.7059	16.0383	16.0006	16.0424	15.4949	15.5167	15.5478
10.7733	10.5845	10.4252	11.0001	10.4252	11.2214	11.1016	11.1359	11.1807		14.4451	14.4552	14.6082	14.5385	14.4781	14.5559	14.3784	14.5248	14.4415
8.49898	8.68991	8.08702	8.40201	8.08702	8.60258	9.12995	9.43176	9.31239		16.9076	16.8594	16.8513	16.7272	16.5927	16.5875	16.833	16.8244	16.8263
14.0127	13.8341	14.1865	14.3125	14.1865	14.3421	14.1493	14.2479	14.162		12.9994	13.0745	13.1332	13.1487	13.0392	13.0965	12.7166	12.6383	12.557
13.3471	13.2094	12.8779	13.1081	12.8779	13.2307	12.3344	12.5419	12.6221		15.5114	15.5529	15.5444	15.2578	15.2439	15.2153	15.0509	15.0008	15.0557
8.54204	8.12355	8.83944	8.38344	8.83944	8.92345	7.40875	8.76766	8.99941		15.1659	15.2483	15.2676	14.9433	14.9783	15.1053	14.6771	14.782	14.8153
14.0873	13.8959	14.0431	14.2061	14.0431	14.1805	13.5144	13.6659	13.4994		13.558	13.5598	13.5292	13.6609	13.575	13.7471	13.4421	13.4052	13.3091
12.0584	12.2228	11.9876	11.9789	11.9876	12.1643	12.0135	12.138	12.3816		16.0737	16.0467	16.0994	16.2731	16.3091	16.2191	15.6667	15.6365	15.6207
9.62066	9.15759	9.35665	9.40126	9.35665	10.1138	9.57799	8.99912	9.34178		14.8214	14.7436	14.946	15.9238	15.8653	15.9688	15.4585	15.5416	15.6053
11.0354	11.231	10.0909	10.1693	10.0909	10.5001	11.1185	11.4497	11.4227		9.93912	9.71162	10.1257	10.315	10.3975	10.3737	10.5493	10.6022	10.7259
14.2079	13.9784	14.2574	14.6171	14.2574	14.5721	13.6057	13.8465	13.7895		12.2426	12.2571	12.494	13.2666	13.21	13.0619	12.9424	12.7804	12.8706
13.6527	13.3372	13.3133	13.4202	13.3133	13.4569	13.032	12.965	13.1787		8.50348	8.11255	8.41185	8.04626	8.66439	9.55223	8.07184	7.97261	7.04722
15.5632	15.2483	14.8381	15.1609	14.8381	15.1454	15.0711	15.3186	15.1879		11.3646	11.1462	11.177	12.312	12.2762	12.2709	12.158	12.1305	11.9497
12.7208	12.6223	12.5816	12.6944	12.5816	12.6168	11.9621	12.2273	12.0797		13.0236	13.0203	12.7957	12.8906	12.8584	12.749	13.2908	12.9983	13.0545
13.2926	12.9658	12.7956	13.1426	12.7956	13.3409	12.6929	12.5535	12.5901		9.41212	9.54402	9.65894	10.3494	10.8678	10.9056	10.6595	10.7112	10.7892
14.274	13.9809	13.9603	14.0912	13.9603	14.127	13.3134	13.6417	13.5589		13.6982	13.7925	13.7735	13.6561	13.7483	13.7062	13.8482	13.8947	14.1125
12.9287	12.7041	12.6738	12.82	12.6738	13.2317	12.2768	12.5282	12.4247		16.4495	16.4243	16.4604	16.4042	16.4549	16.4196	16.114	16.1465	16.1093
14.6122	14.3765	14.4178	14.7508	14.4178	14.778	13.866	13.9961	13.9152		15.2045	15.171	15.2339	15.5762	15.5319	15.5613	15.0283	14.979	14.9296
14.1564	13.9896	14.1479	14.2626	14.1479	14.3423	13.4683	13.5591	13.6592		10.2711	10.4133	10.0486	9.74453	9.43648	10.2572	10.6149	10.32	10.3461
9.84601	9.82134	10.05	10.2899	10.05	10.3717	9.92114	10.3977	10.325		15.3148	15.28	15.2712	14.722	14.8066	14.8787	14.8935	14.8273	14.75
11.5573	11.3358	12.4389	12.2984	12.4389	12.417	11.932	12.2847	12.1019		15.7287	15.6786	15.7367	15.4367	15.4285	15.3581	15.1325	15.1491	15.1446
10.5629	10.5899	10.9922	11.2641	10.9922	11.5711	11.0603	11.1706	11.1516		15.5861	15.5584	15.633	15.1011	15.0397	14.9584	15.995	16.0481	16.0431
11.3724	11.5253	11.8942	11.883	11.8942	11.8536	11.7023	11.6754	11.5122		14.2877	14.3972	14.3096	14.8982	14.8938	14.8679	13.9648	13.8209	13.9516
11.5509	11.7224	10.9666	10.9349	10.9666	11.2383	11.6015	11.7927	11.5256		14.9976	14.9686	14.9175	14.6354	14.6958	14.6397	14.5559	14.5271	14.4911
7.60389	7.35537	9.47442	9.29996	9.47442	9.62201	8.66499	9.00887	9.15508		15.0696	15.2134	15.2309	15.6396	15.6899	15.7379	15.7454	15.7838	15.8353
10.8236	10.5082	10.4445	10.718	10.4445	10.885	10.6415	10.7566	10.9903		14.7766	14.7824	14.8013	14.5237	14.6172	14.5084	14.2827	14.4064	14.2625
14.5563	14.7752	14.3744	14.3551	14.3744	14.7461	14.0584	14.3225	14.2596		14.9518	14.871	14.8425	14.973	15.03	14.9638	14.3886	14.3416	14.5369
13.0702	12.8472	12.9704	13.1888	12.9704	13.251	12.6018	12.5631	12.7285		14.4266	14.425	14.4471	13.3503	13.3191	13.4319	14.1281	14.1042	14.1339
8.8369	9.26595	9.0995	7.58751	9.0995	9.2215	9.17809	8.97607	8.83581		13.7144	13.8886	13.743	14.6863	14.7664	14.693	13.5169	13.5123	13.6288
13.87	13.3894	13.2485	13.7559	13.2485	13.7633	12.9365	13.1836	13.209		12.3768	12.5094	12.2729	12.2805	12.3146	12.2982	12.4692	12.2945	12.2553
13.8139	13.4232	12.9615	13.3289	12.9615	13.4093	12.629	12.9302	12.7818		12.8656	12.696	12.7681	13.069	12.9319	13.0719	12.5543	12.5763	12.4201
14.229	14.1773	13.2334	13.3187	13.2334	13.6039	14.4443	14.6209	14.6463		13.3727	13.2499	13.2712	13.0271	12.9137	12.9558	13.4866	13.5032	13.5459
13.996	13.7838	14.4188	14.4451	14.4188	14.3815	13.2804	13.4962	13.4857		10.9962	10.783	10.9091	11.2414	11.2655	11.5443	11.3021	11.1776	10.9537
14.0182	13.8477	13.2802	13.3526	13.2802	13.3811	13.1403	13.2733	13.2605		12.6382	12.5093	12.5736	12.7518	12.8716	12.6386	12.7697	12.7949	12.8358
14.3344	14.2589	14.4794	14.564	14.4794	14.8083	14.4841	14.652	14.5411		14.4018	14.4934	14.5587	14.9266	14.8485	14.8386	14.112	14.0945	14.1268
13.1253	12.9766	12.6208	12.812	12.6208	13.1702	12.3982	12.4581	12.575		13.7632	13.8131	13.8703	13.6788	13.7597	13.8219	14.1823	14.1082	14.0542
11.9116	11.9161	11.8637	12.0079	11.8637	12.3742	11.7652	11.862	11.7944		15.7678	15.765	15.7557	16.0387	15.9915	15.8842	15.3662	15.3038	15.3763
13.509	13.6039	12.7112	12.751	12.7112	12.9475	12.8983	13.0434	13.1136		16.2471	16.2899	16.2783	16.2478	16.2648	16.2527	16.1411	16.1674	16.1903
13.0989	12.985	13.1295	13.3844	13.1295	13.4177	12.51	12.7121	12.7089		15.3051	15.4535	15.4251	15.4467	15.4529	15.4441	14.9199	14.92	14.9602
11.5661	11.52	11.2741	11.4899	11.2741	11.3161	11.5833	11.501	11.4789		14.8093	14.7647	14.7847	14.8902	14.883	14.8176	14.3119	14.2384	14.3247
10.0803	10.2266	9.84246	10.1268	9.84246	10.8659	9.69745	10.0289	9.60795		13.9752	13.6934	13.8011	14.4866	14.4409	14.3693	13.9072	13.9051	13.8851
11.9614	11.2866	11.4404	11.6174	11.4404	11.9551	11.2299	11.4488	11.6697		17.1619	17.1467	17.1525	17.1735	17.1124	17.253	17.5944	17.6178	17.5011
10.1418	10.0191	10.4485	9.91839	10.4485	10.8072	10.05	10.4208	10.5386		13.4849	13.4634	13.4748	13.8138	13.9149	13.9163	13.9753	13.8971	14.0103
8.198	8.32686	9.03314	8.94286	9.03314	9.38493	9.73006	9.42792	9.3497		18.2724	18.3395	18.3567	18.4126	18.3368	18.3838	18.1998	18.2387	18.2766
9.518	9.59493	9.15699	9.01988	9.15699	9.71945	9.76681	9.71093	10.1684		14.3836	14.3992	14.3487	15.0468	15.2231	15.1215	15.2718	15.2886	15.2496
13.7341	13.64	13.8153	13.9828	13.8153	13.9806	13.2675	13.2604	13.2118		12.2181	12.2388	12.1692	12.7397	12.9056	12.706	13.1162	12.9017	13.026
12.6713	12.6022	12.6538	12.5062	12.6538	13.0618	12.872	12.9817	12.8455		16.8005	16.8452	16.8546	17.2316	17.2045	17.2229	17.0562	17.074	17.1426
13.9505	13.8459	13.7313	14.0529	13.7313	13.9799	13.3465	13.3292	13.3955		11.5505	11.1663	11.2088	11.2297	11.2033	11.571	12.0584	11.9349	11.6092
15.563	15.4157	15.0158	15.1929	15.0158	15.3642	15.0632	15.2545	15.2032		15.9542	16.0059	16.0257	15.5236	15.4985	15.4767	16.0755	16.1452	16.1622
13.5412	13.4806	12.7458	12.8085	12.7458	13.1572	12.7201	12.769	12.9911		14.3732	14.5098	14.4453	14.6252	14.5876	14.5425	14.9293	14.9474	15.0344
14.1507	14.0624	13.7976	13.8215	13.7976	14.0877	13.3716	13.4332	13.3911		14.0582	13.9198	14.0317	13.857	13.7577	13.7818	13.913	13.9738	13.8998
13.0915	12.7912	13.2611	13.476	13.2611	13.4808	12.8059	12.845	12.8185		14.2982	14.2299	14.236	14.9044	14.9333	14.8934	14.5503	14.4325	14.3351
16.1623	16.0623	15.7655	15.9242	15.7655	16.1309	16.2231	16.2926	16.094		15.9413	16.2142	16.0734	14.7022	14.7216	14.7789	10.795	10.9017	11.4678
11.7766	11.6097	11.4228	11.7525	11.4228	11.8789	11.6817	12.1458	12.0528		19.3918	19.4454	19.4327	18.5208	18.4287	18.5144	18.6492	18.7128	18.7209
17.101	16.8178	16.8275	17.0945	16.8275	17.2202	16.5497	16.841	16.7413		14.8654	15.0408	14.9787	14.8309	14.848	14.8937	14.5782	14.5619	14.6995
12.5675	12.7493	12.3813	12.6125	12.3813	13.071	12.6431	13.1706	12.8083		14.6653	14.7363	14.7057	15.0627	15.0165	15.0106	14.758	14.7279	14.7857
11.2521	11.124	9.69841	10.3142	9.69841	10.1226	11.2723	11.056	11.3348		15.5491	15.4795	15.4894	15.5815	15.4987	15.4651	15.3485	15.2847	15.2516
15.7884	15.5254	15.7879	16.135	15.7879	16.1655	15.6624	15.8344	15.7634		10.9321	11.0415	10.8067	10.5657	10.6207	11.0468	11.3487	11.465	11.6307
9.07648	9.68342	9.59335	8.9508	9.59335	10.0232	9.71833	10.1085	9.85581		14.5273	14.5245	14.5407	14.9723	15.0054	15.0313	14.8717	14.9036	14.9092
14.3085	14.0655	13.2968	13.5217	13.2968	13.7829	13.8163	14.071	14.0924		12.4619	12.2894	12.3377	12.923	12.8784	12.9403	12.6968	12.8016	12.738
12.9262	12.714	13.0761	13.0761	13.0761	13.2058	13.4493	13.3596	13.4137		12.4939	12.7034	12.6106	13.4819	13.4898	13.571	13.4251	13.4597	13.4878
11.8741	11.812	10.8983	11.2028	10.8983	11.4599	11.5468	11.5207	11.4133		15.6555	15.6782	15.8259	13.0784	12.9579	13.5558	14.5095	14.7154	14.7992
12.8113	12.6243	13.0392	13.2393	13.0392	13.5775	12.6516	12.6444	12.8969		13.7213	13.8294	13.7664	13.2995	13.2994	13.3992	13.9908	13.9519	14.055
14.2656	14.3362	12.893	12.8662	12.893	13.0734	6.79884	8.2318	8.45404		15.2507	15.2018	15.4982	15.4598	15.4467	15.6195	15.4994	15.6715	15.7979
18.362	18.1869	16.5469	16.8867	16.5469	17.0407	17.0764	17.258	17.2075		14.9928	15.0986	15.0282	14.3608	14.4079	14.2607	14.86	14.8015	14.9142
11.5553	11.2274	11.5863	11.7135	11.5863	12.0294	11.44	11.5415	11.7382		10.0318	9.45241	9.52717	9.64914	10.0426	10.1461	9.55301	9.32791	9.54414
12.7768	12.7236	13.0124	13.0871	13.0124	13.438	12.5489	12.7987	12.6467		17.2195	17.1376	17.2183	16.6638	16.603	16.5694	17.1989	17.226	17.2418
12.3991	12.1505	12.8622	13.1133	12.8622	13.1799	12.1772	12.2715	12.336		17.0599	17.1163	17.059	16.5276	16.5209	16.5138	17.009	17.037	17.0414
10.2454	10.1468	9.59608	9.43454	9.59608	10.0384	10.1985	10.3684	10.6451		14.2031	13.9866	14.1624	14.8001	14.8124	14.6846	14.3998	14.4521	14.4923
13.4639	13.2357	13.8374	13.8164	13.8374	13.9667	13.4301	13.4551	13.6718		14.5952	14.6108	14.7108	14.7326	14.7503	14.7519	14.7295	14.7869	14.9328
10.5479	10.3424	10.4226	10.3645	10.4226	11.0725	10.1566	10.4515	10.2239		12.844	12.9474	12.9155	12.8787	12.7149	12.6784	12.3628	12.5449	12.6331
12.3239	12.1249	13.4817	13.3693	13.4817	13.6642	13.1991	13.2816	13.0552		12.7295	12.7694	12.7215	10.4005	10.1708	10.3795	12.5018	12.6517	12.5403
14.7689	14.6919	8.71689	9.18044	8.71689	9.4435	12.9779	13.0858	13.1689		14.785	14.832	14.7641	13.9463	13.9375	14.0345	14.5137	14.5806	14.5366
10.225	9.58978	9.25004	9.70739	9.25004	9.99529	9.40981	10.2384	10.4748		9.93971	9.85013	9.56546	8.98045	9.20887	9.80472	9.10934	9.28683	9.16854
13.1503	13.1265	13.124	12.8242	13.124	13.262	13.0766	13.2902	13.225		13.5121	13.5839	13.5774	12.8478	12.7219	12.7186	13.3329	13.2956	13.4283
13.36	13.2626	12.4952	12.7493	12.4952	12.8543	12.8238	12.8954	12.9705		12.01	12.0277	12.0238	12.4605	12.751	12.5972	12.2482	12.4199	12.155
9.34847	9.69852	8.9428	9.33269	8.9428	10.0005	8.54095	7.9714	8.18107		14.6403	14.6989	14.6607	12.6911	12.6711	12.6093	13.6012	13.5422	13.4747
15.8828	15.5631	14.761	15.0506	14.761	15.1338	15.3878	15.6429	15.5731		10.2386	10.4671	9.86362	10.7706	11.2626	11.5659	10.1501	10.016	9.98623
15.9155	15.6903	14.9005	15.1569	14.9005	15.3052	15.4921	15.6033	15.5793		13.833	13.7338	13.7955	14.1709	14.2229	14.1394	13.8266	13.8373	13.8788
13.1652	13.0434	13.2351	13.3161	13.2351	13.2783	13.2183	13.1538	13.3832		13.1479	13.2715	13.2238	12.8276	13.006	13.0067	13.4949	13.5687	13.4634
13.2081	13.0584	12.7242	12.8775	12.7242	12.9721	12.9984	13.0307	13.1958		15.2701	15.2624	15.2767	15.4915	15.4912	15.4035	15.2596	15.2958	15.2737
11.3546	11.1374	11.2218	11.1235	11.2218	11.4495	10.0099	10.8715	10.9802		14.7607	14.8115	14.7887	15.013	15.0112	15.0198	14.8849	14.8529	14.939
10.0939	9.99773	7.04857	7.74608	7.04857	7.81689	9.68797	10.0339	9.66054		15.3623	15.3473	15.3465	15.3295	15.4445	15.4427	15.414	15.3533	15.3967
13.5031	13.248	12.0906	12.3838	12.0906	12.4391	12.6414	12.7962	12.7263		15.0983	15.1752	15.1381	15.0295	14.9833	14.9943	15.1697	15.2233	15.2063
8.28129	8.6683	7.38839	7.94699	7.38839	8.44838	7.99812	7.5236	7.99781		15.9513	16.0434	15.9971	15.9597	15.9461	15.9154	16.031	16.039	16.0437
11.1061	11.9321	10.5197	10.6021	10.5197	11.0857	10.762	11.1871	10.833		15.2673	15.2001	15.2345	15.351	15.2986	15.2853	15.2351	15.2418	15.3237
11.9801	12.154	12.7423	12.5452	12.7423	12.7216	12.2551	12.3109	12.3838		13.8565	13.8539	13.8838	14.1307	14.1464	14.3131	13.4325	13.3895	13.4241
12.004	11.8645	11.0564	10.7784	11.0564	11.0405	10.3684	10.9354	10.6983		13.4637	13.2539	13.2688	12.7414	12.8698	12.6995	13.4278	13.2677	13.3451
7.8646	8.64434	8.47025	7.7813	8.47025	9.1589	8.46875	7.83346	7.73115		12.0689	12.1033	11.9768	12.8444	12.842	13.1252	12.8286	12.5116	12.3881
11.7619	11.6155	11.6789	11.7182	11.6789	12.3707	11.225	11.9034	11.4254		14.525	14.4543	14.5584	14.7831	14.6953	14.6234	14.1402	14.2024	14.2596
10.4681	10.5763	10.9188	10.5485	10.9188	11.1446	10.4497	10.6533	10.8508		12.9012	12.8207	13.0328	11.9784	11.9526	12.1096	13.1924	13.2591	13.1965
14.1358	13.8803	13.9608	14.0614	13.9608	14.1663	13.7099	13.7362	13.8809		12.3597	12.2984	12.1642	12.5552	12.6576	12.7548	13.6201	13.5757	13.3377
14.1088	14.0847	14.2168	14.2738	14.2168	14.4243	13.7551	13.9115	13.9518		12.0079	11.8762	11.6985	12.5509	12.692	12.6892	13.4793	13.4786	13.5892
13.837	13.7206	13.8806	13.7768	13.8806	13.847	13.5319	13.6247	13.8241		13.4745	13.5115	13.5214	11.6304	11.4938	11.6362	13.2888	13.1829	13.2452
13.4939	13.1846	13.1455	13.486	13.1455	13.7149	12.9381	13.2941	13.3894		15.9286	16.0474	16.0174	15.8436	15.8396	15.772	15.4919	15.5916	15.5099
14.2768	14.1875	14.1355	14.1085	14.1355	14.3603	13.9514	14.1599	14.1829		11.252	11.2022	11.1004	12.38	12.3885	12.3345	11.7526	11.6076	11.5953
14.3493	14.1582	14.17	14.1706	14.17	14.1942	13.7913	13.938	13.9419		13.3758	13.452	13.4833	13.5936	13.6065	13.6195	14.9423	14.9833	14.9506
11.2723	10.661	11.5709	11.5619	11.5709	11.5128	10.3149	10.2608	10.1082		11.2972	10.7985	10.8052	11.013	11.325	11.5561	12.1922	12.1133	11.9721
9.35273	9.16566	9.16785	8.83368	9.16785	9.26412	9.11688	9.21256	9.69834		13.7192	13.7523	13.8002	11.1522	10.951	11.2597	13.2427	13.1065	13.1598
11.6473	12.2621	12.656	12.1647	12.656	13.08	12.4664	12.8052	12.2492		14.4441	14.5746	14.3871	14.764	14.9406	14.8552	14.4729	14.4174	14.5231
13.7922	13.6782	13.3853	13.3672	13.3853	13.2696	12.941	12.9706	13.0581		12.4484	12.4693	12.3102	12.8611	12.7379	12.9005	13.1035	12.9855	13.0361
12.1887	11.8745	10.8399	10.6922	10.8399	11.0446	12.1549	12.457	12.1716		14.5253	14.6279	14.6894	14.5361	14.4531	14.4345	14.4941	14.4854	14.5054
11.0972	11.2023	11.6314	11.5034	11.6314	11.8093	12.5545	12.6028	12.5913		13.7347	13.6491	13.6501	14.1295	14.1973	14.2073	13.8721	13.9488	13.8616
9.47458	9.88113	9.77477	9.61576	9.77477	10.0276	10.8767	10.9018	11.1169		11.7261	11.627	11.5321	12.66	12.706	12.8772	12.0633	12.0699	11.9792
10.8918	11.0544	9.11764	9.79789	9.11764	9.86841	10.8083	10.8278	11.0109		13.2426	13.0635	13.2323	13.0214	13.1392	13.2821	13.4038	13.4022	13.4282
14.9144	14.7755	14.4973	14.6461	14.4973	14.761	14.0786	14.2255	14.2566		11.3602	11.3432	11.2577	11.2193	11.5088	11.291	11.0684	11.2249	11.0733
8.11908	8.54021	9.52833	9.3432	9.52833	9.38225	8.33675	8.37759	9.44539		15.2329	15.2682	15.2594	14.4149	14.3816	14.3849	15.0471	15.0883	15.1371
11.7732	11.5729	11.8404	11.9016	11.8404	12.5023	12.6483	12.9723	12.9797		14.729	14.7595	14.8371	15.2064	15.2167	15.2986	14.7315	14.7545	14.6456
11.2199	10.7834	11.6018	11.6256	11.6018	11.6667	12.1427	12.245	12.2942		10.8716	10.5102	10.6007	11.0237	11.2751	11.0791	11.2758	11.1787	11.1076
12.9047	12.8816	9.63957	9.82051	9.63957	10.1309	12.1297	12.2262	12.2424		14.7027	14.7102	14.777	13.6202	13.5911	13.4939	15.077	15.1035	15.1318
12.67	12.3995	12.7548	12.9264	12.7548	12.8612	12.2635	12.5145	12.5072		14.1615	14.1615	14.1875	14.7008	14.6895	14.7121	13.9719	13.8254	13.8537
12.6467	12.637	12.6252	12.6032	12.6252	12.833	12.4619	12.5806	12.3465		12.9795	13.1179	12.8986	12.9353	12.9939	13.0493	13.2086	13.2457	13.1946
13.7643	13.7983	13.5017	13.608	13.5017	13.462	13.3342	13.4466	13.5141		12.056	11.9216	11.8482	10.9415	11.1157	11.0632	11.867	11.5114	11.6921
12.1156	11.7691	12.315	12.3429	12.315	12.5502	11.8435	12.0962	12.1168		17.6816	17.7663	17.671	16.9166	16.8453	16.9073	16.6222	16.6229	16.5812
9.57928	9.45805	11.5675	11.3999	11.5675	12.149	9.63754	10.2743	10.1657		17.384	17.3844	17.413	17.0285	17.0081	16.984	16.853	16.8994	16.9241
10.7442	11.1907	10.811	10.8357	10.811	11.3145	10.8263	10.8929	11.1231		15.336	15.3875	15.3986	15.2427	15.29	15.2609	15.2857	15.3283	15.4006
6.36968	7.1238	7.29059	7.04739	7.29059	7.82624	7.10731	7.58037	8.21773		9.38248	8.41509	8.8901	8.86509	9.1755	9.26812	8.18878	8.36484	8.8041
13.2811	12.8645	11.393	11.7164	11.393	11.9038	12.5311	13.0471	12.8913		16.7638	16.7665	16.8325	17.0462	17.0528	16.9815	17.1176	17.1315	17.1779
13.598	13.1642	13.5025	14.0878	13.5025	14.2899	12.8107	13.3139	13.2758		10.5062	10.3898	10.6821	13.3928	13.4798	13.4215	10.7401	10.6583	10.7394
10.2479	9.55908	9.99923	10.2778	9.99923	10.4986	9.46965	10.2293	10.067		10.4917	10.3607	10.7415	10.1896	10.3315	10.2327	10.528	10.6013	10.4197
11.3354	11.577	10.1743	10.213	10.1743	10.586	11.7157	11.721	11.9909		11.0351	10.3958	10.9562	14.9769	15.1353	14.9854	12.5437	12.6108	12.5335
11.8148	11.6984	12.2367	12.4713	12.2367	12.6144	11.5282	11.5861	11.7016		13.8515	13.8805	13.8216	14.0212	14.0739	13.9588	13.8511	13.8453	13.7845
11.1887	11.3494	11.109	10.8766	11.109	11.1391	11.2316	11.273	11.0994		14.7178	14.6824	14.5885	13.3679	13.1658	13.3227	14.4863	14.4493	14.3764
11.375	11.3897	9.82092	9.60375	9.82092	10.1741	10.4893	11.002	11.0686		10.6488	10.7759	10.6114	10.5071	10.5199	10.7283	11.8189	11.5805	11.8871
15.0846	14.62	13.6045	14.0805	13.6045	14.2133	14.3226	14.4608	14.4411		10.4984	10.423	10.6425	10.815	10.7627	10.7725	10.1553	10.3439	10.7452
15.9154	15.6969	14.9687	15.1849	14.9687	15.2206	14.9337	15.1141	15.108		16.0513	16.053	16.0763	13.7141	13.4427	13.6293	15.2858	15.2762	15.299
14.0926	13.9458	13.432	13.7997	13.432	13.7629	13.7524	13.827	13.891		11.2427	11.1252	11.448	11.5279	11.4457	11.5334	11.8926	11.9004	11.9558
8.61522	9.15408	9.0345	8.02758	9.0345	9.3653	7.62642	8.60783	9.32133		12.7496	12.7024	12.579	13.3723	13.3788	13.3551	12.7177	12.6642	12.9582
16.0106	15.7374	15.8327	15.9703	15.8327	16.0943	15.9199	16.0744	16.0152		14.7075	14.687	14.6998	14.398	14.3153	14.2784	14.8129	14.8739	14.9465
9.16773	9.48	12.1859	11.7977	12.1859	12.3725	8.73496	9.32125	9.82001		13.3073	13.2753	13.2494	13.6869	13.7032	13.8937	13.9308	13.8362	13.8196
8.85106	8.86399	8.90098	8.93889	8.90098	9.36113	7.6865	8.5005	8.28431		13.583	13.8589	13.7568	13.8477	13.9918	14.0206	13.7481	13.5957	13.6725
9.7362	9.35515	14.4901	14.5046	14.4901	14.6721	11.3413	11.4384	11.7526		13.143	12.9537	13.1525	13.237	13.3442	13.2092	13.3736	13.4932	13.493
11.296	10.9581	10.8206	10.9883	10.8206	11.2953	10.6869	10.8803	10.6872		14.4281	14.3947	14.4237	14.3195	14.3306	14.3365	14.5329	14.579	14.6325
13.275	13.2742	12.5338	11.9826	12.5338	12.7558	12.5788	13.0081	12.6444		9.65718	9.34495	8.11696	7.76436	8.1337	7.9565	8.56332	8.9451	8.53272
8.08408	8.59785	9.257	8.65794	9.257	9.87713	9.76386	10.2008	10.0769		8.54684	8.26551	7.78741	7.90248	7.58332	8.24533	7.94987	7.3486	7.56538
8.93269	8.28351	9.83288	8.74964	9.83288	9.8705	9.07725	9.09168	9.27114		8.08612	8.13982	8.25714	8.94629	8.53995	9.0513	9.61017	9.37543	9.69332
15.3587	15.1546	11.7997	12.3732	11.7997	12.326	14.3463	14.4467	14.3414		11.5118	11.477	11.359	10.9038	11.1987	11.5557	11.5607	11.4474	10.9147
8.70476	8.95608	9.49056	9.67228	9.49056	9.61351	8.72716	9.1062	9.64095		13.1085	12.9045	12.6522	11.9723	12.0771	12.4434	12.796	12.602	12.0116
11.5585	11.6665	11.9506	11.9233	11.9506	12.2165	11.5022	11.5594	11.6235		12.0833	11.8638	11.8165	11.1053	11.093	11.3782	11.927	11.7486	11.7028
13.0344	13.0213	12.47	12.3723	12.47	12.7681	13.0732	13.146	13.2038		11.9549	11.8625	11.9923	10.9239	11.0689	11.0519	11.1903	11.5151	11.2942
12.136	12.1965	12.6466	12.5507	12.6466	12.8171	12.477	12.8506	12.6177		8.49503	9.05369	8.46098	9.33409	8.80096	9.30987	14.1432	14.1233	13.9087
11.449	11.4682	13.0706	12.3461	13.0706	13.1617	11.4653	11.7932	11.5965		12.3097	12.189	12.133	12.4754	12.7809	12.8341	12.4079	12.5151	12.3276
13.5424	13.3034	13.2335	13.3909	13.2335	13.3809	13.3143	13.5083	13.3714		12.9545	12.8687	12.8332	11.5843	11.4223	11.4993	13.0372	12.9301	12.8388
11.7073	11.6885	11.7395	11.5277	11.7395	11.8654	11.7428	11.7628	12.0777		12.2204	11.8905	12.1352	11.7439	11.8743	12.1691	12.8846	12.8124	12.4041
8.89608	9.18739	6.45756	6.53736	6.45756	7.60052	9.26487	9.274	9.37912		14.3704	14.478	14.469	14.4231	14.43	14.3486	13.5149	13.6728	13.5849
7.70405	8.51683	8.48081	8.05379	8.48081	8.77966	8.49247	8.80627	9.20635		8.53608	8.61193	8.78978	9.4156	8.87315	9.36321	8.91959	8.96256	9.06758
10.6271	10.7303	10.7927	10.6207	10.7927	11.0275	10.3211	10.8059	10.2252		13.0423	13.102	13.0216	12.5487	12.5983	12.4275	12.9532	12.7126	12.9397
10.9114	10.8125	10.0101	10.0643	10.0101	10.089	10.2091	10.3816	10.5205		12.02	12.2693	12.2336	12.1866	12.0696	11.972	12.3591	12.3706	12.4937
6.99164	7.49447	7.78382	6.95495	7.78382	8.66628	7.87145	7.7758	8.65551		12.6513	12.5575	12.4428	11.1811	11.1625	11.2673	12.3786	12.3297	12.0429
10.4698	10.2677	10.076	10.3321	10.076	10.3221	9.9382	10.4558	10.6226		16.6521	16.7136	16.6708	15.1692	15.0695	15.0833	16.2411	16.2685	16.2641
9.41494	9.60457	6.93941	8.70872	6.93941	8.10258	8.63423	8.18718	7.98831		10.2712	10.7969	10.2147	10.2791	10.3546	10.6828	10.5141	10.1591	10.3046
7.63229	7.45961	6.6866	7.17914	6.6866	9.25862	12.9186	13.2774	13.0404		14.5901	14.5132	14.4396	14.6818	14.6202	14.6653	15.191	15.1421	15.1463
10.0118	9.93875	10.4211	10.0769	10.4211	10.6866	10.2432	9.88861	10.9687		10.8042	11.0727	10.9801	11.3102	11.3026	11.3131	10.1293	10.1429	10.136
6.44683	7.6658	8.29984	7.79184	8.29984	7.90868	8.1263	8.93356	8.09615		13.0429	13.0644	13.0658	12.8609	12.9651	12.8402	13.6956	13.6323	13.7145
10.2657	11.1096	11.1428	10.2691	11.1428	11.4642	10.9903	11.4769	10.653		15.1615	15.2589	15.2088	14.1788	14.1467	14.1028	14.7306	14.7589	14.7763
11.6366	11.6759	11.0967	11.1422	11.0967	11.6264	10.6204	10.7582	10.7098		14.6939	14.7048	14.713	13.7798	13.8557	13.6605	14.3817	14.3223	14.4544
7.37357	7.28676	7.30449	7.54189	7.30449	7.60797	7.09559	7.25355	8.28979		15.8639	15.9468	15.8519	15.3257	15.3405	15.2311	16.5121	16.4958	16.5068
10.9302	10.9744	10.2123	10.2476	10.2123	10.6486	11.0031	10.9348	10.7461		12.2852	12.2114	12.2088	12.2548	12.3403	12.5102	12.6944	12.5356	12.3231
7.74381	8.19593	7.91793	7.10691	7.91793	8.45927	8.53159	9.45396	10.3055		14.3694	14.5081	14.358	13.744	13.6818	13.9115	14.0497	13.9865	13.9866
11.8216	11.7125	9.1392	9.58553	9.1392	10.0806	10.7599	11.3857	11.05		15.1162	15.1761	15.1568	15.7719	15.7319	15.769	15.5877	15.7241	15.7137
15.6031	15.4523	13.7865	13.9669	13.7865	14.0918	14.7236	14.9296	14.7484		13.8211	13.6998	13.7752	13.4371	13.382	13.4404	13.7112	13.5962	13.6244
7.45892	7.61912	7.53029	7.14921	7.53029	7.8016	7.61964	7.40376	7.49133		15.9017	15.9499	15.9947	15.0011	15.0448	15.0274	15.6457	15.6694	15.6722
13.3662	13.2948	12.7002	12.9071	12.7002	13.2501	13.6418	13.7109	13.6708		12.3532	12.3211	12.3482	13.2985	13.5107	13.6612	13.4838	13.5571	13.6928
10.6625	11.1512	11.0246	11.0732	11.0246	10.8553	9.49437	9.75352	10.0766		14.2085	14.3504	14.2641	13.1487	13.2432	13.204	13.3801	13.3522	13.5204
11.4881	11.5338	10.8992	11.1337	10.8992	11.3925	11.4159	12.018	11.6443		11.4459	11.2779	11.4148	11.7968	12.0211	11.8546	11.836	11.761	11.8906
13.8609	13.7305	11.9002	12.2325	11.9002	12.4351	12.6899	13.2553	13.1276		12.3127	12.3492	12.0986	12.8283	12.7502	12.5735	12.7197	12.6905	12.6751
7.55412	8.24709	7.30767	6.84947	7.30767	7.96823	7.57674	7.75372	7.83601		11.2016	11.2856	11.181	14.0929	14.2183	14.1849	11.8665	11.6125	11.7857
13.8993	13.6881	12.3624	12.2077	12.3624	12.6648	13.1553	13.2904	13.2777		12.6031	12.2042	12.3043	9.50773	9.56089	9.72227	12.0135	12.0333	11.9806
13.9221	13.8787	12.9301	13.182	12.9301	13.4087	14.4628	14.4336	14.4941		15.6646	15.6809	15.6686	15.3789	15.3942	15.4427	15.4163	15.4517	15.4623
10.3962	10.3209	10.8995	10.7759	10.8995	10.8493	10.4869	10.5647	10.5694		16.2652	16.2189	16.2507	16.3855	16.3192	16.3314	16.2921	16.3224	16.297
11.2905	10.8865	10.7915	11.0697	10.7915	10.9794	10.8475	10.7593	11.2052		13.7531	13.617	13.7617	16.9056	16.9153	16.912	13.7535	13.761	13.9591
13.563	13.4999	14.1862	14.2848	14.1862	14.4008	13.7532	13.9142	13.7384		15.8762	15.9238	15.9715	15.5445	15.53	15.518	15.5603	15.616	15.7471
12.5607	12.4975	11.7895	12.003	11.7895	12.2048	12.0729	12.293	12.2172		12.7441	12.5695	12.8344	11.9139	11.858	11.9291	11.9105	11.8367	11.8487
14.4281	14.1762	13.3631	13.4923	13.3631	13.6641	13.6489	13.756	13.6962		16.8748	16.96	16.9425	13.6176	13.4191	13.4923	15.8716	15.9935	16.0049
10.8848	10.9004	11.343	11.253	11.343	11.8328	11.4176	11.5654	11.5089		11.4257	11.6364	11.8426	10.6187	10.7377	10.766	11.0056	11.657	11.6799
12.3835	12.2262	11.0108	11.1459	11.0108	11.4896	11.3073	11.6904	11.8186		15.6286	15.65	15.6403	15.7405	15.7591	15.7264	15.824	15.8694	15.9199
10.1295	10.36	10.3887	10.3256	10.3887	10.6369	10.5016	10.5683	10.5054		14.8223	14.8741	14.9298	15.5067	15.4817	15.4301	14.5775	14.5407	14.5524
9.93193	10.2695	10.4658	9.65243	10.4658	10.5433	9.45897	10.0074	9.76601		7.41179	7.76291	7.46238	8.16009	7.81028	7.94065	8.13931	8.44542	8.64715
10.8034	10.9852	10.7686	10.6018	10.7686	11.4834	10.7445	11.1116	10.8527		15.6195	15.6746	15.6791	16.1362	16.1303	16.0654	16.0015	16.0519	16.073
8.09332	7.72482	10.5228	10.2392	10.5228	10.9019	8.38301	7.96181	9.22711		10.5211	10.4146	10.2951	10.8951	10.7382	10.8806	11.2067	11.203	11.2305
8.60615	9.40982	8.85355	8.68769	8.85355	9.63621	9.3932	8.96573	9.73553		12.6892	12.6236	12.5727	12.6326	13.0128	13.2491	13.2988	13.0397	12.9662
10.5653	10.479	10.4716	10.2884	10.4716	10.6749	10.1867	10.5823	10.2999		15.6185	15.6368	15.6135	15.1086	15.0512	15.043	15.4527	15.457	15.5151
14.6718	14.5879	14.0975	14.2378	14.0975	14.4322	14.011	14.1895	14.1609		14.7978	14.8158	14.6781	14.4543	14.505	14.5443	14.1743	14.1258	14.1725
14.3948	14.1608	13.9933	14.3817	13.9933	14.6395	13.8428	14.1022	14.1233		15.258	15.377	15.3233	13.7178	13.7305	13.6669	14.7642	14.8928	14.9989
12.2647	11.8184	15.6144	15.7351	15.6144	15.7865	12.0537	11.8135	12.2942		11.4964	11.4483	11.3051	11.3954	11.4613	11.6291	12.9802	12.9575	12.9857
14.6957	14.4323	13.9403	14.0607	13.9403	14.1722	13.8999	14.0881	14.1537		16.5567	16.5647	16.6486	17.2554	17.1881	17.2	16.5288	16.5392	16.5502
9.47255	8.86542	8.71542	8.79627	8.71542	9.03132	9.2642	8.73411	8.844		14.9713	14.9922	15.0702	15.036	14.9529	14.9368	15.6121	15.6326	15.6628
15.2865	15.1549	11.1939	11.4249	11.1939	11.5626	14.0169	14.0897	14.0721		12.9375	12.9317	12.9893	13.6039	13.4978	13.3545	13.4158	13.4874	13.4818
12.0319	11.918	9.61139	9.46838	9.61139	9.67037	11.0881	11.1067	11.112		14.6081	14.5311	14.534	14.7176	14.7139	14.6588	14.3113	14.3737	14.387
14.2242	14.0647	13.881	14.1085	13.881	14.1419	14.1919	14.197	14.2365		10.7543	11.0262	10.8035	10.3596	10.5953	10.3402	10.1355	10.1412	10.2701
13.9713	13.7404	14.2141	14.4308	14.2141	14.5431	13.3529	13.1864	13.3081		12.34	12.4589	12.5039	12.9785	13.005	12.8783	12.9579	12.8385	12.915
7.79034	8.06829	8.24403	8.59544	8.24403	8.90699	8.06604	7.54124	8.25279		13.1166	13.1024	13.2398	12.3848	12.5939	12.5946	13.1615	13.2444	13.3979
14.202	13.9657	14.5904	14.6602	14.5904	14.6965	14.3617	14.5722	14.5148		14.1779	14.3615	14.2575	14.6424	14.6194	14.5926	14.7791	14.8432	14.9294
8.94909	8.49395	8.8795	9.36305	8.8795	9.60583	9.80802	9.51771	9.90667		11.4633	11.6209	11.6635	12.0516	12.1337	11.9419	12.0003	12.1204	12.2613
9.67853	10.2911	10.4393	10.2727	10.4393	11.1064	10.3282	10.6233	10.572		10.7247	11.1024	10.7427	10.9911	10.7753	10.9198	10.7747	10.8125	11.1899
14.3442	14.3301	13.5244	13.6428	13.5244	13.9293	13.9585	14.1411	14.0607		13.4963	13.481	13.6194	12.9039	12.8996	13.0012	12.7758	12.875	12.935
13.0468	12.843	12.8516	12.9345	12.8516	13.0056	12.1088	12.303	12.4495		14.6627	14.5948	14.6312	14.1727	13.9891	14.0653	14.7721	14.7022	14.7827
13.7645	13.4119	11.62	12.0319	11.62	12.0148	12.8662	13.1684	13.2529		11.4331	11.5583	11.4249	10.9249	10.6587	11.184	11.3211	11.6183	11.3612
11.5128	11.461	11.3248	11.3013	11.3248	11.7063	12.3695	12.5012	12.374		15.3573	15.3098	15.3063	15.1141	15.085	15.2634	14.997	14.9095	14.8723
15.09	14.7895	15.3905	15.6462	15.3905	15.841	14.6122	14.8087	14.6912		12.2239	12.242	12.3111	10.5562	10.521	10.8853	11.4764	11.469	11.783
12.9422	12.8111	12.6053	12.9289	12.6053	13.0508	13.479	13.4144	13.4235		11.2788	11.322	11.2452	9.39599	8.84948	9.58934	10.6382	10.3524	10.0685
12.2925	12.0753	12.8615	12.8859	12.8615	12.7756	12.8656	12.6991	12.6238		11.7495	11.416	11.6529	10.2417	10.2533	10.3274	11.8022	11.9455	11.8474
12.8608	12.8789	13.0204	13.1044	13.0204	13.3753	12.5604	12.5623	12.7582		12.0184	11.7886	11.9695	12.1573	12.2134	12.3221	14.529	14.4475	14.4355
9.66648	9.75978	9.61166	9.13059	9.61166	9.85744	8.82349	8.7203	9.50674		11.6941	11.4878	11.779	11.8184	11.128	11.7035	15.5979	15.6313	15.6698
9.70111	10.1343	9.81914	9.75948	9.81914	11.0877	10.4485	10.5904	10.2012		15.9163	15.8814	15.9406	15.5245	15.4637	15.5055	16.0776	16.0971	16.0483
8.78089	9.06156	8.26745	8.86097	8.26745	9.01059	8.89656	8.45313	7.91292		15.0851	15.0159	14.994	15.4946	15.5653	15.6326	15.8049	15.8016	15.6492
11.7961	12.153	10.9397	11.1237	10.9397	11.6767	11.8698	12.0817	11.8245		12.9597	13.1105	12.9459	12.7507	12.7648	12.939	13.625	13.5778	13.6197
12.9422	12.7764	12.6299	12.6898	12.6299	13.0179	13.1338	13.2513	13.3792		16.2796	16.3216	16.3425	14.6605	14.6046	14.5221	16.2531	16.2529	16.3787
8.52165	8.79205	9.41037	9.25272	9.41037	10.0023	9.37326	9.57061	9.77931		13.0834	13.091	13.1972	12.4708	12.2409	12.3409	13.4702	13.4672	13.4521
10.0848	9.80688	8.82193	9.58634	8.82193	9.61284	9.51712	9.61349	9.9304		17.2722	17.3945	17.3368	16.9321	16.9279	16.8972	17.0604	17.0506	17.1242
10.1631	11.0083	10.6992	10.5012	10.6992	11.1374	9.59033	9.51162	9.54568		9.36722	9.78447	9.28885	10.0586	9.8023	9.86451	9.56856	9.95571	10.0643
13.3951	13.1471	12.4561	12.7857	12.4561	12.7343	13.1105	13.099	12.9398		12.9278	12.7708	12.8113	12.5629	12.6448	12.658	12.3471	12.453	12.739
10.127	10.3544	9.9449	9.59435	9.9449	9.79361	10.2055	10.6019	10.2285		15.8714	15.8295	15.9264	14.9464	14.9462	14.866	15.4203	15.4358	15.3961
12.834	12.6044	12.7869	12.8268	12.7869	13.0564	12.1415	12.1851	12.3455		11.2077	11.492	11.1548	11.0038	11.2303	11.1104	11.3201	11.2633	11.1657
11.0447	10.8568	10.1499	10.3427	10.1499	10.1546	10.265	10.8223	10.5266		12.8704	12.9712	12.9379	13.2537	13.3567	13.412	13.2167	13.1754	13.3784
8.71452	9.09544	8.20924	6.59194	8.20924	8.35225	6.9735	7.77377	7.87978		12.4362	12.494	12.4505	13.5362	13.5918	13.9735	12.818	12.8321	12.9247
10.9589	10.6931	9.10396	9.08883	9.10396	9.53336	10.7731	10.8912	11.0949		9.75793	7.71275	8.28824	8.77057	9.37208	8.97649	9.03076	9.83449	8.58296
7.82879	8.68524	8.85273	8.23347	8.85273	8.40731	11.6243	11.9398	11.6304		12.0802	11.9245	12.1335	12.3052	12.4069	12.3171	12.1246	12.2384	12.2021
10.0187	9.51937	9.29654	9.55825	9.29654	10.1963	14.341	14.4693	14.3165		13.9537	13.8107	13.9616	14.4262	14.3275	14.4218	14.2822	14.2999	14.2563
14.6853	14.4929	13.7881	13.9458	13.7881	14.3582	14.4151	14.6841	14.5636		12.9205	12.888	12.6556	10.935	10.7275	10.7902	12.5018	12.3556	12.2906
14.8871	14.7176	14.167	14.1882	14.167	14.5692	15.1552	15.4617	15.3467		13.1327	13.2727	13.1458	13.1704	13.1631	13.1284	13.5248	13.4456	13.6287
12.0755	11.9032	11.6833	11.4567	11.6833	11.9395	12.357	12.6715	12.6321		11.3881	11.505	11.5675	11.1027	11.1207	10.9579	10.1768	10.3026	10.4097
15.217	15.0845	12.571	12.8104	12.571	13.0227	14.871	14.9495	15.044		10.6264	10.5388	10.7371	11.2781	11.3428	11.5349	11.3651	11.3302	11.0441
10.5173	11.002	9.39687	10.4342	9.39687	10.3733	11.8263	10.8277	11.2159		15.3219	15.4387	15.3845	15.6036	15.5793	15.576	14.9514	15.0562	15.0129
15.6857	15.5312	14.9468	15.1718	14.9468	15.2465	15.0397	15.1946	15.2408		14.1229	14.3931	14.2167	14.2286	14.3021	14.3917	13.8764	13.8707	13.8621
8.75229	9.2577	9.21297	9.69964	9.21297	9.96179	9.62032	9.58284	9.34097		14.9111	14.8588	14.9831	15.2032	15.2016	15.1304	14.7864	14.7971	14.7782
11.369	11.1786	10.4873	10.7181	10.4873	10.7708	10.0642	10.2189	10.2604		15.0496	15.0119	14.9827	14.5528	14.6349	14.6433	14.2242	14.4012	14.2966
15.2816	15.0758	13.7445	13.9984	13.7445	13.8096	14.4049	14.6657	14.61		12.6182	12.5258	12.4231	12.5777	12.6085	12.6781	12.4828	12.6383	12.461
11.8934	11.6324	12.5278	12.792	12.5278	12.689	11.8082	11.8951	11.7866		13.5951	13.7812	13.8093	13.8007	13.8154	13.9484	14.1433	14.0011	14.1656
8.43272	9.13946	9.30719	8.90745	9.30719	9.81428	7.87449	9.00239	8.89736		12.7591	12.7001	12.5368	12.7753	12.812	13.1984	12.6788	12.6254	12.2393
10.6332	10.3892	10.9335	10.8306	10.9335	11.3735	10.3635	10.6309	11.2426		14.77	14.6891	14.7399	14.6594	14.6648	14.5528	14.3784	14.3752	14.4801
9.4991	9.87016	12.2619	11.1561	12.2619	12.1598	10.5422	10.5993	10.6299		12.5696	12.7351	12.6886	12.5702	12.6791	12.7674	12.805	12.7872	12.6719
10.4754	10.3613	9.65438	9.86703	9.65438	9.74234	10.5326	10.6584	10.4307		14.4713	14.4245	14.4132	14.2445	14.3823	14.1412	14.3522	14.353	14.2993
9.86856	10.4071	10.5168	10.2542	10.5168	10.868	10.3153	10.1272	11.1745		12.2718	12.1587	12.2078	10.5564	10.0661	10.2704	12.2802	12.1228	12.2488
13.4656	13.2927	13.8259	13.9417	13.8259	13.967	13.6615	13.6455	13.7286		12.9832	13.0332	13.1272	12.6359	12.7041	12.637	13.1524	13.2506	13.1759
7.83537	7.89543	7.98332	7.53041	7.98332	8.40379	7.2201	7.91965	8.09317		15.4633	15.5321	15.483	14.4613	14.4957	14.4423	14.7682	14.8268	14.926
11.8031	11.6047	9.42893	9.5703	9.42893	9.97691	10.7027	11.2653	10.9398		13.5015	13.5438	13.504	14.0357	14.0378	13.835	13.5596	13.4574	13.6078
10.6016	10.6611	10.0355	9.74338	10.0355	10.785	10.4828	10.7738	11.3075		13.3062	13.3514	13.3989	12.5099	12.4905	12.5761	13.6169	13.6087	13.594
10.0512	9.84338	9.33975	9.08376	9.33975	8.93226	8.49793	8.73773	8.22079		13.6514	13.612	13.5978	12.5156	12.5233	12.7784	13.5384	13.606	13.3671
7.10555	8.05651	8.07797	7.73851	8.07797	8.62882	8.12873	8.64296	8.25218		10.8218	10.3477	10.699	11.7808	11.6709	11.7362	11.3636	11.472	11.4711
13.9831	13.8306	13.9988	14.2086	13.9988	14.2505	13.1027	13.5969	13.4887		12.268	12.0771	12.1835	12.2072	12.1922	12.2308	12.0821	12.0604	12.1098
12.9922	12.766	12.6973	12.8571	12.6973	12.8976	12.2035	12.2853	12.3892		16.1308	16.1256	16.171	15.445	15.4018	15.4131	16.6049	16.5697	16.6552
14.1343	13.7799	13.9382	14.0436	13.9382	13.983	13.3271	13.5059	13.4221		10.298	10.2671	9.97016	10.5284	10.5511	10.2311	10.0764	10.2669	10.2947
12.3864	12.4997	12.2666	12.4601	12.2666	12.76	11.6021	11.7626	11.8238		13.163	13.4794	13.3566	13.2247	13.3765	13.5328	13.8264	13.674	13.5385
12.1761	12.2504	11.9912	11.7642	11.9912	11.9788	11.5839	11.969	11.944		13.7808	14.0014	13.8937	14.2389	14.229	14.1846	13.9262	13.7581	13.9282
12.4608	12.3784	13.1052	13.0873	13.1052	13.2532	12.2672	12.6125	12.6401		12.5107	12.3728	12.2544	12.7281	12.6349	12.4385	12.8421	12.761	12.8553
9.74452	10.3833	10.4468	9.69375	10.4468	10.7786	9.17296	9.76094	9.6202		15.6709	15.7911	15.8066	16.4111	16.5647	16.4474	15.9546	15.9685	16.0036
14.0805	13.8393	13.5178	13.5481	13.5178	13.5753	13.149	13.1661	13.2775		13.5565	13.4107	13.1872	13.0636	13.2472	13.694	13.3532	13.2873	12.8706
10.6075	10.5023	10.5577	10.503	10.5577	10.5381	10.1084	10.3985	10.7837		12.7597	12.6823	12.6465	12.4801	12.3784	12.4528	13.0884	12.9966	13.0308
12.5791	12.6553	12.1327	12.2606	12.1327	12.422	12.1568	12.1801	12.6126		14.5378	14.6185	14.5649	13.3209	13.3451	13.3673	13.9187	14.0317	14.0277
10.8806	10.9912	9.4956	9.38923	9.4956	10.1061	10.7238	10.7321	11.0957		11.9115	11.9892	11.9824	11.1392	11.3307	11.2546	11.4005	11.2746	11.1993
8.86551	9.12571	9.4151	9.45744	9.4151	9.61636	9.14167	9.05931	9.254		14.7294	14.9675	14.642	14.4967	14.4639	14.5503	14.6658	14.61	14.7635
13.2403	13.3804	11.8369	11.9757	11.8369	12.3528	12.3562	12.59	12.555		11.8726	12.0018	11.9272	11.7312	11.6279	11.706	12.1251	12.0295	12.1066
11.8718	11.7047	12.2362	12.1956	12.2362	12.3968	11.3374	11.7054	11.7079		10.6463	10.8341	10.5337	11.1552	11.4817	11.388	11.2248	10.9424	11.0258
11.7225	11.3549	10.7189	10.7543	10.7189	10.8898	11.7498	12.0141	11.8257		9.89396	9.8048	9.29676	9.93469	10.1699	10.4792	10.1046	10.3534	10.142
10.2628	10.7789	9.81941	10.0747	9.81941	9.70404	10.1202	10.5396	10.714		12.88	12.903	12.9684	13.3641	13.4717	13.4317	13.4054	13.2506	13.2447
10.223	10.4468	11.0205	11.0755	11.0205	11.0742	10.9839	10.9798	10.878		13.6192	13.5505	13.5302	14.4001	14.3817	14.3782	14.008	14.0503	14.1166
8.98056	8.18325	8.74212	7.84113	8.74212	9.13859	8.1041	8.72202	9.0411		10.4807	10.6346	10.6959	11.1089	11.0211	11.0939	10.667	10.9992	10.5743
14.7151	14.4441	13.5758	13.9176	13.5758	13.926	14.8452	14.99	15.0638		12.1689	12.0215	11.9886	11.6877	11.803	12.1138	11.8314	11.9252	11.7309
7.71242	8.38209	7.91418	8.24229	7.91418	8.46363	7.12014	7.93859	8.3978		14.0671	14.0105	14.0625	12.6728	12.5426	12.6983	14.1911	14.1527	14.1283
10.0238	10.0082	9.44818	9.60885	9.44818	9.92469	10.1726	10.4991	10.1814		9.62116	10.1396	9.86999	9.56553	10.4068	10.2692	9.95534	9.92226	9.97026
12.7793	12.7619	13.1593	13.0903	13.1593	13.3115	12.6126	12.5753	12.5817		14.2481	14.3335	14.3344	13.8575	14.0246	13.9109	13.8809	13.9411	13.9734
10.9532	10.8171	10.7322	10.9996	10.7322	11.1795	10.8666	11.061	11.1198		13.9759	13.9987	14.0137	14.1003	14.2039	14.0881	13.3809	13.2519	13.3548
13.9745	13.8254	14.5774	14.7885	14.5774	14.7502	14.1349	14.1648	14.1278		10.9736	10.9885	10.9642	11.0507	11.2527	11.0468	11.0158	11.2513	11.2881
9.73517	10.1191	9.83536	9.63502	9.83536	10.5827	9.46613	10.0873	10.308		9.42914	9.24122	8.5325	13.9618	13.9155	13.8367	9.84252	9.48434	9.97434
12.6896	12.3849	12.2107	12.3747	12.2107	12.3257	12.8904	13.0014	12.899		10.0641	9.95166	9.92971	10.2689	10.3718	10.4125	10.4768	10.1287	10.1056
12.3352	12.2761	11.4731	11.6097	11.4731	11.7741	11.5028	11.6315	11.9693		18.5008	18.5572	18.5834	17.284	17.2557	17.2343	17.6951	17.7226	17.8229
7.62148	7.43521	7.91838	6.9584	7.91838	7.29463	7.38352	8.64565	8.37582		11.6975	11.6825	11.7725	11.8807	11.8287	12.1155	11.4689	11.6883	11.8468
6.97822	7.81837	7.41599	7.78009	7.41599	8.41447	8.55108	8.60403	8.79639		10.2916	10.3667	9.8051	10.5165	10.7721	11.0019	10.0062	9.83965	9.93275
13.6179	13.414	12.6753	12.9301	12.6753	13.0743	13.1044	13.179	13.2697		11.6948	11.4183	11.4575	11.2073	11.2131	10.8964	11.4284	11.486	11.4789
7.25027	7.73378	8.30852	6.89136	8.30852	8.22053	7.9328	8.35703	8.03032		12.8487	12.9293	13.0033	12.6434	12.5925	12.5773	12.9745	13.0094	13.0068
9.3381	10.1516	10.3379	10.0053	10.3379	10.6128	9.96442	9.57549	10.0358		10.1201	9.66433	9.55722	12.1332	11.802	12.6015	13.7818	13.6216	12.9383
9.61502	9.81024	10.4482	10.6254	10.4482	10.7566	9.65026	10.3901	10.3251		12.8622	12.9836	12.9234	12.2636	12.3983	12.2943	13.1524	13.1941	13.243
10.1096	10.5305	10.4006	9.98993	10.4006	10.3851	10.264	10.6266	11.0332		13.0464	12.9758	12.8166	12.6461	12.823	12.9154	13.4873	13.5528	13.4887
12.7631	12.4814	12.527	12.7161	12.527	12.8636	12.7295	12.8066	12.8743		11.3519	11.2239	11.3295	11.9079	12.0731	12.0558	11.1501	11.3081	11.358
10.1299	10.6731	10.5154	10.7102	10.5154	11.0178	10.3389	10.5837	10.6471		12.8212	12.9738	13.0595	12.872	12.9185	12.9456	13.1688	13.188	13.3435
11.0273	11.4039	10.8388	10.3909	10.8388	10.7514	10.1998	10.7022	10.6578		14.2737	14.4371	14.4506	13.6534	13.6442	13.6615	14.0762	13.9471	14.183
12.422	12.6896	11.0883	10.8934	11.0883	11.7742	12.2335	12.6506	12.4383		13.4692	13.5817	13.47	13.0397	13.0105	12.8698	12.9262	12.9558	12.9925
8.36672	9.18523	8.42937	9.02078	8.42937	9.06167	8.17038	9.26449	9.55474		12.137	12.2202	12.2657	11.6693	12.0017	12.0292	12.0729	12.3266	12.3229
12.9633	12.9373	12.2298	12.5166	12.2298	12.502	12.2492	12.4217	12.5825		13.2756	13.3875	13.2703	12.8021	12.7952	12.6998	13.1541	13.1988	13.1295
10.628	11.4195	11.1755	11.0301	11.1755	11.906	9.80003	10.5913	10.5118		11.6816	11.6792	11.7716	12.5238	12.542	12.8783	12.29	12.129	12.0707
7.80673	8.11416	8.15589	7.50023	8.15589	8.61773	7.80469	9.18415	8.31488		14.1862	14.1191	13.9285	14.1622	14.1002	14.0269	14.2104	14.1439	14.1522
7.98266	7.52042	10.0949	10.1743	10.0949	10.1172	8.79108	9.16737	9.11329		11.0834	10.7763	10.7515	10.6015	10.9108	11.1562	11.0375	10.9704	11.0394
9.62882	9.63002	10.3495	9.60866	10.3495	10.0738	9.91926	9.94367	9.99708		10.276	10.6436	10.6224	10.9369	11.2406	11.1265	10.5003	10.8006	11.0736
17.2034	16.9643	15.3385	15.6943	15.3385	15.7864	15.9346	16.0664	16.1245		12.4615	12.225	12.5578	12.9701	13.123	13.2016	12.7559	12.79	12.8039
11.0651	11.3354	11.0216	10.448	11.0216	10.6856	10.7913	10.9594	10.9361		12.0049	12.0489	12.095	12.1659	12.2165	12.2555	12.1644	12.1005	12.0457
9.83129	9.69005	10.0728	10.0276	10.0728	10.2635	9.59561	9.55572	9.4582		9.87158	9.7698	9.8598	9.63321	10.0112	9.67047	9.75276	9.97133	9.97549
8.96357	9.62057	9.22159	9.01351	9.22159	8.91738	8.60544	9.08574	9.13626		13.4221	13.5545	13.4482	13.9378	13.9574	13.9604	14.0445	14.1482	14.0975
11.7207	11.6114	11.1785	11.1364	11.1785	11.6664	11.0836	11.2051	11.6546		13.5966	13.4583	13.3559	13.5802	13.6763	13.5729	13.6239	13.5138	13.7055
8.83065	6.9695	11.7459	11.8124	11.7459	11.6752	10.4797	10.4153	10.3536		12.127	12.2199	12.144	12.5944	12.5799	12.6053	12.1345	12.3	12.2288
11.8966	11.9735	11.1102	11.0234	11.1102	11.3705	11.7963	11.8073	12.1822		12.6207	12.5517	12.439	12.3422	12.4799	12.4446	12.546	12.5399	12.4549
10.0169	10.0464	9.87955	9.50046	9.87955	10.0398	10.2399	10.5449	10.4014		13.7104	13.7001	13.6764	14.0875	14.2246	14.2252	14.2911	14.2365	14.3204
9.60772	10.6577	9.11822	8.11824	9.11822	10.0909	9.3563	10.0326	9.39766		13.3925	13.3664	13.367	13.5671	13.6947	13.6278	13.6184	13.5503	13.5289
11.5075	11.4767	11.1725	11.221	11.1725	11.5375	11.5122	11.8003	11.7873		12.6474	12.7818	12.4957	12.5786	12.6026	12.6096	12.8349	12.8625	12.7454
13.1055	12.819	12.4587	12.4379	12.4587	12.7684	12.513	12.5188	12.8206		19.1631	19.2567	19.2383	17.0776	17.0178	17.0297	18.6904	18.6902	18.7398
11.6722	11.6181	10.9253	11.1181	10.9253	11.5972	10.7227	11.3217	11.1913		13.7312	13.8197	13.8438	13.2227	13.274	13.3851	13.6665	13.5942	13.651
9.16981	9.28149	7.85992	7.30606	7.85992	7.66462	8.67042	8.50888	8.67543		13.719	13.7645	13.7807	13.5127	13.5965	13.5052	13.7387	13.6923	13.8293
11.8348	11.7591	11.5868	11.1542	11.5868	11.6622	11.6215	11.6881	11.7656		9.80393	9.69967	9.55071	10.8138	10.9044	10.6786	10.5973	10.4153	10.8654
5.94637	7.24582	7.74924	7.52298	7.74924	8.95923	7.09588	8.07817	7.72055		14.0001	14.0558	13.9582	14.8886	14.8752	14.7863	14.4102	14.3308	14.4033
12.3789	12.1927	12.4346	12.4936	12.4346	12.6394	12.2058	12.1854	12.303		9.65507	9.73222	9.44243	10.5274	10.8133	10.9085	10.2961	10.4198	10.4595
10.1285	10.7945	10.4404	9.99003	10.4404	10.795	10.1326	10.6601	10.0176		11.1533	10.7161	10.7383	13.1901	13.2577	13.2377	11.8241	12.0366	12.1059
8.68445	9.35945	9.72224	8.79896	9.72224	9.81795	8.18795	8.5489	9.24804		12.4254	12.051	12.2103	12.7985	12.9542	12.9153	12.3202	12.0285	12.1135
11.8141	11.9119	12.4708	12.4016	12.4708	12.4958	11.9943	12.1633	12.2652		16.0825	16.0867	16.1684	16.6521	16.6466	16.6295	16.3295	16.3823	16.4654
11.6675	11.7897	12.0948	12.0069	12.0948	11.9758	11.7964	12.0371	11.9551		15.1277	15.1825	15.1742	14.7965	14.7161	14.6968	15.2828	15.2756	15.2869
8.06558	7.80561	7.77315	7.114	7.77315	8.44487	8.26998	8.42714	8.74742		16.4092	16.4734	16.4893	14.9378	14.8271	14.7603	15.9867	15.9992	16.0956
12.23	12.2656	12.475	12.5595	12.475	12.9493	12.6965	12.7612	12.8361		15.3142	15.2793	15.3102	15.34	15.274	15.3073	15.452	15.4106	15.4829
11.6768	11.8001	11.3814	11.3108	11.3814	11.5236	11.7246	11.8205	11.8496		11.4222	11.0451	11.1727	11.8952	12.0117	12.1703	12.7192	12.6417	12.7137
7.44701	9.29256	8.57359	9.45539	8.57359	9.525	9.60949	9.48131	9.69245		11.269	11.2216	11.147	11.3329	11.4333	11.3809	11.3508	11.1279	11.3672
10.7572	10.9553	10.2005	10.7824	10.2005	11.1587	10.9866	10.6221	10.9715		12.0714	12.0133	11.9158	12.2036	12.2369	12.3805	12.1409	12.0923	12.2463
11.6456	11.2117	11.0016	11.4667	11.0016	11.9566	11.0924	12.0014	11.9266		12.3464	12.382	12.3535	13.0104	13.0336	13.0855	13.1337	12.9253	12.9881
12.85	12.8081	12.621	12.6858	12.621	12.9351	12.6387	12.8115	12.5963		10.8065	10.9355	10.7902	10.8593	10.7767	10.8556	10.3312	10.0942	10.2973
8.80141	9.05161	9.35158	9.09399	9.35158	9.57878	9.42169	9.20579	10.3882		15.1055	15.1255	15.1303	15.8945	15.9388	15.8966	15.0521	15.0793	15.0688
17.7309	17.4826	14.9301	15.2422	14.9301	15.3055	16.7119	16.9027	16.8759		13.4626	13.6219	13.4996	13.781	13.7866	13.8793	13.6364	13.6289	13.7697
11.9572	12.0956	11.0337	11.1583	11.0337	11.643	11.4845	11.3749	11.7604		14.5964	14.5976	14.6311	14.2696	14.2032	14.2065	14.6834	14.6615	14.6047
12.2052	12.1214	12.2219	12.2605	12.2219	12.3324	12.1162	12.2329	12.2909		11.5038	11.1124	11.3106	11.4343	11.4448	11.562	12.5095	12.4608	12.5074
7.29087	6.93352	9.08323	8.78965	9.08323	8.99875	8.94253	9.16377	8.61154		12.1515	12.0825	12.151	14.3628	14.3036	14.2535	12.0769	12.0285	12.1463
12.9113	13.0709	13.7524	13.7606	13.7524	14.0101	13.2609	13.2843	13.3882		12.8335	12.586	12.5822	13.3783	13.3649	13.3465	12.7302	12.6522	12.5964
9.46294	10.0494	10.0052	9.57799	10.0052	10.147	9.99515	10.2118	10.0323		14.3765	14.3806	14.3719	13.6521	13.7023	13.6788	13.7871	14.0142	14.0073
9.17377	9.50418	10.4685	9.74002	10.4685	10.6972	10.3112	10.9004	10.5636		11.1905	10.8899	10.8964	11.3366	11.3922	11.4048	11.7202	11.6274	11.7331
7.72588	8.37569	8.73719	8.25947	8.73719	9.4064	7.6153	8.44506	8.04579		10.4346	10.4789	10.3494	9.94806	10.3784	10.5831	10.7798	10.9203	10.9867
14.9888	14.6813	14.9173	15.2997	14.9173	15.4478	14.6992	14.8345	14.8752		12.2936	12.058	12.1343	11.4093	11.2218	11.3343	11.943	11.7881	11.709
14.1174	13.8483	13.3884	13.555	13.3884	13.642	13.7289	13.7841	13.8029		13.3439	13.5411	13.5538	13.2053	13.1518	13.2497	13.2208	13.2059	13.2058
15.089	14.8752	13.0471	13.2152	13.0471	13.4183	14.215	14.3812	14.3768		11.8022	11.643	11.5675	12.0988	12.3011	12.1629	11.7019	11.7841	11.8292
14.484	14.3627	13.6715	13.96	13.6715	14.0633	14.2978	14.3549	14.3569		10.5107	10.3053	9.9995	9.92602	9.75517	10.5021	10.2403	10.0401	10.1564
8.04778	8.3687	9.36626	8.57333	9.36626	9.38528	9.33252	9.75068	9.88135		11.552	11.48	11.5267	13.0465	13.1207	13.099	11.9177	11.7275	11.5809
7.64377	7.51677	7.65357	7.50199	7.65357	9.01587	7.05985	8.29172	8.36833		13.7455	13.6585	13.8029	13.6899	13.7718	13.8008	14.2295	14.3033	14.3349
11.1213	11.0326	11.239	11.0195	11.239	11.3864	11.044	11.1061	11.2828		13.1458	12.9697	13.0741	14.6667	14.7128	14.6315	13.3947	13.414	13.3165
10.9143	10.9364	11.369	11.4242	11.369	11.4697	11.2339	11.5422	11.3707		12.9052	12.9734	12.9018	12.8219	12.9535	12.8574	13.5207	13.4281	13.5295
8.69227	8.83487	8.92132	7.35966	8.92132	9.22662	7.86307	7.94057	8.67454		10.2249	10.2883	10.2764	11.4255	11.5255	11.5814	10.7409	10.8711	11.0769
14.0867	13.7521	14.3099	14.5977	14.3099	14.6626	13.6426	13.8339	13.785		13.5198	13.537	13.4866	13.5059	13.4215	13.3158	13.7539	13.6235	13.6861
10.1438	10.5777	11.0278	11.1648	11.0278	11.1238	10.2256	10.4442	10.9039		12.975	12.8559	12.8172	13.0663	13.1322	13.3115	13.112	13.2922	13.1606
13.8363	13.6946	12.9988	13.027	12.9988	13.2125	13.4844	13.6015	13.4742		12.1991	12.2469	12.1891	11.8979	11.9724	12.0853	12.5211	12.5387	12.6627
7.3276	7.33039	6.97435	7.64266	6.97435	7.70866	8.18057	8.1639	9.61417		9.74621	10.0195	9.70381	9.98012	9.78467	10.1852	9.92327	10.1731	9.53431
11.3586	11.089	13.0278	13.2144	13.0278	13.2092	10.8309	10.7085	10.6578		14.0563	14.189	14.0591	11.4265	11.9296	11.7528	13.0856	13.1175	13.0121
10.3776	10.6379	10.353	9.97004	10.353	10.6528	10.1627	10.5584	10.3193		15.2118	15.1977	15.2063	15.5154	15.4833	15.4013	14.6661	14.6115	14.631
11.8938	11.8521	10.8966	11.1123	10.8966	11.3202	11.3985	11.3553	11.7122		14.8695	14.9157	14.934	15.0633	15.1151	15.0907	14.5009	14.5853	14.6266
10.9539	11.5013	11.1251	10.7043	11.1251	11.3284	10.8779	11.7796	11.3944		14.4418	14.5259	14.4972	15.0027	15.1073	15.0662	14.7148	14.7046	14.79
10.7061	10.9752	9.89122	9.78299	9.89122	10.2689	10.277	10.264	10.4336		11.2257	11.2239	11.1958	11.0371	10.993	11.2544	12.1517	12.119	11.9392
10.6857	10.5823	9.2257	10.0856	9.2257	9.56792	10.8421	10.2711	10.6418		9.65005	9.82108	10.2383	10.3542	10.0934	10.0115	9.90281	9.77478	10.1137
11.6087	11.8933	11.7579	11.2507	11.7579	11.7275	11.5295	11.7252	11.2004		12.5628	12.7027	12.6327	12.7365	12.7828	12.8938	12.7651	12.7711	12.5878
10.4161	10.3271	9.84444	10.5264	9.84444	10.6987	9.89525	9.96497	10.3227		13.1135	13.0052	12.7538	13.5757	13.6828	13.7787	13.3262	13.2715	13.0695
7.05798	8.15328	7.37051	6.65476	7.37051	8.19135	7.66875	9.07221	8.30316		10.238	10.102	9.78113	9.50967	10.3515	10.4909	10.3397	10.2611	10.179
10.3939	10.0008	11.5861	11.7955	11.5861	11.77	9.60565	10.2734	10.2535		11.0776	11.0917	11.071	10.8398	10.992	11.073	11.5073	11.3057	11.2086
12.7754	12.7152	12.6367	12.566	12.6367	12.6617	13.069	13.2958	13.054		14.6201	14.5635	14.6178	15.0273	15.0254	15.0154	14.3729	14.3417	14.3826
10.7762	10.6222	12.0807	11.9575	12.0807	12.5364	11.1098	11.3712	11.566		13.4475	13.5168	13.4041	12.8954	12.7751	12.952	13.8181	13.7916	13.7131
9.51765	9.64173	10.4185	10.087	10.4185	10.5418	10.1041	10.6508	10.5899		11.671	11.5361	11.5135	10.9092	11.0697	11.0669	10.916	10.9393	10.9711
8.25645	7.67761	8.96934	8.43792	8.96934	8.94582	8.41492	8.70027	8.4436		15.2423	15.2486	15.2772	15.2885	15.3195	15.3388	15.1226	15.1095	15.1393
12.8426	12.7514	12.5366	12.749	12.5366	12.7603	12.6094	12.9086	12.951		11.8222	11.7769	11.7909	11.4736	11.5573	11.6002	12.0365	11.9834	11.7539
10.1944	9.90627	10.0729	10.2705	10.0729	10.7383	9.99897	10.4468	10.8215		12.4533	12.1618	12.2033	12.1685	12.2986	12.594	11.9861	11.8951	11.7457
11.3262	11.2064	10.7421	10.1368	10.7421	10.993	11.1393	11.5606	11.4646		15.5898	15.6127	15.6523	15.5925	15.5786	15.5597	16.2285	16.2363	16.2593
7.23846	7.97004	8.3516	7.93142	8.3516	8.05299	8.26205	8.63277	8.295		11.8282	11.4621	11.749	11.2271	11.1819	11.5013	11.9773	11.8601	11.6388
13.42	13.2705	11.6451	11.6085	11.6451	12.0665	11.8365	12.2193	12.4262		11.9782	12.1037	12.1159	11.1534	10.9333	11.002	11.5449	11.8044	11.92
14.0483	13.9462	14.1236	14.3333	14.1236	14.3179	13.0297	13.0296	13.2241		12.1983	12.0885	12.1803	12.7201	12.7547	12.8874	12.7533	12.8542	12.5262
13.1943	12.7792	13.3236	13.4241	13.3236	13.5907	12.2987	12.5233	12.5308		10.7127	10.8344	10.6441	11.1211	11.2681	11.378	11.5061	11.1801	11.0869
11.1331	11.5259	11.8547	11.9339	11.8547	12.04	11.1362	11.3525	11.4824		11.3875	11.2656	11.3753	10.9852	11.0569	11.1589	11.0725	11.0751	10.9916
7.95376	7.35928	7.80271	6.97771	7.80271	8.7361	7.74084	8.2957	8.62724		14.5625	14.6044	14.5823	13.0895	13.0391	13.2256	14.624	14.6643	14.5978
9.37598	10.025	10.3012	10.0078	10.3012	9.81136	9.82807	9.27213	9.65594		14.5084	14.5157	14.5064	14.6588	14.7309	14.7063	14.8242	14.7643	14.8059
8.08418	8.241	8.01947	8.08577	8.01947	8.68909	9.12574	8.60386	9.25584		8.34013	7.77839	7.9753	7.96306	8.7037	9.08211	9.59339	9.2806	9.34211
11.1155	10.9019	11.2974	11.5735	11.2974	11.4966	11.1091	11.0643	11.2465		9.78384	9.68513	9.99286	9.04133	9.24364	8.61602	10.1482	9.96508	10.8306
8.62132	9.27465	9.48671	8.83539	9.48671	9.51147	8.57273	9.03643	9.43896		12.586	12.5936	12.7142	13.9053	13.858	13.9357	14.1166	14.1739	14.1143
10.4214	10.7858	11.0765	10.5464	11.0765	11.174	10.875	10.962	10.7933		12.4546	12.2158	12.2549	12.9791	13.0859	13.1607	13.3273	13.3479	13.3799
13.9494	13.8719	14.0552	14.1832	14.0552	14.2782	13.2781	13.5969	13.5202		12.8737	12.9054	12.7808	13.0022	13.0586	13.1628	13.1472	12.9401	13.0958
11.6793	11.9801	11.3161	11.2534	11.3161	11.624	11.9857	12.2276	12.1181		11.9414	12.0996	12.0923	11.1361	11.2885	11.3072	12.1016	12.178	12.1533
7.78281	8.00394	8.3963	7.92048	8.3963	8.57656	8.79608	8.19938	8.6215		9.28209	8.61124	8.78085	8.32929	9.04086	9.11676	9.46935	8.49216	9.49122
13.4707	13.2574	13.2223	13.2671	13.2223	13.5114	12.9849	12.8865	13.0135		11.1488	11.1921	10.9234	11.4495	11.8911	11.9668	11.0914	11.036	10.903
9.88455	10.0283	9.60966	9.55557	9.60966	10.315	9.08299	9.40913	9.89515		10.3079	9.29096	9.45498	15.4251	15.3801	15.4307	9.77462	10.1144	10.8323
10.6856	11.3582	10.966	10.4009	10.966	11.1454	9.53765	10.2761	9.97891		14.1938	14.2583	14.137	13.2884	13.4649	13.3647	13.2886	13.3842	13.5388
14.4836	14.3178	14.1845	14.2354	14.1845	14.3383	14.5888	14.7029	14.6838		15.8116	15.779	15.7639	16.0446	16.0066	16.0546	15.4455	15.4281	15.4704
10.4231	10.5117	9.96511	9.43786	9.96511	9.96087	9.99243	10.1475	9.8589		13.3913	12.9657	12.9103	10.569	10.4117	10.7537	12.3216	12.2634	11.7092
10.6342	10.5019	8.95632	9.30105	8.95632	10.3765	10.1093	12.3873	10.1613		13.5952	13.5583	13.4592	11.6198	11.7122	12.0151	12.7325	12.8545	12.8276
10.5665	10.2578	11.4373	11.4828	11.4373	11.9195	11.4938	11.3024	11.407		9.39889	9.4452	9.3567	9.22058	9.99771	9.63492	9.92013	9.8164	9.82135
6.11974	7.74914	8.02657	7.90961	8.02657	9.13625	8.33536	8.14902	9.10994		11.6494	11.973	12.0526	11.3009	11.4869	11.517	11.9421	12.0601	11.9013
8.30925	8.32974	9.56524	9.04617	9.56524	9.71853	8.20508	8.91234	9.04508		14.0127	14.1572	14.011	14.0433	14.1784	14.2559	13.6472	13.7319	13.7484
11.3557	11.2688	10.7729	10.6424	10.7729	11.0082	10.6166	10.8375	10.9207		12.1266	12.0135	11.984	11.4942	11.5988	11.8647	11.6292	11.4325	11.404
13.124	12.8872	12.3392	12.3378	12.3392	12.781	12.6777	13.0868	12.96		14.9893	14.9251	14.982	13.6892	13.6006	13.8992	14.5184	14.5641	14.4255
12.9308	12.7334	12.5636	12.8658	12.5636	12.9711	12.763	13.081	13.0617		10.5032	10.4118	10.4804	10.5441	10.3674	10.5655	10.2437	10.219	10.4217
7.45139	8.77205	7.71291	7.68138	7.71291	8.5328	7.04194	7.70144	8.00739		13.3319	13.2862	13.2235	13.4656	13.4301	13.367	12.7768	12.8242	12.7271
10.2075	10.5645	9.64894	9.40281	9.64894	10.0513	9.82491	10.1329	10.1106		11.8441	11.6593	11.7585	11.9308	11.6078	12.0194	12.4193	12.4878	12.2345
11.8666	11.9532	13.2825	12.8036	13.2825	13.4361	12.9903	13.2669	12.9321		11.6283	11.5648	11.5465	11.8249	11.823	12.0129	12.1251	11.9393	12.0428
7.97588	8.22555	9.30766	8.82745	9.30766	10.0922	9.58304	9.96014	9.89873		12.1453	12.2095	12.4831	11.8708	11.768	11.9126	12.3688	12.4483	12.5253
11.1141	11.1686	10.9509	10.9551	10.9509	11.2126	11.0874	11.0822	11.5521		11.9897	11.8087	11.7798	12.5378	12.4762	12.5687	12.0522	11.9979	12.1003
9.97912	10.1392	8.61856	8.60482	8.61856	8.82851	10.135	9.86297	9.97836		13.0807	13.004	13.0957	12.6341	12.6291	12.5491	12.743	12.6819	12.9382
9.14062	9.05846	10.2721	9.65484	10.2721	10.3011	9.4515	9.75907	9.96868		10.7198	10.6559	10.5556	11.0586	11.0339	11.3111	9.87211	10.0559	9.98014
10.7934	10.6228	11.4919	11.5658	11.4919	12.124	10.0866	10.4568	10.653		9.74715	9.51125	9.54016	9.98349	10.1321	10.0223	10.1275	10.4117	10.524
8.69944	6.32839	14.0535	14.2145	14.0535	14.4211	8.33826	8.30316	9.21771		13.7665	13.8327	13.8328	13.6443	13.6183	13.5196	13.281	13.3127	13.3228
11.6841	11.9312	10.0854	10.4553	10.0854	10.7984	10.6384	10.8685	11.119		12.6369	12.5495	12.1435	12.3382	12.5074	12.7028	12.485	12.4383	12.365
8.7264	8.59151	9.84909	9.24643	9.84909	10.3595	8.88593	9.11275	9.06943		10.2005	10.5771	10.8532	10.4578	10.2779	10.7259	10.7918	11.0854	11.5158
15.0528	14.7467	14.8793	15.1302	14.8793	15.1021	14.1854	14.3984	14.3189		14.0384	13.6994	13.7845	13.1773	13.1507	13.1911	14.1311	14.0515	13.9378
12.0136	11.8904	8.99332	9.54425	8.99332	9.87528	10.5629	10.7091	10.7828		13.8858	13.9033	13.8492	14.1576	14.171	14.1235	13.6935	13.6741	13.8206
12.6815	12.8211	11.7373	11.1999	11.7373	11.6238	11.6905	11.608	11.6225		11.074	11.2069	11.0889	10.8153	11.2208	11.3435	11.1567	11.4979	11.4979
9.22608	10.1247	9.90807	9.37009	9.90807	9.65841	9.50058	9.85087	9.54774		13.8008	13.8891	13.8065	13.4974	13.4147	13.453	13.6156	13.6782	13.4797
9.61427	9.93736	9.45896	9.87473	9.45896	10.1857	10.0026	10.0121	10.1801		11.5661	11.6568	11.6447	13.0074	12.909	12.9829	13.0069	12.8324	12.8319
11.9656	11.483	11.7147	11.9446	11.7147	12.0885	11.21	11.2409	11.6166		12.3709	12.3799	12.4085	12.8492	12.7776	12.8059	12.0042	11.9063	11.9825
7.99568	8.91025	8.18523	8.54805	8.18523	7.64854	8.48278	7.27776	8.17001		11.3688	11.3221	11.7455	11.8132	11.9446	11.9186	10.8497	11.1765	11.4671
13.2273	12.9682	11.6374	11.772	11.6374	11.9028	12.148	12.3384	12.2609		10.0056	9.36506	9.80087	9.22408	9.30618	9.69904	9.67537	9.50232	8.93058
9.94402	10.3282	9.2114	9.21723	9.2114	9.42905	9.69583	10.061	10.0157		12.1502	12.1227	12.1066	11.5703	11.7132	11.8127	12.0861	11.892	12.0054
11.9002	11.8634	11.8231	11.9688	11.8231	12.1187	11.2394	11.1836	11.1989		11.2515	10.9301	11.0233	10.9693	11.0037	11.0387	11.1002	10.9902	10.7862
9.77856	10.0693	10.2708	9.8236	10.2708	10.3789	10.2087	10.2038	10.293		9.9885	9.72244	10.1494	10.5588	10.5652	10.5374	10.0288	10.313	10.2559
8.43713	8.74619	7.32451	7.74795	7.32451	8.09572	7.21583	6.64093	7.63388		13.7709	13.9283	13.6873	13.9247	14.2445	14.2004	13.961	13.9015	13.9212
8.63746	8.70279	8.4999	8.97378	8.4999	9.57089	8.03771	9.21442	9.15274		14.9887	15.1538	15.1125	14.8579	14.8384	14.8916	15.2277	15.238	15.3193
11.3099	11.3743	10.6553	10.5565	10.6553	10.8143	10.9054	11.2115	11.0893		12.4681	12.4396	12.5026	13.0403	13.0234	13.0263	13.349	13.2496	13.3471
9.69319	9.90265	10.596	10.685	10.596	10.6767	9.91655	9.83248	9.74681		15.7723	15.7759	15.7807	15.6737	15.6007	15.5281	16.1328	16.1464	16.1208
11.5399	11.1703	11.0714	11.172	11.0714	11.4007	11.1812	10.8016	10.8097		11.0462	11.0249	10.7868	10.4915	11.0197	11.475	10.4221	10.2656	10.3194
8.94675	9.40629	9.35873	9.10728	9.35873	9.30525	9.20472	8.84427	8.85455		12.9319	12.9878	12.9916	13.6191	13.5915	13.561	13.5987	13.6126	13.6143
7.84893	8.95253	9.41895	9.10149	9.41895	9.50418	8.84878	9.67873	9.01444		14.3143	14.4187	14.3229	14.3669	14.3103	14.3754	14.1044	14.1994	14.1935
11.7065	11.8011	12.0658	11.9375	12.0658	12.1193	10.9271	11.159	11.0055		14.4924	14.4892	14.5974	13.5508	13.594	13.5088	14.1482	14.0612	14.1324
10.9747	10.8826	11.0707	11.0602	11.0707	11.5441	10.6224	11.1632	10.9846		11.329	11.3462	11.4511	12.2053	12.2348	12.3131	11.5686	11.4757	11.6652
10.1958	9.88757	10.4577	10.5411	10.4577	10.8467	10.0994	10.0219	10.3226		8.95468	8.28424	8.81006	8.29933	7.84099	8.59068	8.65145	8.72624	9.35556
9.59051	10.3594	9.96498	9.74918	9.96498	10.1287	9.37153	9.74105	10.0463		12.0952	11.8575	12.0846	10.6161	10.9273	10.3845	11.4465	11.3926	11.3498
13.4211	13.0912	13.1733	13.3898	13.1733	13.4417	12.8456	12.8124	12.9529		13.1169	12.7538	13.03	13.1341	13.1494	13.2164	12.5385	12.6483	12.5763
9.47936	9.71829	9.17297	9.23443	9.17297	9.91372	9.49152	9.73675	9.39593		12.9494	12.9075	12.6346	12.102	12.2697	12.0944	12.6528	12.9488	12.9303
13.0675	12.7845	12.1904	12.5515	12.1904	12.6419	12.4427	12.7011	12.5442		12.0319	12.2654	12.2963	12.1085	12.1204	12.0727	11.6876	11.7754	12.003
10.5951	10.0619	10.0266	10.4472	10.0266	11.0245	10.8429	10.8325	10.9268		13.9741	13.8344	13.871	13.2546	13.4084	13.3233	13.5079	13.4914	13.3999
9.43955	9.77541	9.75646	9.72348	9.75646	10.2112	9.22638	9.00894	9.70141		15.2408	15.165	15.3691	15.7416	15.738	15.8286	15.3428	15.3816	15.4803
11.1652	11.3252	11.2202	11.2932	11.2202	11.653	10.2916	10.4746	10.7349		15.3892	15.4206	15.4472	15.8818	15.85	15.8285	15.7197	15.7742	15.7515
11.5701	12.4499	11.5083	10.7391	11.5083	11.7525	10.98	11.818	10.8882		15.6024	15.6282	15.6531	15.7795	15.733	15.76	15.6223	15.6484	15.6619
9.10872	8.94922	8.76335	9.13396	8.76335	9.44662	8.73887	9.34331	9.61717		14.8166	14.7992	14.894	14.6028	14.578	14.6233	14.4467	14.4543	14.6585
7.36689	8.76749	8.58576	7.10021	8.58576	7.98142	7.32502	9.40501	9.09862		13.9662	13.8947	13.8595	13.0822	13.1846	13.0462	13.7775	13.7496	13.7851
6.61177	7.65159	9.12089	8.69403	9.12089	9.06109	7.58241	7.77685	8.28923		9.53103	9.33584	9.82286	10.14	10.9122	10.4168	10.4072	10.5433	9.97385
11.8002	11.7518	11.7694	11.8496	11.7694	12.3797	11.0649	11.2851	11.6933		14.7709	14.7005	14.6206	14.9209	14.9506	14.9075	14.8833	14.8114	14.9348
13.8346	13.4326	13.0204	13.1447	13.0204	13.1547	13.5445	13.5762	13.8222		12.3611	12.166	12.4047	11.188	11.1508	11.3702	12.45	12.3008	12.2655
7.80417	8.46126	8.77712	8.23345	8.77712	8.83019	8.46305	9.30856	8.90494		14.7461	14.8179	14.698	13.9431	13.9505	13.8284	14.3071	14.2512	14.3222
10.3538	10.2616	10.9725	10.811	10.9725	11.261	10.7573	11.3399	11.0555		12.6144	12.6652	12.8156	12.0135	11.6271	11.8277	13.0692	13.0563	13.04
13.3929	13.2477	12.3514	12.4951	12.3514	13.273	13.3463	13.3449	13.2987		9.78272	9.98792	9.6341	10.6134	10.4806	10.8053	10.8993	10.7158	10.4977
10.8119	11.6121	10.8542	10.4796	10.8542	11.3454	10.2109	10.5367	10.2119		13.448	13.5233	13.5539	12.6748	12.6125	12.3921	13.6845	13.7714	13.6756
12.2114	12.1599	12.735	12.7249	12.735	12.8938	12.6578	12.6484	12.7911		14.0373	14.0416	14.0892	13.5736	13.5817	13.7092	13.9302	14.0576	14.1904
13.0428	12.8611	12.4185	12.7456	12.4185	13.057	12.1237	12.5333	12.4263		11.2606	11.1357	11.0983	11.2055	11.5046	11.4413	11.4454	11.4285	11.1787
12.811	13.0866	12.3765	11.8282	12.3765	12.777	12.3271	12.5711	12.4626		13.1102	13.2446	13.1376	12.8262	12.9779	13.0797	13.4902	13.4236	13.2712
8.80016	8.60599	10.6149	10.0442	10.6149	10.4474	9.18543	9.44474	9.01327		13.765	13.8234	13.7849	14.2181	14.1346	14.2108	13.0256	13.102	13.1928
8.35694	8.23053	9.34385	8.87456	9.34385	9.5069	8.54673	8.26393	8.12486		11.9267	11.7804	11.6476	12.003	11.952	12.1845	11.2717	11.2133	11.3843
11.6601	11.8705	10.9306	10.3774	10.9306	11.0546	11.063	11.2883	10.8543		13.2355	12.9788	12.9736	13.5362	13.4681	13.4259	13.0223	12.9948	12.9736
11.8744	11.9174	11.7418	11.7692	11.7418	11.8396	11.6133	11.3765	11.4305		12.5599	12.4503	12.5737	12.7532	12.7673	12.8323	12.4869	12.3893	12.4407
9.92916	9.99318	9.55635	9.79399	9.55635	10.0753	9.70213	9.94482	10.2114		14.48	14.371	14.452	14.8844	14.8318	14.7842	14.1802	14.1273	14.1485
11.0463	11.2127	10.6621	10.6019	10.6621	10.8076	10.4729	10.298	10.6567		11.978	11.9268	11.604	12.1647	12.4459	12.2058	11.6549	11.6794	11.6816
12.2559	11.9882	11.1109	11.3891	11.1109	11.6517	11.0731	11.5592	11.7109		12.8526	12.8273	12.7785	12.5826	12.7413	12.9441	12.9761	12.9208	12.833
13.5183	13.5192	13.8449	13.8584	13.8449	13.9086	13.2631	13.2246	13.182		10.604	10.7945	10.344	11.4804	11.6931	11.7774	11.3107	11.338	10.99
14.5768	14.4522	14.6176	14.7121	14.6176	14.8082	14.6084	14.7352	14.6822		12.0778	12.191	12.1378	12.4837	12.673	12.5645	12.3819	12.3872	12.4454
13.9356	13.6945	13.774	13.8806	13.774	14.0539	13.627	13.7143	13.5822		12.2483	12.3014	12.0826	11.252	11.1918	11.0727	11.4049	11.2429	11.4013
10.0058	9.21017	8.66373	9.42892	8.66373	9.25042	9.76656	9.81792	9.77129		11.9963	11.7072	11.8446	11.4707	11.0898	11.4161	12.6609	12.5016	12.2543
13.2276	13.0413	13.0838	13.2297	13.0838	13.3018	12.503	12.7241	12.549		11.7597	11.5557	11.7127	11.7709	11.5186	11.4986	14.3231	14.3002	14.3256
12.9969	12.8492	11.6241	12.0746	11.6241	11.931	12.5139	12.5465	12.5653		14.2476	14.2174	14.3287	13.424	13.4558	13.5599	13.8958	14.1074	14.1234
7.06854	8.38175	8.22081	7.07144	8.22081	8.87688	7.85546	8.21442	9.38104		10.0661	9.76216	10.1859	9.63949	9.56557	10.1803	10.5901	10.5049	10.2745
13.9634	13.8525	13.6902	13.7965	13.6902	13.7392	13.6537	13.9099	13.9599		10.4	10.6654	10.454	11.1235	11.2601	11.371	11.6463	11.4138	11.6738
8.96433	9.52567	9.02984	8.91024	9.02984	9.13225	9.45097	9.96374	9.77008		8.13103	7.92205	7.81886	8.15658	8.24735	8.88694	8.78785	8.34341	9.19918
12.9153	13.0636	12.1647	12.1309	12.1647	12.7734	12.2694	12.3346	12.4754		11.5585	11.6674	11.4084	10.8993	11.0095	11.1602	11.857	11.8472	11.8121
11.5824	12.5005	10.9805	10.3883	10.9805	11.7086	11.8259	12.6536	11.61		15.4358	15.469	15.5495	16.1344	16.0941	16.0389	15.2418	15.3118	15.3626
9.25338	9.41945	9.93942	9.98184	9.93942	10.7146	9.78101	10.0742	10.1928		16.3598	16.4518	16.465	15.7464	15.6878	15.6809	16.0096	16.0637	16.0878
11.3067	11.5766	11.2278	10.7383	11.2278	11.2913	11.6068	11.9248	11.7456		11.673	11.7247	11.555	11.706	11.8348	11.8631	11.6843	11.4821	11.3253
13.0471	12.9321	11.7986	11.968	11.7986	12.1653	12.6228	12.6277	12.7983		11.3172	11.208	11.0245	13.2709	13.3548	13.3561	11.8019	11.6414	11.5345
8.23509	7.42585	8.60407	8.44338	8.60407	8.5839	9.30228	8.52259	9.69234		9.6585	9.26908	8.83351	8.92398	9.47469	8.76373	9.76576	8.94572	9.23213
11.96	12.1311	12.4604	12.0496	12.4604	12.4795	12.0043	12.1221	12.0293		12.0587	11.9305	11.7543	12.1309	12.1366	12.594	12.2682	12.0261	11.5658
12.3177	12.2742	12.3735	12.5518	12.3735	12.541	11.4828	11.4371	11.6827		13.562	13.7035	13.694	13.6486	13.668	13.5792	13.6971	13.725	13.6065
9.22093	9.52687	9.77974	9.25754	9.77974	9.86154	8.71785	9.40923	9.19578		12.7086	12.5565	12.6404	12.8532	12.8875	12.9155	12.7252	12.6922	12.7748
11.4137	11.3058	10.9611	11.262	10.9611	11.2858	11.0965	10.8724	10.9137		13.4449	13.3299	13.2654	12.8395	12.9214	13.0838	13.5986	13.4527	13.2163
10.791	10.9188	10.9385	10.3831	10.9385	10.9232	10.84	11.1098	10.453		14.2663	14.2794	14.2804	13.7841	13.8252	13.7909	14.1291	14.1706	14.1491
10.9033	10.8155	10.9154	10.9026	10.9154	11.0838	10.1751	10.6457	10.5235		15.177	15.3587	15.3992	15.3112	15.2958	15.4482	15.4693	15.6364	15.7088
12.9248	12.9574	13.1673	13.0822	13.1673	13.3803	12.4844	12.7098	12.4095		8.749	8.75793	8.14233	8.04366	7.70084	7.96387	8.51086	8.63703	8.86502
11.2595	11.566	11.8655	11.7988	11.8655	12.1483	11.0008	11.1199	11.3042		10.9831	11.1912	10.981	11.4839	11.361	11.5227	11.5434	11.5402	11.4074
10.4089	10.9331	11.3657	10.5397	11.3657	11.3368	10.8391	11.2494	10.5894		10.7852	10.5508	10.4852	10.4558	10.5427	10.9767	10.3611	10.5352	10.6371
9.27943	9.32792	9.79404	10.0794	9.79404	10.8395	9.86697	9.97543	9.83732		14.0856	13.9884	14.1505	16.5668	16.5852	16.5976	15.2078	15.1717	15.1826
10.6236	10.783	11.0839	11.0621	11.0839	11.2707	11.1577	11.1202	10.915		12.3143	11.897	12.0781	12.0354	12.0836	12.2796	11.4328	11.3979	11.3016
8.59517	8.59812	9.6298	9.33314	9.6298	9.29665	9.60808	9.07296	9.20609		13.6676	13.5907	13.7048	13.5699	13.572	13.569	13.6821	13.6576	13.7094
11.2846	11.001	10.2776	9.92831	10.2776	10.5636	9.38832	9.5773	10.0048		15.837	15.849	15.8724	14.2238	14.1182	14.198	15.3317	15.3162	15.3846
11.5803	11.4192	11.5013	11.4266	11.5013	11.8798	11.2433	11.615	11.472		13.1829	13.1102	13.1074	13.0675	13.0167	12.9536	13.5313	13.5107	13.4539
11.3356	10.8432	10.1676	10.6455	10.1676	10.7301	13.5801	13.5324	13.5484		13.0452	12.808	13.0378	12.8082	12.8811	13.2186	13.3211	13.3696	13.0735
10.8697	10.6651	10.1436	9.94701	10.1436	10.1299	10.6187	10.5572	10.0355		10.6395	11.1105	10.8127	11.1984	11.39	11.4181	10.9122	10.9758	11.0768
7.58334	7.49348	7.73535	8.36224	7.73535	8.02265	8.13234	8.58387	8.70779		13.9063	14.0475	13.8584	13.7943	13.8693	13.861	14.1802	14.135	14.1733
9.08159	9.37425	10.214	9.6926	10.214	10.8135	10.0619	10.1989	10.1158		13.3909	13.2803	13.1781	13.2521	13.4541	13.509	13.0884	13.221	12.9514
7.84189	7.6585	7.47916	7.93128	7.47916	7.72162	7.36386	7.43776	7.53887		10.5456	10.1975	9.94699	11.0493	11.1069	11.1178	10.8929	10.5727	10.4804
9.48978	9.81034	8.79844	8.93686	8.79844	9.1344	9.88182	9.92588	10.1085		15.178	15.1044	15.1241	15.6133	15.6587	15.7096	15.146	15.0738	15.1725
13.9268	13.5349	14.0788	14.2487	14.0788	14.446	13.366	13.5492	13.4499		11.9323	11.5241	11.3681	9.90853	10.0407	10.4603	12.1696	11.59	10.9268
14.7083	14.5239	13.288	13.4878	13.288	13.8152	13.8054	14.1585	13.8902		10.622	10.9011	10.5102	11.1418	11.5343	11.5619	11.577	11.4335	11.3212
7.13966	7.55844	8.27104	6.99154	8.27104	8.50485	7.26203	7.67609	7.18337		9.14047	9.18684	9.45445	10.0698	9.33763	10.0534	8.69073	8.92981	8.85615
8.72596	8.82836	10.9507	11.0601	10.9507	11.3314	8.54563	9.44281	10.1419		12.5045	12.5638	12.3652	11.9767	12.167	12.0016	12.3868	12.2712	12.3638
8.89121	9.17759	7.44263	8.09137	7.44263	8.56438	8.71869	8.12251	8.40594		13.4352	13.4134	13.3928	14.6422	14.6015	14.4941	14.1591	14.0117	14.0891
10.3173	10.5779	10.9628	10.8501	10.9628	11.0641	10.403	10.5589	10.4072		11.032	11.0787	10.9354	10.7671	10.8219	10.839	10.0923	10.1443	10.5849
11.9045	11.7176	11.5546	12.0501	11.5546	12.0514	11.6737	11.4877	11.7893		12.2711	12.028	11.8676	11.4157	11.5684	11.9369	12.0871	11.8075	11.2917
11.9362	11.8491	11.5232	11.923	11.5232	11.9177	11.5103	11.7832	11.53		14.3421	14.3105	14.2697	14.1966	14.27	14.2289	14.2061	14.1551	14.1647
10.7569	10.5925	10.3203	10.0088	10.3203	10.7696	10.4239	10.0149	10.3214		11.6416	11.5258	11.7656	11.9348	11.9942	12.2028	12.4642	12.4588	12.5806
11.3805	10.9553	10.4304	10.295	10.4304	10.5646	10.5555	10.7771	10.9911		13.6694	13.5894	13.6451	13.2059	13.2642	13.3049	13.6418	13.5831	13.5678
12.8183	12.8795	12.7637	13.0459	12.7637	13.4115	13.0432	13.0373	13.0756		13.1903	13.2182	13.1039	13.3022	13.3443	13.3093	13.2459	13.1871	13.2807
10.7505	10.7426	10.9168	10.6292	10.9168	11.2395	10.8995	10.9347	10.91		12.628	12.6348	12.6902	13.343	13.3515	13.4569	12.5174	12.4948	12.6276
10.371	10.1718	10.1694	10.5654	10.1694	10.673	9.86126	9.98282	9.89894		8.64503	8.90799	8.43421	9.58551	9.10879	9.13995	9.11426	9.11861	9.34738
7.0346	8.53864	7.72436	8.21438	7.72436	8.23084	8.51166	8.34143	8.95849		13.2648	13.1163	12.9878	13.3838	13.348	13.3256	12.9831	13.0104	12.7799
12.2663	11.9222	14.2857	14.4269	14.2857	14.5708	12.8577	13.1675	13.0627		13.2706	13.2913	13.3279	13.2694	13.3125	13.1443	12.984	13.0972	13.0955
8.1063	7.29817	7.39281	8.60984	7.39281	8.82118	8.48228	8.05068	8.93713		9.9054	9.64404	9.93887	10.3558	10.8003	10.9313	10.4633	10.1011	10.0498
12.7037	12.6506	12.6418	12.7981	12.6418	12.8479	12.418	12.5885	12.6492		14.6067	14.6565	14.6389	14.6386	14.6895	14.6479	14.3246	14.3843	14.4925
14.5271	14.339	12.3648	12.5098	12.3648	12.6266	13.517	13.6976	13.5907		14.0087	14.0948	13.9972	14.2534	14.3113	14.3172	13.56	13.5724	13.5987
12.5054	12.4974	12.1093	12.3333	12.1093	12.4736	12.4477	12.7542	12.6241		10.5524	10.6317	10.3646	10.7558	10.7795	11.0643	10.1897	10.5476	10.3257
8.66438	9.51568	9.42047	8.99521	9.42047	9.48124	9.15526	9.30228	9.23334		10.8038	10.8078	10.5086	11.0426	11.3	10.9923	10.8537	10.9198	11.0197
8.48247	8.09565	8.75652	9.46756	8.75652	9.80278	8.99654	7.97224	9.29946		13.0473	13.0311	13.0378	13.2215	13.1235	13.2725	13.1666	13.0672	13.0836
10.5567	11.1801	10.7498	10.9608	10.7498	11.5085	11.03	11.2499	11.441		10.9958	11.0116	11.2538	12.2555	12.1859	11.9365	10.9689	11.3896	11.3056
12.112	11.9923	12.1068	12.2127	12.1068	12.3473	11.3702	11.5099	11.9343		14.3101	14.2862	14.366	13.7557	13.9258	14.0893	14.1713	14.2131	14.1918
9.07428	9.10025	9.97057	10.0747	9.97057	10.6934	9.11427	9.78473	9.83321		14.1402	14.3315	14.2738	14.2514	14.3423	14.4362	14.0954	14.1902	14.277
12.6626	12.1941	13.058	13.3889	13.058	13.4379	12.3945	12.7274	12.5407		14.2626	14.1639	14.1431	14.0955	14.2452	14.2583	14.0717	14.1985	14.145
8.44457	8.83263	9.0537	8.40506	9.0537	9.21347	8.8081	7.85259	8.74779		18.0138	18.0308	18.0271	17.9379	17.9205	17.8455	17.652	17.6331	17.7443
10.8289	10.8087	10.3178	10.2866	10.3178	10.4672	9.83885	10.1374	9.88031		13.0403	12.6487	12.6257	11.7675	11.7245	11.8657	12.3302	12.2643	11.8824
11.2404	11.6896	10.7992	10.6546	10.7992	11.197	11.3983	11.6758	11.3877		13.4626	13.4205	13.354	13.0944	13.2685	13.2872	13.2962	13.1195	13.1675
10.6525	11.0601	11.201	11.0083	11.201	11.4795	11.2923	11.3412	11.4892		13.0688	12.9179	12.9202	13.2583	13.2098	13.2889	13.7048	13.7373	13.7499
8.57076	6.91784	8.31965	7.28475	8.31965	8.19006	6.72999	6.9166	7.33445		11.7927	11.603	11.7738	11.8119	11.8097	12.0466	11.8302	11.8687	11.7395
11.3608	10.8582	10.6869	10.6995	10.6869	10.7489	11.12	11.3587	11.1714		13.1086	13.0072	12.939	13.0268	13.3065	13.3287	13.1536	13.1102	13.0386
11.1084	10.9772	12.1451	12.0536	12.1451	12.3884	11.681	11.8098	11.641		10.2367	9.82634	10.0793	9.87881	10.389	10.6973	10.2642	10.3918	10.4083
8.08841	8.56845	7.81963	7.71958	7.81963	8.02302	7.65749	8.06733	8.03192		9.47182	8.98889	8.90874	9.30056	10.1074	9.72065	9.18323	9.15749	8.91969
7.52749	7.53263	7.31583	6.55423	7.31583	8.5248	7.70598	7.70346	9.27555		11.0204	11.2376	11.1825	10.8965	11.2101	11.1495	11.4351	11.4503	11.5398
12.0457	12.3078	12.2618	11.8508	12.2618	12.6038	11.616	12.0919	12.2208		8.86512	8.40793	7.95209	9.43015	9.04397	9.31696	8.73914	8.38498	8.45187
10.4425	10.181	10.2274	10.8169	10.2274	10.8534	10.8835	11.0713	11.1497		13.1654	13.0601	13.2164	14.7791	14.8153	14.8348	13.4219	13.4273	13.4621
12.1594	12.099	11.017	11.2933	11.017	11.5206	11.6908	11.5319	11.884		14.3771	14.4639	14.4866	13.0602	13.1	13.0827	14.4014	14.388	14.5513
9.80351	10.505	9.72299	9.70394	9.72299	10.4644	9.6361	9.8395	10.5748		9.83639	8.97516	9.12018	9.25239	9.80763	9.12919	8.33222	8.71013	9.27961
11.0529	11.1428	11.8383	11.4638	11.8383	11.9562	10.2958	10.891	10.7959		12.8856	13.1558	12.8969	13.1588	13.4299	13.3527	13.8569	13.8952	13.9385
7.82462	8.20295	8.16115	8.45722	8.16115	8.94178	9.31696	9.58682	9.51334		8.3401	9.21788	8.816	9.21389	8.49139	9.04267	9.28801	9.10934	9.31356
13.0006	13.5206	13.6259	12.819	13.6259	13.881	12.4547	12.8278	12.2584		10.1169	10.4358	9.45805	8.58484	8.96898	8.56675	9.50319	10.1652	10.0006
11.7117	11.7605	11.33	11.5436	11.33	11.6091	11.0141	11.478	11.4295		13.9716	14.1149	14.0302	14.0478	13.9732	13.9996	14.0831	14.1684	14.0367
9.23039	9.24227	10.6057	11.0475	10.6057	11.1523	9.81647	10.4013	10.4289		12.8207	12.8822	12.8223	13.0425	13.2086	13.1278	13.016	13.0413	13.0572
12.7638	12.6861	12.8475	12.8559	12.8475	12.9925	12.2459	12.5219	12.6154		13.4038	13.3895	13.4002	13.5728	13.6968	13.7014	13.5188	13.3363	13.4117
11.4334	11.5167	11.783	11.6966	11.783	12.0921	11.0042	10.8219	11.7289		14.326	14.4272	14.3945	14.9844	15.0083	14.9713	14.3102	14.2681	14.3716
12.1557	12.1882	10.7799	10.7648	10.7799	11.0149	11.2372	11.7076	11.5253		8.47889	8.89088	8.58009	10.3317	9.99315	9.48816	8.12749	8.54	8.24599
6.80774	6.89894	8.35099	8.01717	8.35099	7.78479	8.3369	8.43684	7.77197		13.1394	12.9418	12.9431	12.2925	12.1605	12.3671	12.5905	12.6449	12.6877
10.5323	10.8023	10.52	10.1113	10.52	11.1709	10.8213	10.5511	10.9076		12.7654	12.4579	12.3289	12.5277	12.7481	12.8773	13.1381	13.1079	12.8262
8.57312	7.80703	8.736	9.26544	8.736	10.1679	8.58591	9.08398	8.43346		11.5088	11.6716	11.6282	11.7436	11.8926	11.9352	12.0353	11.8064	11.6275
12.3074	12.1591	11.7382	11.7687	11.7382	11.8925	11.7959	11.8747	12.004		12.3398	12.2883	12.7747	12.1733	12.1794	12.5232	12.5974	12.8152	12.8546
11.5411	11.2564	10.9237	11.2145	10.9237	11.6947	11.075	11.4604	11.4029		9.65192	9.68413	9.86585	10.5137	10.144	10.5693	10.3257	10.1083	10.4327
11.4642	11.3583	11.0329	10.8447	11.0329	11.3872	10.6799	10.8511	11.4401		10.7771	10.903	10.5159	11.2285	11.0545	11.5031	11.3586	10.9233	11.2345
16.8225	16.65	16.4178	16.5758	16.4178	16.5674	16.0615	16.1262	16.2791		14.1711	14.2034	14.174	14.1849	14.1817	14.1369	14.3407	14.3979	14.479
8.68282	9.40182	7.59753	8.24423	7.59753	8.55355	7.87525	9.19502	8.28467		14.4174	14.4625	14.3679	12.9023	13.0824	12.904	14.0178	14.0757	14.1463
12.5281	12.2886	12.3092	12.2527	12.3092	12.6315	11.9322	12.3284	12.1434		13.5555	13.6489	13.5413	13.6814	13.7803	13.6798	13.2283	13.1432	13.3098
10.9578	10.5159	11.0048	11.001	11.0048	11.0782	11.2654	11.3377	11.5552		13.2462	12.9942	13.1359	14.9956	14.9709	15.003	13.0537	13.2237	13.0639
11.5283	11.6423	10.9252	10.8316	10.9252	11.3101	11.0614	11.2723	11.267		11.8481	11.9416	11.8303	12.3353	12.3179	12.4751	11.522	11.417	11.4284
11.7387	11.8982	11.9254	11.9716	11.9254	12.1023	11.7169	11.624	11.3769		11.6618	11.3758	11.4825	11.4064	11.61	11.8792	11.3267	11.1413	10.9587
9.54744	9.56528	9.42597	9.13361	9.42597	9.72641	9.18972	8.51889	9.56397		10.5692	10.6456	10.0266	11.8853	12.1604	11.906	10.79	10.7855	10.8501
7.9711	8.66427	9.3634	8.97688	9.3634	9.20712	8.11268	8.48144	8.8282		10.6513	10.5214	10.6716	10.8968	10.9119	11.0056	10.2699	10.4189	10.4704
7.86461	7.1137	7.71734	7.59799	7.71734	8.71366	9.01724	8.85412	9.35385		9.46662	9.28043	8.786	9.8028	10.1638	10.1279	9.9617	9.57779	9.61212
9.19216	9.64414	9.63089	9.07585	9.63089	9.597	9.45447	8.99417	9.50848		15.57	15.5357	15.6484	14.9779	14.8931	14.977	15.2342	15.2885	15.3136
12.4812	12.4744	13.5765	13.5889	13.5765	13.9815	12.4246	12.3759	12.4318		11.1247	11.1163	11.3029	10.9904	11.161	11.2278	11.042	11.3367	10.8872
12.1565	12.2542	10.8948	11.2753	10.8948	11.7377	11.9305	12.2218	12.3721		13.5342	13.7108	13.5338	12.8613	13.0297	12.9333	13.2831	13.4239	13.4974
8.01536	8.42969	8.57677	8.96274	8.57677	8.88894	7.19194	7.56808	8.59651		13.394	13.3008	13.6853	13.405	13.3806	13.4193	13.6402	13.7534	14.0382
12.8032	12.7643	12.9332	12.8548	12.9332	13.2322	13.1269	13.4172	13.1676		12.4108	11.9519	12.1152	12.2594	12.0922	11.8263	12.2502	12.4974	12.2666
10.5579	10.2284	11.0773	11.2283	11.0773	11.2759	10.4883	10.854	10.7455		13.2944	13.4133	13.4521	12.4571	12.5749	12.5229	13.0289	13.0945	13.0885
9.84612	9.41992	9.11379	8.50013	9.11379	9.12395	9.29226	9.34345	9.87048		12.1364	12.2294	12.2161	12.517	12.6285	12.6118	13.1246	13.2155	13.2985
12.91	12.7372	12.5418	12.7706	12.5418	12.7581	12.6833	12.7697	12.7335		12.6034	12.5917	12.6085	12.9496	12.883	12.9577	12.7681	12.7863	12.7689
9.81545	9.62961	10.5998	10.4534	10.5998	10.6186	10.3395	10.031	10.6299		10.0173	10.0231	9.72548	10.6475	10.8831	10.8971	10.1798	10.1549	10.1135
12.7162	12.8641	13.0319	12.9614	13.0319	13.1024	12.5846	12.6065	12.5557		14.5775	14.49	14.5349	14.7983	14.7968	14.7722	15.0362	14.9091	14.9707
12.759	12.5715	13.0892	13.0778	13.0892	13.473	12.2565	12.6966	12.5355		15.4046	15.4217	15.3657	15.4316	15.4215	15.3642	15.0048	14.9439	15.1305
8.62493	8.64089	8.80867	9.5776	8.80867	9.75837	7.01455	8.02653	7.51272		11.2992	11.433	10.9456	10.692	10.5838	11.1096	11.3356	10.994	11.0228
8.23373	7.86396	9.32822	8.97556	9.32822	9.37062	7.86672	8.04796	8.31597		9.77973	9.52662	9.61554	9.54537	10.074	9.90091	10.1607	10.3347	10.2926
11.7683	11.8599	11.0382	10.688	11.0382	11.4553	11.0774	11.3169	11.4818		11.4528	11.6145	11.6796	11.7481	12.0866	12.0586	12.0233	11.8277	11.9779
11.5575	11.5021	11.8903	11.6196	11.8903	12.1778	11.6342	11.6004	11.6197		10.7676	10.9728	10.8299	10.2389	10.3827	10.5918	10.1796	10.1234	10.1284
10.8769	10.701	11.1846	11.3596	11.1846	11.6277	10.8459	11.0533	11.3375		11.1415	11.2979	11.0127	11.0504	10.9869	11.3731	11.1507	11.0975	11.1466
10.5149	11.0961	10.0147	10.2921	10.0147	10.8992	10.3485	10.5431	10.5674		13.4659	13.5581	13.6109	15.0751	15.0317	15.1735	14.2581	14.3609	14.3019
7.74472	8.08247	8.53766	8.08212	8.53766	8.90931	7.64361	8.59901	9.26713		13.1776	13.2043	13.1554	13.0346	13.1546	13.3436	13.2293	13.1733	13.1007
10.6297	10.4685	11.0945	11.2249	11.0945	11.3778	11.0207	10.9145	11.1594		13.6468	13.9158	13.7005	14.1479	14.1777	14.1959	13.935	14.0405	14.042
12.8606	12.8717	12.435	12.5306	12.435	12.9005	12.7371	12.8968	12.773		11.891	12.0092	12.0779	10.5676	10.4935	10.7831	11.5517	11.5374	11.4348
11.7299	12.0326	10.3757	10.4903	10.3757	11.0449	11.4329	11.4871	11.5185		14.986	14.9732	15.0223	15.9045	15.9174	15.8532	15.6738	15.674	15.6549
10.9928	10.9743	11.0004	10.7826	11.0004	11.1658	10.6367	10.6876	10.707		11.7303	11.6552	11.7243	11.6842	11.9305	11.798	11.2044	11.4099	11.2102
12.191	12.0514	14.0809	14.1273	14.0809	14.1102	11.7853	11.785	11.9726		12.452	12.345	12.2937	12.8498	12.8076	12.7551	12.643	12.54	12.6336
10.3514	11.109	11.329	10.0828	11.329	11.6482	10.0782	10.5669	10.252		14.642	14.7553	14.6783	15.2144	15.2814	15.1913	15.1179	15.0394	15.2045
9.55515	9.85498	9.27561	9.60603	9.27561	10.2524	9.51829	9.78117	9.69616		11.9784	11.9689	11.918	12.0303	12.1133	12.1364	11.8913	12.0324	11.8618
9.63782	9.88979	11.3981	10.9309	11.3981	11.0801	9.95202	9.78074	9.86558		15.6033	15.6448	15.7276	14.182	14.0703	14.1348	15.2097	15.3349	15.3175
9.31058	9.34588	9.60362	9.17473	9.60362	9.82633	8.65497	8.7165	8.95035		8.78465	9.03979	7.84227	9.0644	8.0744	8.43404	9.03008	8.90666	9.7967
10.31	10.5584	11.61	11.3565	11.61	11.7793	10.7685	11.1075	10.7837		10.5675	10.3085	10.4308	9.63538	9.60168	10.13	10.6632	10.2607	10.0988
14.5015	14.2892	13.358	13.5747	13.358	13.6472	13.8129	13.8083	13.8668		13.0644	12.8695	12.94	11.3917	11.3796	11.5006	12.7387	12.772	12.7752
10.1853	10.5308	9.91655	9.91762	9.91655	10.7273	9.80131	10.3933	9.94978		11.7984	12.0245	11.7644	10.9748	11.3296	11.2704	11.6266	11.5794	11.5863
11.9013	12.3381	11.7732	11.4074	11.7732	11.9272	12.0278	12.2684	11.8496		11.1927	10.8883	11.16	11.2142	11.5446	11.4041	10.9947	11.122	10.8589
11.6355	11.6419	11.5889	11.4817	11.5889	11.6796	11.4932	11.9215	11.7058		13.7698	13.7171	13.7767	13.7301	13.5214	13.5272	13.4688	13.4682	13.3595
10.8316	11.0421	10.0976	10.5294	10.0976	10.5651	10.3925	10.6094	11.0002		10.5353	10.5133	10.1502	10.194	10.4981	10.1839	10.5038	10.4577	10.7239
11.0543	11.2823	10.1888	10.0992	10.1888	10.7866	10.7768	10.8191	11.1814		11.6694	11.0677	11.1596	11.0518	10.8628	10.8817	11.4424	11.3391	11.3561
11.5384	11.4349	11.7224	11.7231	11.7224	12.0944	12.1973	12.301	12.0441		15.7241	15.7486	15.7278	15.5663	15.5769	15.5432	15.7391	15.7793	15.7929
10.0975	10.5646	10.486	10.1908	10.486	10.5776	9.49558	9.92186	10.0279		8.07331	8.25291	8.26722	6.92647	6.92479	8.22761	8.60955	9.02108	9.38434
10.8094	11.1066	11.3282	10.9939	11.3282	11.481	10.7156	10.5351	10.7493		9.88141	9.53609	9.42781	9.62908	9.57239	9.96389	9.56995	9.33943	9.64744
13.5225	13.5146	13.8489	13.7922	13.8489	13.9282	13.8132	14.0459	13.9952		10.4984	10.423	10.6425	10.815	10.7627	10.7725	10.1553	10.3439	10.7452
14.1184	13.9574	13.9906	14.1149	13.9906	14.0834	13.2184	13.4752	13.456		16.0513	16.053	16.0763	13.7141	13.4427	13.6293	15.2858	15.2762	15.299
12.2257	12.0177	11.813	11.9816	11.813	12.0404	11.6065	11.9547	12.138		11.2427	11.1252	11.448	11.5279	11.4457	11.5334	11.8926	11.9004	11.9558
7.71004	6.7609	7.2471	8.20275	7.2471	8.10876	7.51762	8.51534	8.49638		12.7496	12.7024	12.579	13.3723	13.3788	13.3551	12.7177	12.6642	12.9582
11.0799	11.1691	10.8541	10.8175	10.8541	11.2024	10.8842	10.9549	10.8343		14.7075	14.687	14.6998	14.398	14.3153	14.2784	14.8129	14.8739	14.9465
10.1515	10.3136	10.7258	9.98258	10.7258	10.9034	9.99507	10.3695	10.0438		13.3073	13.2753	13.2494	13.6869	13.7032	13.8937	13.9308	13.8362	13.8196
10.3369	10.578	10.8345	10.3165	10.8345	11.092	9.97325	10.8412	10.3138		13.583	13.8589	13.7568	13.8477	13.9918	14.0206	13.7481	13.5957	13.6725
11.4145	11.1311	12.3435	12.4814	12.3435	12.8709	11.5416	11.7249	11.9827		13.143	12.9537	13.1525	13.237	13.3442	13.2092	13.3736	13.4932	13.493
12.0604	12.0584	12.0781	12.0117	12.0781	12.4844	11.9556	12.1531	12.0764		14.4281	14.3947	14.4237	14.3195	14.3306	14.3365	14.5329	14.579	14.6325
12.5496	12.4164	12.8967	13.1376	12.8967	13.1968	12.3806	12.6458	12.6379		9.65718	9.34495	8.11696	7.76436	8.1337	7.9565	8.56332	8.9451	8.53272
10.207	10.4418	8.47082	8.89695	8.47082	9.75655	9.71719	9.30769	9.58942		8.54684	8.26551	7.78741	7.90248	7.58332	8.24533	7.94987	7.3486	7.56538
12.4943	12.4094	13.2147	13.2447	13.2147	13.3776	12.7857	12.8867	13.0412		8.08612	8.13982	8.25714	8.94629	8.53995	9.0513	9.61017	9.37543	9.69332

## Sheet: Fig.2d
Coefficient of variations (%)
Intra-batches						Inter-batches (before batch correction)						Inter-batches (after batch correction)
C10	RAW	SVEC	C10	RAW	SVEC	C10	RAW	SVEC	C10	RAW	SVEC	C10	RAW	SVEC	C10	RAW	SVEC
17.4941	52.0382	16.6541	4.00852	32.5714	9.51939	60.2998	54.7873	71.0301	18.3615	14.6237	11.603	24.0837	24.9593	27.5639	6.17413	6.15695	4.87613
31.9763	31.8934	40.2774	17.1767	9.52668	1.40434	55.1678	70.5515	51.4639	37.1611	44.8098	42.676	19.0782	21.366	20.0029	8.21404	7.59549	8.10974
12.4121	42.621	23.2314	9.81329	12.0945	6.84635	32.7377	50.3094	42.7695	27.0419	22.9012	25.0051	13.1599	19.0209	8.1518	8.57304	6.25275	6.21224
31.3498	37.332	69.8579	16.4779	6.24609	24.1569	46.3656	64.588	26.6427	54.4265	38.1493	48.2792	27.2119	26.1885	13.032	14.1242	13.6727	15.9877
34.9246	33.6908	50.3519	28.8892	15.6824	25.4819	41.8907	54.3806	44.7566	40.3803	35.9439	80.5191	10.755	11.5845	16.0294	27.392	18.5638	29.3852
27.3376	32.2977	9.62403	7.95467	15.4432	21.6624	20.2796	23.0179	32.7223	39.0975	37.5663	47.5094	6.47392	8.14411	6.89784	14.2998	10.0307	15.6884
9.04088	32.2538	13.5537	9.94838	15.1889	9.833	56.1912	70.57	31.1678	33.1727	48.7274	32.2147	23.4673	27.6844	5.49773	9.19047	14.3305	7.7891
33.605	16.2245	14.2491	19.9768	38.1769	28.2612	49.4025	72.8298	12.3159	42.2605	41.6217	47.0495	20.3364	32.0808	16.9619	9.32561	13.0871	14.439
18.3961	37.7078	13.741	11.7271	5.21585	16.2133	15.7869	12.1581	42.6988	39.4843	21.8534	38.6995	5.11162	4.0959	37.947	12.3249	2.94043	10.097
17.0409	12.9515	19.2602	14.5068	3.34881	17.5518	26.2364	18.3801	74.5334	18.9249	116.85	22.2545	7.75309	5.15825	3.77064	3.13933	23.4089	2.79181
28.3164	37.124	6.14107	2.97057	9.57028	5.78098	46.2498	47.3995	9.28436	132.31	72.2202	104.169	19.9214	23.009	3.39025	25.9986	17.0852	21.6341
25.212	27.522	4.37191	2.9671	14.4454	5.28745	39.9924	39.125	9.22626	49.2883	66.153	45.4141	10.8452	10.236	22.5479	13.6124	16.8636	12.4025
20.1596	13.0742	17.8118	37.2917	8.12436	32.9265	25.0177	26.8832	60.9416	52.2675	34.6139	57.781	10.2213	5.57094	8.48616	8.45446	18.7816	11.2799
24.9809	8.97968	8.69917	45.6587	1.69023	35.0652	56.0839	51.6431	20.6496	39.5991	9.56002	32.9654	28.7004	20.7751	6.81058	22.7668	3.69222	7.78204
7.87509	20.3024	17.0844	15.2491	14.8088	11.1263	60.6346	72.6662	23.2488	5.25517	31.1516	6.22813	12.8877	26.9418	23.6622	2.94883	4.83476	3.04664
34.4637	6.82258	55.3161	7.73593	13.0448	17.3584	47.1226	68.3791	51.2018	33.8865	12.5749	31.3283	16.28	20.8612	17.3797	5.441	3.11062	4.37443
22.0383	8.00006	5.32704	14.7865	18.3358	10.0998	62.4802	45.384	56.1202	13.9256	14.0741	13.4618	12.2526	9.93529	10.6438	4.80006	3.57207	3.48453
31.6558	36.4444	1.31503	2.06833	5.67763	2.15801	35.506	26.9527	33.6445	6.42671	19.3906	8.59637	8.05604	4.9662	5.86278	1.83636	10.1563	2.29484
17.0883	20.0311	55.4443	9.14879	7.27229	6.36783	30.7047	37.3724	67.682	14.677	17.5441	15.5137	10.9513	9.70368	4.99446	9.54147	6.83378	7.7887
21.4215	24.6208	22.8264	16.0546	9.09924	3.7792	34.0891	41.6696	29.8612	22.3796	12.0202	21.847	6.09091	10.265	5.16851	15.6085	6.41341	8.09395
22.2714	26.7599	11.0481	18.8139	9.02999	30.2041	21.632	38.0006	19.144	9.57058	27.2339	10.7406	18.7742	18.9479	6.31652	3.26392	3.24226	5.74113
25.0756	19.8929	26.4921	4.31222	2.74797	5.00591	29.1125	40.1799	16.9375	24.138	50.1677	24.3385	12.2969	7.81238	13.2345	4.25482	8.46642	4.52871
21.9674	10.0646	15.8205	2.92271	11.7386	5.7363	42.8533	44.7397	14.5462	43.1934	28.3405	42.5586	14.3526	12.9846	10.5667	7.18642	12.0407	7.53381
14.051	32.6431	6.04803	11.6278	3.8484	7.78175	37.5802	45.0693	35.5381	11.9681	39.4935	6.6289	15.5355	11.6616	6.95375	5.57525	15.1075	8.82295
13.055	37.0941	18.199	7.53905	10.0985	10.9383	53.211	45.9439	35.588	28.3603	21.4044	26.8549	9.29801	9.26134	13.7019	18.1263	5.09056	11.4148
10.9195	15.4062	5.36277	6.96813	10.4642	9.8983	31.0638	47.3135	13.2477	14.7266	20.1162	14.1096	14.7081	20.422	12.4491	3.93815	4.47978	5.63195
24.9052	43.3895	58.8391	7.44995	13.026	5.3466	35.6778	94.2996	42.2439	16.199	17.6197	14.5956	19.3042	29.7905	17.9831	5.37488	6.08188	3.76301
53.6568	15.904	27.7799	10.9514	12.8137	2.64368	99.1831	42.0666	39.3649	17.0223	58.2178	14.1948	10.6254	18.846	19.6475	4.62443	21.1415	2.76979
26.9036	33.1274	15.1074	14.3601	8.82686	2.4136	36.9488	32.3379	27.8628	45.0993	45.6111	47.6807	22.2853	22.3041	11.0512	19.5855	20.9776	14.8857
28.1241	66.2233	4.30322	7.50938	3.9461	6.79277	35.648	35.5992	97.0104	38.0545	25.2205	43.6771	8.52821	12.2483	19.7503	18.9387	15.627	6.90301
43.5555	37.2654	43.6271	7.40328	13.2713	11.4193	23.4688	60.8252	31.5503	64.4828	26.193	27.123	21.2189	20.8684	7.64252	21.6844	3.19356	4.94156
16.6993	23.4377	23.3602	3.67637	6.66635	4.74027	60.6394	39.1267	28.7877	24.5893	17.895	9.26964	7.41779	9.57118	15.3425	2.43158	7.0114	3.60399
42.8178	19.4998	8.75393	9.05484	20.4913	0.362241	35.6809	25.5266	16.4863	9.18341	62.4208	64.2081	6.67943	9.18969	10.3903	2.81017	18.2448	15.7055
10.9165	20.9762	12.405	9.11627	18.0866	7.16875	29.5318	23.3674	52.3448	62.0324	29.6585	33.6911	7.91458	7.55609	9.33138	18.223	5.82493	9.94171
19.6719	34.7591	4.29105	10.7357	23.2773	11.0072	26.851	83.2695	29.026	26.227	20.6307	25.9156	19.9481	26.4823	3.95494	6.74886	5.62313	5.40235
27.8382	0.329588	9.01066	12.3369	9.91513	27.3886	78.7017	49.1719	28.4931	27.2471	13.4562	12.8515	13.1949	14.8793	10.3145	4.20683	2.94108	2.53134
28.77	40.1633	9.5832	35.5425	15.3011	20.1944	40.1719	30.4374	7.26813	12.6101	20.8543	17.4979	7.54399	7.32768	7.0616	2.56815	9.78587	7.90411
21.3965	35.2272	10.8948	3.31681	18.1992	4.73738	29.021	25.6092	35.0309	8.96802	13.731	6.94297	10.3189	8.44142	14.1533	6.24533	4.64371	4.08363
21.049	45.2075	8.88722	4.7546	20.5843	5.89213	31.4467	35.8829	20.8385	9.90955	48.4646	47.0097	11.9681	9.7529	10.2542	4.5104	12.9298	12.6645
22.212	28.9848	24.1972	13.7667	3.8371	13.4092	40.2559	73.8036	38.2028	56.6615	83.96	84.9359	18.7294	14.0361	20.7233	11.2213	29.947	13.3816
18.9146	21.1829	8.77341	4.87664	18.7591	2.98119	53.9476	34.8165	28.7976	83.0973	31.8285	34.4184	15.1568	20.2596	21.0071	8.27238	3.85654	6.36609
25.6204	15.4309	1.51774	14.4453	11.4908	15.5277	40.435	47.9896	57.0186	32.0745	17.3458	19.2058	12.741	8.36408	10.0186	7.71778	10.4662	8.96679
16.5745	27.7174	43.8653	11.772	10.7913	10.3658	40.7797	34.237	48.6497	10.9678	14.0575	13.5037	8.11206	27.6924	7.84452	9.50457	5.42444	4.85624
49.5636	28.8076	17.6336	5.73696	9.52692	9.56032	32.9306	80.4619	27.1784	15.1122	8.01168	7.12889	32.1184	8.88353	23.3944	3.98203	5.00406	4.94548
17.0782	18.9442	27.455	2.76318	9.81642	10.5011	54.3147	24.9182	23.1721	7.47411	30.2823	26.8618	24.3269	24.6737	18.5001	5.45206	8.20408	5.0008
3.88479	20.1279	37.5401	8.45529	11.9477	2.8472	79.0231	51.298	73.0927	23.8279	11.2773	17.0172	7.37379	29.779	5.85599	7.34795	3.46765	6.89139
20.0191	8.67483	54.7594	4.92343	8.98908	3.12471	65.4942	73.6029	68.2926	11.8831	50.3068	36.9084	22.0138	5.3557	8.81038	3.8268	17.7596	15.8547
22.1306	22.1702	17.243	2.40343	26.2184	10.823	20.4799	25.9933	8.68986	38.6114	7.43853	5.41087	6.79817	9.15421	3.04536	11.964	2.6632	2.28939
18.7598	22.163	21.3434	9.91099	3.40275	5.13723	54.6243	37.3217	50.6326	5.33786	23.6795	25.2077	7.99442	22.1104	7.29872	2.51075	10.5414	11.185
24.2013	31.7782	11.2578	5.63593	12.2275	21.737	20.8492	47.2476	9.17912	25.3605	38.5046	29.4396	17.7676	5.32844	15.2559	5.908	15.9952	7.16089
49.1942	24.019	4.42927	18.7101	9.90946	23.4659	30.3014	35.0667	22.6292	33.2985	24.5291	28.7485	10.9199	9.08225	11.5247	18.5276	7.09359	10.8239
15.9373	20.2473	3.23178	5.45413	2.36619	6.12083	58.9614	24.8678	55.6315	46.3554	12.6256	9.58892	24.3964	6.18229	18.6347	14.5033	4.38673	3.83488
21.4496	21.9421	61.5557	7.50251	5.90838	7.15272	35.6994	30.1011	40.6408	8.12474	18.1273	21.9671	7.62328	13.6172	9.0922	2.51726	6.94683	7.26974
29.5023	42.9697	12.6765	16.5157	23.8274	8.36528	56.3935	35.0494	39.7154	19.6742	15.1042	13.1567	11.8067	16.7388	10.43	5.24521	4.80318	3.41773
22.0433	64.9515	11.1549	9.69947	33.1347	3.73554	27.3449	40.4916	19.6317	10.6382	83.3726	69.0703	6.87745	8.20143	6.31285	5.30608	21.3461	11.2277
31.7918	58.3562	13.1248	2.94891	36.3773	5.71301	29.977	37.1754	27.6531	67.1005	18.1135	86.5031	19.1408	21.0397	20.1209	19.758	38.4803	29.9809
23.9173	26.9961	14.0839	6.97825	12.195	1.31131	24.6425	32.2916	20.8171	53.0987	59.517	51.8714	33.6122	21.3235	11.171	13.2441	20.6263	18.965
23.2903	30.6354	55.3533	10.7362	29.1832	3.06763	59.1695	44.1638	64.8785	15.7379	24.0937	25.6156	9.40544	7.66339	4.97559	5.90888	13.0576	11.8867
35.2097	25.8518	7.44953	7.04746	12.0756	9.99537	55.2334	45.9207	9.55156	49.5372	50.6472	49.4551	9.1645	8.3303	7.15693	9.60539	8.98225	13.2689
19.3588	26.2595	30.0569	14.9541	8.50228	11.4885	30.4107	28.2523	14.0945	8.05223	11.5469	6.78064	7.98861	7.61365	5.03622	3.38323	6.47578	3.9246
11.5586	20.705	22.0416	4.18253	14.1481	1.18987	33.2704	31.1109	21.3865	16.2004	22.6089	15.5252	6.36563	5.88196	5.62525	10.5982	15.2028	8.56873
24.0279	34.3089	18.583	6.08105	25.5166	20.2979	29.3815	24.5322	12.9321	41.194	47.2439	42.2477	8.57581	6.95523	5.85113	9.72385	9.4243	7.9363
30.4661	26.6426	41.848	8.44371	7.02283	10.9899	26.3127	28.1919	13.1429	14.2686	15.1073	33.0326	29.9831	9.57967	5.06436	9.81198	3.52834	16.5562
57.2961	14.5454	54.6121	5.46789	2.76796	6.45434	31.911	30.5583	18.9076	10.6933	65.0528	10.359	12.2404	6.20892	4.92196	3.43394	11.5906	3.09631
24.5196	6.77007	30.5322	1.41055	5.11509	4.69588	49.9836	35.1365	12.5264	61.3403	47.0673	62.5387	6.56207	8.07642	17.1319	17.6631	9.37578	20.8642
21.2184	49.3783	3.73854	4.89875	7.12136	2.55424	41.2111	39.9504	19.5849	40.0141	16.527	42.6038	30.5399	11.4124	5.06217	19.6395	2.40051	19.9151
17.3402	20.7231	30.101	6.8688	17.3326	5.9073	73.4787	30.9834	88.6277	72.3372	18.3884	70.4183	8.3222	20.6997	7.48789	12.8335	8.61475	12.1905
39.2253	16.9311	40.8308	9.26704	6.98242	20.7985	29.1256	27.5115	13.2206	46.554	20.5894	46.833	7.62435	6.72917	15.819	11.1485	4.53651	5.94562
28.7406	8.78102	21.1422	32.2268	11.3938	20.0529	99.1158	38.2756	21.9505	12.323	29.431	16.0874	17.252	11.3324	4.28423	2.78706	13.544	2.87062
19.0475	28.5422	19.1575	3.26083	5.41019	76.9572	27.6237	49.0302	36.8272	23.7104	46.949	19.6094	7.88002	9.59904	25.6827	9.99836	4.80964	8.59419
19.7343	12.3376	4.55222	4.37744	10.6877	2.34198	30.3606	26.6339	9.97251	18.0885	31.7409	17.695	21.0889	7.7305	7.6634	3.46467	11.7213	5.75871
12.3393	28.8578	10.1035	0.700526	7.84543	16.2258	45.8623	39.2141	69.862	23.7953	29.4971	27.1114	10.4891	12.1283	6.71329	9.89705	11.2748	10.621
11.3072	23.2337	15.4147	1.42513	5.67816	5.41044	26.9896	31.8704	18.235	57.1007	66.5787	51.5243	8.84431	7.50973	5.76983	8.84349	16.7305	6.34759
23.2149	13.2882	29.5111	4.60071	6.87481	3.29805	85.9009	26.9925	18.4508	25.2613	14.3381	31.9552	9.59196	6.97898	8.72423	15.4368	6.29822	11.0164
18.1657	38.0166	17.458	1.75309	10.4816	8.12349	31.8645	37.8094	11.6674	64.9309	8.799	48.5941	19.3268	6.44825	19.5698	20.3613	4.29392	15.0447
20.5514	27.8107	20.5165	6.45556	8.39283	5.12244	21.6871	11.2472	27.6938	81.7189	32.2523	66.2114	28.5776	8.80263	4.72967	24.499	5.91527	17.2063
15.2376	24.9728	7.75908	12.4216	11.9728	16.6356	27.4535	33.5973	32.626	8.85103	14.4814	10.4904	8.86082	14.4714	5.95526	5.50441	3.42848	4.55002
26.1745	6.42794	25.6501	4.12784	8.88521	8.21561	33.7596	30.1309	14.5614	11.9211	59.1336	11.639	8.51636	5.2336	6.90105	5.32909	23.9246	4.89338
54.9885	57.2275	54.8653	7.1245	22.0574	24.6371	64.4017	35.557	14.5476	32.4341	26.7777	31.8624	10.2204	5.58057	15.5906	7.55916	15.5727	6.2236
32.9222	17.6825	10.235	10.2145	21.1686	15.1196	29.9664	49.4764	19.5433	10.159	32.6702	11.0176	20.0856	7.31513	4.55302	3.10932	7.96871	1.99473
22.2691	24.9	14.1942	17.961	13.3706	5.64925	28.0533	23.2786	25.2294	48.2507	35.7438	38.6425	5.99607	17.6684	4.23474	18.5424	15.2828	17.4348
15.7141	16.7998	4.03783	3.37755	4.95697	25.0407	35.7659	31.9536	7.9335	24.2587	10.1005	22.4977	5.89776	13.9646	6.28352	7.45176	2.03067	6.86013
23.9461	16.8532	8.68024	17.7975	18.0088	8.88045	39.2439	33.8348	15.9786	29.9202	30.0121	30.4567	8.13818	7.14921	31.5098	8.7456	5.37576	12.2448
25.8519	22.1999	10.1535	2.91779	20.2008	61.3192	23.8482	36.4299	21.2042	14.1232	7.63408	32.9206	30.4222	10.0656	7.53954	13.6017	2.62017	15.5326
28.4426	22.6409	13.9891	16.7995	33.3622	7.17158	26.9546	46.3772	69.763	8.49281	60.1083	7.27179	8.00622	22.9705	5.23543	2.4296	22.9042	2.20474
22.3656	30.6137	13.2114	3.47459	35.3043	7.27375	32.7521	23.8779	23.4042	26.6274	9.95574	25.2561	13.2113	17.0458	6.70193	5.1738	2.42588	4.82842
22.0941	40.0792	4.18248	32.8813	6.93943	3.17566	43.6903	42.1577	12.712	5.66954	22.8575	7.02703	9.65634	7.5033	15.6311	2.44755	2.978	1.98588
22.6214	34.3795	35.5989	3.9472	22.3173	28.1596	28.8965	44.6127	20.4746	70.5533	13.5108	61.0148	15.5767	8.14584	30.591	35.5862	3.06971	22.89
24.543	38.2505	5.96537	1.22566	18.5802	11.1165	27.3018	53.9094	31.571	7.07502	89.1831	5.10422	34.3137	18.6256	6.10209	1.43162	68.2011	1.24759
19.7956	19.5009	4.42483	26.7354	6.63661	8.72951	34.8507	27.0842	78.0254	21.0913	10.6419	20.5904	10.1672	6.25373	10.7452	2.41516	2.39188	2.10682
21.2855	36.463	23.5296	5.94079	13.6675	29.1113	38.2722	38.6083	22.983	9.92915	28.7771	10.4673	8.80714	7.64736	7.62969	1.92843	6.66804	5.20778
36.7847	22.187	7.00183	7.94959	9.24182	9.67619	76.922	51.2001	25.4297	14.7477	8.82327	14.867	8.56423	9.4359	7.83719	36.5543	3.34497	34.3108
25.9833	23.8845	16.0779	7.89206	9.5708	26.9159	38.0272	45.9302	19.5047	10.2026	26.8436	7.94894	9.80616	26.7912	4.8097	3.96948	5.89293	1.22239
14.9027	21.163	15.2529	7.47207	10.622	4.3687	25.8051	29.2468	32.4845	30.9659	10.0669	38.5592	8.08078	9.19176	8.17017	4.78122	15.5282	6.27702
30.7748	21.1518	9.34348	17.8207	4.87986	5.49685	32.5638	34.6426	10.6486	11.6505	5.15735	9.69208	13.0983	5.87775	19.3936	3.17002	1.43642	1.37089
24.6517	16.8292	27.5351	13.0992	3.60305	10.855	43.7854	52.7647	23.3815	21.1189	18.1231	22.0348	22.8758	7.99379	7.90212	3.30801	2.70897	3.41764
24.0481	34.0268	9.83832	3.47794	8.31885	12.4806	24.3818	37.8797	48.6841	30.4701	8.51324	30.0832	11.2489	5.88216	18.0664	10.0818	2.0346	11.713
33.933	21.8182	14.888	4.11713	7.17546	3.64504	31.2188	25.4103	19.1464	5.70278	12.5728	7.84527	21.9057	6.03101	4.42525	2.49587	1.56954	3.16666
23.1098	18.5965	12.3266	14.3571	16.7417	7.28033	55.1536	27.2615	77.6903	34.7563	23.1297	52.1274	3.99316	6.30543	8.01998	12.5657	6.40737	12.8313
17.2635	25.784	19.8147	9.64084	0.878526	10.6631	36.0203	21.8895	13.8254	15.2731	9.77052	13.5802	8.72314	6.26193	5.64733	4.46002	5.14208	2.39247
26.9827	6.48195	14.981	14.8488	14.4676	5.72283	87.9897	28.4249	11.9899	13.0437	103.777	9.94277	7.78146	8.36825	5.73758	5.64383	29.6111	2.8188
7.73335	23.0679	9.21296	5.04128	12.7883	33.4547	19.3738	19.4227	13.6274	10.4249	7.2406	11.4908	7.57785	6.39311	4.73752	1.26386	2.26997	1.07613
22.0493	25.6619	13.6592	6.49484	12.9372	5.61145	27.5866	19.6183	16.9071	22.2954	9.40927	15.8488	7.34266	10.7845	4.41488	6.23714	2.76563	6.08314
28.4752	25.2185	17.3069	39.4672	7.65882	1.91501	25.9529	37.1678	10.8866	27.5083	13.2558	21.0892	4.93275	6.52474	9.00533	14.5984	2.46987	9.18693
64.8461	28.2497	30.3374	9.57551	9.44379	22.8237	28.0879	29.739	11.3116	112.913	13.8956	99.1266	10.6579	12.4028	17.486	28.6175	3.33678	13.2904
27.315	49.04	38.4068	6.71299	14.3506	10.2004	22.0425	31.4551	20.2202	5.04675	24.0589	6.12509	24.5649	17.0078	6.24192	2.22469	2.81794	2.58044
25.8371	19.9938	5.64278	15.869	8.72743	11.6148	20.6415	31.984	25.7552	7.20216	9.93515	7.88927	4.95748	14.724	8.79295	1.80376	2.26756	2.0454
23.8808	25.2086	6.72189	4.6168	12.2124	31.1144	39.3984	34.2458	16.3639	9.5741	10.8178	10.3106	7.00849	13.6954	4.02405	2.00961	2.6513	1.51559
30.3087	25.0195	13.5511	10.1165	27.7619	3.79353	36.885	57.0558	17.3498	14.13	51.3938	14.4716	7.88708	9.01613	12.654	3.65151	8.44601	2.66206
28.5174	27.4866	39.6086	1.21603	15.8786	4.60812	18.9386	48.9459	21.3794	19.2868	16.2438	23.0001	15.9227	27.292	13.5083	2.96856	4.40619	3.62398
18.138	30.3421	6.6357	59.1255	7.31861	4.25556	20.1047	53.9495	16.4643	6.31234	10.1801	7.33465	22.1023	3.88884	4.96848	0.986851	3.9019	1.68939
21.3619	18.6936	5.39256	2.59153	14.6764	59.7424	33.0665	32.7155	27.1121	13.0246	24.3277	10.5029	6.84516	9.914	7.48735	2.90894	2.44263	1.88921
23.4823	41.1641	11.1215	6.49422	13.8511	1.73182	40.6632	67.9504	21.0899	54.0055	26.2997	59.1271	12.2082	8.47001	6.63233	16.48	11.3756	21.0493
33.7646	22.8284	34.833	5.53409	13.8996	4.81368	31.3156	23.6248	14.7544	13.3777	103.944	14.6963	12.0966	7.52346	10.788	3.65782	34.4719	2.55863
12.6348	17.3875	20.7133	2.81139	3.90127	8.00793	31.5612	42.847	14.9896	10.9217	29.0527	10.6139	13.2955	7.30814	9.17208	4.97483	4.84736	2.89194
23.5793	27.6146	65.0478	3.42753	8.94295	8.99073	35.1605	30.9016	48.3561	21.8745	24.4584	20.1918	10.8818	18.3352	7.18384	3.52194	3.09654	2.56682
30.2757	18.5068	4.6407	7.24036	7.58406	4.56691	34.5994	27.1759	21.4212	34.5673	20.4366	11.7238	11.7644	7.04125	6.41488	14.7203	5.36182	4.99768
33.0882	30.7357	2.40875	9.03069	44.6236	3.62776	47.5337	35.2361	20.2226	33.3321	28.0381	83.6231	6.98448	8.94537	5.09756	13.2785	6.12465	24.1236
7.17154	48.9712	16.8584	4.66821	10.1513	19.236	30.7155	72.6667	9.68652	34.1378	31.3874	21.9112	9.81123	9.43219	6.77665	9.96632	5.74677	12.1223
44.9884	25.7426	10.2934	6.18915	6.56928	2.94444	42.942	28.4813	10.3996	10.0965	8.19918	28.209	7.94531	15.588	24.9186	3.78908	3.49641	5.39208
32.8081	26.24	11.7117	5.34191	3.42319	5.04183	17.8281	32.3424	27.2016	29.1069	41.724	17.8798	40.342	8.81661	3.92353	5.54826	9.3056	5.47548
20.7021	36.0268	6.98767	4.65821	6.45738	11.3789	32.5538	22.5379	79.9266	39.6551	13.6735	29.3649	8.80142	8.09163	5.44346	5.4149	1.41891	6.34422
18.4728	41.4144	47.4746	4.71893	23.0978	6.83998	37.2531	32.3456	5.68416	7.44314	15.536	39.5834	12.0007	13.2905	6.99168	3.03207	4.76938	9.28638
25.9377	24.1758	16.3992	6.21525	6.83523	4.47115	110.259	59.6377	15.3399	59.6145	17.1579	7.69468	11.9176	18.8373	15.6083	27.6662	8.44709	2.58375
23.0768	23.6631	11.4789	8.66804	6.60257	4.34093	26.8822	23.2315	12.8653	42.1754	17.1395	42.2279	20.2452	7.97617	14.6974	14.8352	4.30595	21.5384
13.3994	30.4043	27.667	3.83871	7.9087	0.734565	33.8518	31.8999	33.5755	13.1126	17.9639	46.0426	8.7184	14.3491	7.08334	2.26586	6.14261	8.08175
33.0515	32.0195	10.414	3.35193	2.1316	3.96263	33.1196	46.1357	22.6416	16.8621	15.5315	13.5155	8.61984	10.7177	12.6109	6.07851	8.25612	2.7046
11.4405	29.6651	29.6023	25.7939	6.22438	2.1435	45.1983	57.043	14.2116	7.85489	11.2342	15.366	10.03	9.01432	10.296	5.61171	4.28762	7.48323
24.1928	51.1874	2.41686	16.2986	4.02843	24.159	16.3376	30.8432	45.2669	12.9972	11.7138	4.84069	11.5342	6.96324	6.64037	2.79504	2.22807	3.30105
22.9627	19.7264	14.8556	4.8921	9.13213	13.0338	28.1042	57.131	18.9549	69.2448	11.9451	13.7993	8.06006	4.3053	8.46739	22.4134	2.6787	3.16362
22.8212	26.1685	5.80905	2.37629	4.39122	3.69523	44.0547	24.5761	15.0251	17.7796	8.88884	63.9129	10.3959	8.01352	22.0712	2.63453	2.87966	25.8901
27.6542	21.2858	10.9374	2.4309	6.13947	3.60893	32.0904	32.034	14.0753	10.3921	11.481	16.4333	27.683	12.0292	12.4043	4.29951	2.64698	2.91731
20.8105	21.2382	5.70511	5.03527	9.23663	2.70784	30.6115	23.3374	47.5316	5.00377	20.2967	10.1401	13.7885	5.52451	6.1604	1.76863	13.0578	4.67706
15.1899	17.1258	5.74729	8.73962	6.70138	4.85905	27.5357	22.0565	27.1184	11.7617	89.8295	6.88709	10.1161	17.2078	10.9621	2.32122	19.6628	2.58803
30.0177	18.9683	21.4889	4.55167	14.1382	9.46997	56.5366	17.6227	12.6944	11.2257	16.8369	11.4789	6.28694	21.4096	3.8382	1.7814	2.4785	1.76286
14.4142	27.6385	38.7162	3.08445	7.63632	6.19863	34.0261	39.6927	21.753	4.64179	19.2251	11.7168	4.69487	9.34121	6.11994	1.44015	2.48498	1.67728
21.2387	23.7476	10.9042	6.55296	5.98933	5.47245	27.6046	35.8954	10.2255	10.2482	8.94872	4.53168	6.87203	23.4025	11.9589	1.71637	1.91678	2.10588
21.7247	20.2502	6.91662	4.96818	6.55615	3.51998	17.8997	49.2635	7.7715	19.3945	108.72	10.7914	11.2222	9.45294	5.82552	15.5315	17.7529	1.61509
16.604	40.8581	5.89102	3.53765	10.1209	24.2327	19.4393	53.4395	28.4667	78.2696	13.2567	41.3524	6.89946	21.6708	13.3393	11.7241	4.84732	20.1217
30.8467	22.7386	16.681	4.91695	4.92572	7.30162	16.0918	22.0137	28.01	15.959	24.6845	72.7231	13.985	8.83512	11.0344	3.69471	12.3643	9.66311
27.0795	20.3597	31.5096	4.8454	7.41957	2.22135	27.5328	46.1038	30.0631	14.4103	17.8187	14.561	10.2996	6.45333	9.68294	2.59185	6.49428	2.41272
36.4647	24.3328	3.56245	8.23283	5.14544	2.94698	33.6137	25.5537	13.7169	6.23338	7.57746	16.7145	13.6905	7.94778	12.4584	1.50133	2.78297	1.94212
7.22101	20.5622	12.3458	8.74394	12.8065	3.93804	45.6795	33.4838	17.3652	91.5241	47.905	6.68247	14.8784	5.34526	18.2273	22.0686	5.01484	1.56886
18.4874	35.1241	16.265	19.1414	7.6317	10.2655	31.7397	30.5742	28.4786	24.9955	16.1135	97.1013	15.1173	4.27255	10.0541	10.4542	7.63911	11.0711
23.2792	58.7318	26.252	12.1749	6.34144	21.9129	32.435	30.6567	45.9642	16.2423	17.785	9.65502	22.1605	15.0845	5.10012	3.24353	4.94338	3.62902
43.39	12.4555	24.3804	14.9155	9.53167	14.8718	37.8881	34.8237	21.5495	17.5285	23.9504	15.1632	7.78374	22.8116	5.57937	2.22689	3.39228	4.24749
31.9249	50.2145	15.2012	9.76378	29.4228	2.82023	37.5445	25.4127	15.3438	5.13101	8.12227	16.9295	5.70874	14.2988	6.06656	2.41454	3.49445	2.86335
21.9463	24.6033	2.92926	5.26783	14.1706	7.92081	40.7582	18.1562	22.6595	41.473	11.4729	5.20183	6.65157	8.05653	6.1925	3.49294	4.64158	2.43342
20.2223	47.5959	11.8774	4.57471	7.09142	10.2769	27.6245	71.2871	22.1845	12.7068	35.1795	50.5954	8.10207	11.2005	4.71262	7.48504	9.78041	6.43905
30.9636	16.6024	6.71408	6.58084	5.65909	12.9632	25.8581	76.5471	16.5196	11.5929	22.4303	14.8648	7.78941	11.2709	6.64282	5.2099	7.35923	6.30035
34.3691	15.6291	64.4353	5.62113	13.571	3.29959	23.9112	37.898	14.3538	21.0518	17.5524	9.38733	18.725	8.05556	17.926	2.12262	8.59546	2.61069
17.9585	31.6222	17.4038	9.37987	13.3916	4.39928	24.2897	33.2475	51.2547	7.99482	71.0203	21.7242	31.1605	7.30564	11.922	1.92778	12.2365	3.6799
17.4572	27.8127	17.6015	29.6399	6.9366	6.06116	16.2933	39.2586	79.3872	8.76519	24.7518	7.69919	16.4921	7.98022	10.5582	3.65665	7.75084	2.02419
25.2962	24.434	6.12579	1.78783	12.3947	6.48237	74.3933	44.1841	28.5399	35.9144	7.31541	7.2573	10.6114	12.9303	15.2629	12.4671	3.01698	2.37168
32.9152	22.6139	11.3786	3.76339	11.3338	3.31001	110.936	26.7923	17.562	32.0869	9.39922	41.492	11.3881	17.0989	14.7696	3.93464	2.04984	16.7608
17.8583	28.3318	17.051	6.98131	17.6461	9.86725	39.102	28.3369	66.2688	20.0868	32.2754	36.3662	15.0373	8.24152	28.2531	8.37842	12.8884	7.07898
31.3422	9.69823	10.3329	3.24453	5.96818	0.384332	32.5744	23.7057	42.7586	67.5857	10.3293	25.0336	9.24956	20.2045	6.02723	13.8932	3.69897	9.23452
23.3416	37.4621	13.1555	28.8454	11.798	2.16253	68.0924	36.3146	24.7656	40.6929	7.2558	70.7831	8.54838	10.6098	4.33426	8.27633	2.55307	15.7115
17.279	18.9113	16.4267	13.3353	8.48242	34.1091	26.5804	60.8416	47.6102	6.18064	35.5783	31.8091	10.6445	54.1552	8.50829	3.00354	5.30045	4.46009
28.6971	25.5728	41.5663	4.43497	11.4475	12.608	35.3402	31.3304	9.99583	11.8997	11.0286	6.91978	13.4919	28.9733	6.23678	3.37291	4.00023	2.92455
32.2662	23.4734	25.797	2.07851	4.82237	1.83475	29.8659	39.1642	10.7882	28.5265	20.226	9.14069	25.5846	50.422	10.9236	15.9937	3.46526	3.19123
31.1177	18.5334	13.008	3.39554	15.8569	4.34896	27.3437	42.657	17.375	12.1678	19.6129	28.7165	9.27281	17.4637	7.33704	3.85577	9.54185	9.67847
25.9722	28.5034	11.1877	6.1063	13.066	1.57309	29.6641	77.252	21.2154	7.71653	11.1347	5.71104	21.0425	10.5433	13.4025	2.95426	3.90753	2.09053
23.2447	41.8581	39.8622	5.87319	5.73366	5.29863	38.2987	54.4729	35.7602	31.1603	29.6075	6.96742	9.17894	13.3511	8.85432	8.83163	11.0091	3.50457
49.461	7.68425	1.32127	3.8489	16.4771	4.31043	53.7094	67.0174	14.6146	9.79082	65.2106	30.4133	32.4722	16.94	15.9765	0.940029	11.3099	8.80079
31.123	27.9594	9.91	2.04905	11.2599	2.77673	31.8027	87.8442	42.8409	21.0342	17.1883	11.625	18.395	24.9429	8.73255	4.64536	5.34718	3.09151
29.6765	24.3185	7.47328	15.4353	13.7013	4.83781	46.5795	54.6298	21.6781	5.37399	10.0214	24.3491	17.3292	9.0876	16.713	2.7821	2.12138	4.70819
4.06569	25.9485	8.10109	9.04298	12.1482	9.52928	33.5822	52.1177	46.0995	9.21388	10.3848	4.75962	17.3455	13.555	9.96555	2.88233	4.31113	1.74982
21.9672	22.8509	5.23733	1.80229	4.73488	16.2281	65.8545	53.7244	34.2212	4.14039	9.57102	7.30491	13.258	8.08311	8.8007	4.11602	3.23784	2.55137
20.3162	46.12	6.53178	4.30087	6.60066	4.64599	38.9299	28.9268	42.2642	58.7141	13.9052	4.2116	24.9414	9.28651	8.76665	11.7643	7.30356	3.00416
20.3623	25.5696	14.5678	1.68727	8.83629	3.26667	55.4246	38.2692	24.1511	16.2663	92.4626	54.5192	11.306	6.6566	6.18053	4.89741	21.3962	13.6615
25.8627	16.1135	8.93212	6.58592	6.4254	5.17896	46.8678	55.3396	26.0065	7.08747	88.4694	15.581	10.2269	7.34996	6.89314	1.48972	26.9223	3.84177
24.4211	26.7449	5.1046	33.0461	23.1786	1.272	35.5646	27.5728	26.5041	7.47844	17.9182	7.70166	7.45871	8.95642	5.61973	2.91851	3.93591	1.45987
18.3596	13.8099	20.1153	24.8139	5.97637	10.6584	32.005	25.8111	14.3137	7.25386	26.3992	9.27981	7.04486	8.65717	5.04043	1.01752	4.16116	5.78254
11.0122	17.7646	38.1842	3.09146	13.0636	5.1311	36.041	21.1685	12.0157	19.5129	23.1857	8.56721	9.10452	11.7981	7.05246	6.53589	6.67821	2.21243
22.961	4.06555	0.921819	3.75991	8.49868	3.96136	39.4545	29.2181	7.55971	89.3675	19.0633	26.7105	6.84788	11.2631	6.24194	23.5779	2.80298	8.73903
16.5653	29.8776	12.1946	3.10487	6.33652	3.35401	26.8385	39.6282	12.7994	48.9059	47.3537	90.2888	7.58321	9.53202	5.47369	13.3666	16.9447	15.9402
15.6031	14.0728	7.41096	29.2564	6.54797	3.59233	26.6176	37.7114	22.9637	17.0839	25.608	54.0139	8.8696	16.5437	7.43507	2.70127	10.1381	16.206
14.5876	30.3188	10.707	12.3045	27.0191	8.7591	25.7073	39.4144	22.0326	31.5277	32.1759	18.1462	7.57626	7.28481	10.1004	5.92742	4.04	4.48242
27.7906	19.139	20.3711	3.89837	17.296	2.99978	26.5777	42.3565	11.8586	25.8825	14.0053	28.3713	10.9011	9.40502	12.2031	9.54287	9.32466	5.4404
30.2388	19.6579	1.4492	6.22583	8.25827	7.17964	31.5303	31.2153	17.938	13.8439	20.1335	21.9231	12.6252	9.38253	4.94943	2.02322	6.1675	8.28124
26.0421	19.2671	14.4095	8.19401	34.0356	3.40194	27.4788	42.1805	25.7028	26.7815	19.792	15.7908	14.5836	12.1879	5.73104	12.6329	4.73661	2.62153
32.8038	67.6066	10.674	3.82993	12.3474	2.91672	26.1935	30.122	32.661	17.5052	17.0007	30.9268	7.90443	11.5137	5.15964	4.51975	2.04403	5.79796
20.6221	7.66395	6.17124	6.21113	7.52344	3.15303	35.2394	35.4596	17.7846	29.5654	11.8478	17.7532	10.0297	8.439	16.3119	3.76488	2.54669	5.45975
19.3816	46.7822	1.93757	2.95599	19.6009	15.1119	30.1507	26.6663	21.852	9.72382	21.4832	35.6065	9.35081	26.4824	7.11827	2.99966	6.81378	6.82542
23.4171	18.288	7.66521	3.31479	11.2706	2.23484	44.5224	51.6173	16.4397	17.1091	15.9927	15.8764	19.3991	22.5076	4.20704	6.46845	3.74712	7.81638
33.7862	34.736	5.93496	9.56053	13.2583	2.27686	27.7027	36.1276	40.1877	21.4332	16.6287	12.9436	8.71718	6.47296	18.767	5.21463	3.87764	9.69608
26.9829	26.099	7.32678	2.45843	10.448	8.59588	39.8942	28.9348	21.2413	15.3534	9.64513	19.6323	5.37207	19.5398	12.8166	1.98377	2.70772	2.99474
17.4966	23.0179	3.39885	7.03975	12.419	9.08405	31.0736	59.2771	20.1376	9.6504	42.7432	16.7839	10.7492	8.78916	7.12204	1.6378	4.22909	1.92109
30.2427	30.2109	17.7281	4.96026	8.36276	11.1192	47.6113	64.3681	60.0899	13.8153	20.5678	12.6259	7.87248	7.56129	33.7574	3.72195	4.37224	2.50088
24.2711	15.5413	22.0236	5.25017	9.45142	10.7257	31.9877	25.6467	42.3037	18.044	14.3001	11.384	17.3338	6.79622	7.96049	2.44598	3.55812	4.30135
18.7286	11.9055	9.63311	4.74062	6.49415	4.2497	23.9872	54.9743	20.6734	19.3528	82.3184	19.0584	7.96313	17.9394	6.40094	5.58201	51.9418	4.22897
20.7646	45.2257	57.9637	8.99585	11.9624	5.59228	42.865	24.8006	44.0688	9.85891	13.6179	16.5385	8.32271	6.66154	5.08581	3.74586	8.91605	4.60789
16.6368	15.9169	18.0499	23.1503	16.6719	7.67884	30.0079	21.6501	14.1191	41.7019	20.2318	7.92145	8.02375	5.62107	25.4599	5.86073	5.12537	2.56698
8.50475	4.67474	18.3694	3.1915	4.35327	16.2366	33.5075	26.6414	15.7857	21.2526	37.2176	41.624	14.6397	6.32104	4.33175	7.79276	10.6663	4.93364
28.4748	23.1794	62.2239	2.01605	4.92194	0.575866	20.0879	58.8165	12.6582	10.2898	14.3381	14.8835	7.89228	4.73818	4.95556	3.69015	2.34643	4.28464
14.6423	21.2074	24.5583	10.4582	36.2863	3.6602	25.8754	31.5366	58.5813	28.6742	13.924	12.798	6.7007	16.084	5.21687	10.7739	1.68609	4.02029
20.8149	41.1055	13.325	2.86799	4.94204	2.55442	24.5104	30.6223	12.5964	23.4309	36.6851	39.4245	4.96658	3.82538	4.09985	11.8028	14.5129	15.9215
26.5769	57.2256	9.82002	9.18611	5.38026	2.27193	61.0308	11.7229	25.0661	15.4413	34.0227	15.897	7.13319	8.30371	13.0616	5.39737	8.48587	8.80397
25.2064	25.1015	3.46839	5.85919	1.64251	4.80222	29.5483	21.3995	7.50334	36.6429	37.8217	15.9918	12.244	8.32439	3.26995	5.31377	6.70284	5.51833
9.35949	24.316	17.4769	5.19607	7.31484	3.72915	31.4708	40.0425	8.19693	11.5271	13.2139	35.8089	7.35327	24.716	3.94131	3.9284	5.60635	10.0021
19.415	37.6368	13.3884	3.87056	10.6849	4.51757	12.4136	20.4916	29.9915	14.0442	78.0696	10.1195	8.32072	19.4964	7.08995	2.50899	13.5845	1.8507
29.2821	14.7496	3.87021	25.8666	5.96757	3.08966	24.0715	25.5279	8.11013	37.8181	10.245	12.7769	9.40863	6.67769	16.3422	11.3222	2.00015	1.40777
24.9027	18.1178	18.43	3.19392	9.49247	6.83611	33.881	29.2239	5.0256	24.1115	81.7443	26.9422	41.1677	47.2645	11.0703	5.36719	29.7344	10.5853
24.9619	18.7431	65.9868	2.67717	11.1623	9.03796	22.1592	47.6365	14.3395	30.9402	25.6842	27.6679	18.6234	10.6777	8.32285	5.54469	7.33776	6.89197
23.9163	27.8598	20.1394	5.81745	8.60781	3.86351	20.723	50.2258	29.0435	7.88219	10.3566	35.8088	11.5396	7.12984	31.9381	6.81697	6.61682	5.58828
13.2074	24.6003	29.3248	3.02578	19.2598	0.955992	29.9056	45.8215	24.0032	64.2704	26.2081	15.2264	31.4002	5.90691	8.88948	12.5845	8.40894	6.48497
26.4195	26.8814	15.7249	2.38971	4.96806	3.9404	66.6178	120.687	25.1154	7.5365	70.3426	76.1439	9.68018	4.60762	9.63827	1.34139	19.9801	18.2735
26.1794	14.9849	19.2161	5.53948	15.1811	3.4102	32.3366	43.4555	69.858	33.2962	10.5656	7.29788	8.23488	13.5141	8.34528	8.95946	4.61656	0.876251
21.6159	12.2315	5.14458	9.48862	17.4305	6.37706	34.9126	21.0474	37.9735	12.1346	13.8324	57.845	9.78366	11.6096	3.72524	3.97222	3.75067	21.6564
24.286	30.86	37.6185	12.4208	8.81336	3.76929	57.2503	22.9292	59.4958	31.1112	22.0505	25.7266	5.89297	7.42107	13.1053	8.02671	10.9408	4.08434
9.54648	34.2761	32.1857	13.8113	7.25359	53.5566	43.6108	16.8017	17.2458	65.7642	28.4623	15.7132	10.1677	8.11471	6.16566	11.3242	5.35147	4.06076
16.1005	91.7471	20.6266	6.26175	7.80447	22.2267	58.0917	45.7925	23.0769	9.30816	21.3826	25.425	9.84268	8.04311	12.4431	6.23744	6.48689	7.24875
23.7095	66.7619	21.6285	18.9356	7.37939	1.99049	21.1001	34.1444	4.43256	14.9054	50.0042	61.7052	23.6797	5.83452	6.70097	3.53515	14.1737	15.3272
28.2152	18.0609	6.97428	6.38237	6.3431	6.10688	19.0008	32.0508	26.2431	29.2673	29.5462	13.8188	7.33518	10.5454	6.86689	9.38896	11.0787	8.70261
36.6861	45.968	19.9562	4.2443	14.3072	6.98921	16.5914	28.6795	51.6681	24.3645	10.9929	13.0013	8.03061	16.9821	5.04119	5.67773	2.56716	2.75338
28.443	10.8224	37.2101	4.42886	12.8698	9.1573	29.7716	27.8383	13.9533	15.0859	10.2455	34.7752	9.72085	22.589	5.56525	5.23525	3.30127	9.43936
50.6865	37.4015	7.45122	1.79679	4.4862	23.0141	29.3145	32.6177	55.9423	40.5019	7.54472	30.7657	9.72494	17.1054	10.5657	6.40475	4.09952	5.25012
46.402	34.1581	10.8634	17.4457	10.9556	6.28139	66.4117	28.805	23.7548	28.4121	13.9918	14.4783	9.4493	19.0001	11.9081	9.81395	3.74787	2.89663
26.5246	33.3966	10.0435	5.41169	5.92829	9.19579	35.7919	44.9434	12.8401	10.9098	9.77655	43.3753	33.5007	6.922	13.9883	4.69179	3.21893	10.1199
18.7451	29.5985	11.4366	5.90934	12.6907	11.4943	27.7404	55.9051	9.72518	13.7288	9.1844	21.516	17.5438	9.55039	10.3455	3.32086	3.07953	9.44945
36.1217	35.3226	9.0125	5.26493	11.6453	3.22913	27.2937	59.7855	18.8154	6.50472	26.3067	8.7816	18.8611	9.39737	19.0809	3.12366	4.20249	3.58282
23.9876	38.4026	16.1545	3.82699	10.4937	7.1934	27.8983	72.1479	29.0586	12.5752	15.4584	12.0717	20.6632	11.6109	34.4632	2.90337	2.53534	3.99218
34.3281	27.4216	12.3556	3.81669	16.2958	12.4929	27.0169	18.4733	31.908	10.2944	43.0027	4.66451	32.6112	7.72872	9.04692	2.57349	14.8487	2.32731
10.6498	41.3556	14.7691	8.55924	10.6513	8.57719	80.1289	28.8139	52.041	5.05077	22.1402	14.0035	8.83987	11.3812	13.5759	2.28192	4.68885	2.31925
21.8976	25.0901	10.2995	2.70714	5.94657	8.43375	52.0304	28.3333	46.2071	24.4791	20.74	9.19111	4.68027	9.49526	10.1019	4.52748	4.96663	2.07531
30.392	15.5705	42.3567	4.43463	8.37954	4.20902	56.0111	47.6131	35.4775	16.0732	20.8492	4.40841	13.8057	8.94154	12.6639	2.73331	3.64132	2.27914
23.2519	17.3945	4.83431	2.30594	10.7013	3.57483	62.2523	27.6363	48.7643	31.0041	22.5348	21.0746	12.0736	6.86195	4.74911	9.83851	5.62811	3.46389
25.7785	20.5415	6.09674	5.58995	10.1155	6.12758	61.5387	30.4306	9.39656	13.8987	67.8665	17.474	8.2217	5.2108	5.56067	2.26459	16.4346	3.01002
24.1998	25.4193	9.26885	5.36507	5.73959	7.01028	23.7525	29.6592	25.238	18.5221	17.9018	29.0082	27.3887	12.0129	12.2877	3.73257	2.34119	9.56751
20.3592	36.4242	18.8493	9.6094	7.78995	5.60641	21.3023	30.9937	23.697	17.9842	15.2389	17.7964	5.09959	16.3274	6.54358	6.93373	2.75665	5.27581
30.5288	26.6613	24.7764	5.96458	10.8031	3.85083	25.5635	33.5326	35.3179	23.6628	12.1922	17.5019	11.7315	17.1365	5.63846	6.67117	4.08055	3.62649
23.5056	22.355	6.14385	3.35615	5.3818	3.00183	39.1208	26.5576	12.6081	86.0599	38.2274	17.2811	5.93912	12.6232	4.24504	12.924	8.29244	3.30445
20.6277	35.3301	26.0271	8.1615	17.7397	5.5969	29.9151	29.7206	10.7681	13.3282	80.0235	15.9259	9.5416	9.70994	7.74973	1.64448	24.6231	4.01702
20.7189	26.6811	28.9041	5.13317	9.45126	8.09932	43.1802	48.6631	26.5188	10.6012	33.3578	88.2404	5.67238	6.70456	12.9835	4.98175	8.61417	21.8209
27.8889	29.2092	11.0862	5.08574	4.70335	7.29861	19.8734	46.524	16.889	11.2436	40.4841	13.7936	8.68247	9.47596	12.024	3.1046	3.5782	2.12105
23.6154	4.74569	8.86397	2.56057	7.12518	5.61734	39.8807	36.3367	16.5939	53.4462	38.4433	12.4202	17.0996	5.96824	9.43942	10.9612	10.9814	2.98138
28.4816	32.497	6.58956	3.94882	7.79059	10.9431	25.4101	31.4268	11.0355	55.0353	51.7864	8.42377	26.9247	8.3429	5.56733	11.3654	24.9009	2.28119
14.5948	23.005	22.625	9.70634	10.1943	12.2716	28.3174	18.9099	11.5929	29.8917	20.371	48.1093	14.9443	7.35215	9.8131	8.41743	5.16546	10.6133
20.983	18.9031	23.9672	5.14097	63.1151	3.15826	25.3067	38.7945	51.2842	45.1921	45.6816	49.0692	10.4431	10.6113	8.59735	7.56654	6.83468	16.1941
28.2926	5.10654	23.7395	4.75778	8.74836	13.7647	22.6791	28.4398	29.7278	35.8464	24.7682	31.2872	6.98305	24.3685	7.25212	17.9007	5.51819	7.51825
62.9004	17.5317	15.0406	6.15916	18.3728	3.16124	50.5453	28.2187	17.5786	62.7103	35.7013	42.9176	15.0092	9.89336	2.86137	27.2152	13.0402	6.4938
19.5274	22.4383	8.3799	8.97573	22.4144	4.9361	53.2625	19.4254	10.5065	16.1455	55.9718	47.6904	8.23418	5.20125	7.10332	4.86679	26.4829	10.0663
16.5111	24.7076	23.749	8.71869	7.18871	21.3878	37.9764	45.3697	27.3876	44.0004	12.0646	43.7478	7.60478	11.5085	11.9927	5.23884	3.71523	11.9122
16.4003	23.6858	5.46284	12.3345	2.19634	8.25404	28.7781	76.1164	31.5659	24.7313	37.4795	21.9207	7.60454	14.1173	29.5329	9.76229	7.01749	6.0498
28.2869	33.2181	19.0457	5.04909	21.389	6.21259	15.7948	30.7702	15.2416	15.4219	17.5548	41.6759	13.3055	12.6987	7.61536	10.1145	4.02275	4.53736
26.2431	26.2247	6.00044	10.5613	12.598	12.3516	39.7157	26.8964	11.3323	59.5952	28.8012	22.5612	31.1029	16.8866	6.95128	24.4667	11.3921	6.88042
13.1412	25.5531	5.52744	16.0217	4.45278	16.0977	29.7402	33.0273	15.9924	16.2321	11.5249	24.36	7.16012	5.98066	6.34542	6.33105	4.33287	8.037
33.647	13.1285	4.762	4.84655	11.7542	5.50669	19.841	35.2066	23.9767	37.2858	51.7596	53.9908	4.54232	8.52019	10.4081	3.942	4.14381	15.4849
19.9192	15.1001	11.2004	4.06383	7.87289	12.9308	18.9268	43.0809	72.6059	19.3359	46.6145	9.73065	11.9966	4.97218	10.2553	5.11909	22.8541	4.39709
18.9856	53.6065	44.685	7.88244	20.3143	2.25508	32.8185	51.0563	16.8423	36.8133	10.6665	41.2137	16.5541	10.6136	13.2329	11.6903	5.15732	10.6104
18.979	54.3657	7.00131	2.90662	24.2632	10.0322	86.196	21.2808	21.9695	12.6972	8.10299	19.3647	11.1089	19.346	3.95667	6.45196	3.12809	3.35887
24.8845	19.7884	9.51527	10.5512	4.01737	3.60578	27.7994	40.3004	19.9444	49.3557	12.1727	31.1079	18.2835	17.6946	10.7146	11.7516	4.54738	5.14533
48.0304	62.1681	21.72	8.70761	7.30185	11.1893	25.9075	18.9602	31.9709	62.9823	46.6008	10.2404	6.83719	7.24887	5.74068	25.3358	7.98825	2.15673
29.3228	20.8583	8.27992	12.2867	1.66488	4.2961	33.5923	24.7281	32.2704	16.376	14.4253	48.3602	11.9412	6.19124	10.573	7.34205	1.18715	11.2737
21.1696	7.37318	7.41607	3.88903	64.4022	29.3016	41.0232	45.7851	35.2194	7.17905	13.2853	55.4234	17.1249	7.34141	16.4674	2.99527	6.09229	24.5396
7.0665	51.6083	0.895831	7.45776	13.3846	20.6936	39.4678	55.3382	4.26922	9.44223	11.5474	9.36283	7.91393	6.05627	13.157	5.52959	1.45412	4.104
20.2693	22.9135	21.6972	8.41306	9.36076	5.86275	46.2014	24.7706	28.2369	49.5091	16.5765	6.56077	9.38889	11.8526	5.30166	11.1568	4.35532	3.50689
10.215	39.8078	6.27387	5.73485	7.91074	16.1842	18.1811	25.0158	11.3042	14.9342	13.8245	9.51151	17.915	5.42204	4.90427	2.34427	6.00948	5.10817
35.3366	21.1637	17.0084	6.23608	10.3741	29.8667	31.8784	28.209	24.2611	17.7859	41.8277	51.4049	12.4918	13.6748	6.16595	5.21911	12.8963	9.23043
16.2214	18.7234	4.31889	8.16	7.04159	2.09937	20.1424	18.5406	31.6487	9.26053	31.5148	14.3285	10.1881	9.22292	6.76383	1.38279	8.33116	1.87361
46.7149	12.6842	5.72025	2.86884	16.2638	11.7226	23.9445	38.2935	31.4836	9.84207	20.1342	14.9984	6.94693	5.36476	9.28695	2.19075	7.28237	5.82141
22.1801	17.5944	13.6067	8.59575	11.0135	5.31971	28.7801	20.5549	8.46096	27.1599	19.6977	9.02653	8.92898	9.64636	4.71728	11.268	4.35763	1.1892
23.4213	16.0571	20.2964	2.36179	0.938245	13.3055	33.4193	33.2726	9.14032	78.3036	18.8002	11.6247	5.22996	8.50201	12.2554	35.2987	8.1712	3.37562
14.6049	22.2396	12.8123	4.81915	4.00077	16.2874	36.3483	35.2403	9.43742	39.8362	10.7094	12.6748	12.4972	11.1622	6.94519	17.8096	4.63188	4.04307
17.4535	15.9696	18.1632	8.91914	5.89986	3.75872	25.235	18.0061	13.6465	31.8633	16.9011	24.1033	7.20027	10.1498	3.86847	9.44055	8.81974	3.72571
22.4047	22.5087	15.7002	8.34066	7.33122	0.92665	25.6927	20.0804	21.9095	16.8616	14.375	19.2984	10.6077	17.119	9.93637	4.81045	3.94128	4.24601
22.5559	26.5517	17.6388	1.99346	6.2307	7.22488	29.8727	23.3299	10.3335	19.8251	22.9607	19.4193	10.6958	16.8878	6.8039	6.00648	5.05152	5.74245
22.2964	44.5437	8.86851	17.3427	17.7757	35.7007	17.5951	31.6589	21.024	6.01262	13.3259	16.0605	5.96978	12.3916	12.7662	4.47427	2.50041	4.30786
15.8841	25.6003	26.0318	9.168	0.923135	20.4943	39.9161	44.8371	17.2491	14.5448	43.825	5.87366	14.9635	10.3997	10.0094	8.50191	10.1871	3.32604
25.6669	22.005	14.7556	7.00124	17.9322	4.62343	16.773	63.0444	12.6881	12.1135	18.5706	17.1126	9.44537	7.83344	15.826	2.83499	2.92034	5.48775
11.0598	36.2534	9.49992	2.07748	5.69037	6.02603	38.7682	35.7163	13.7586	25.9062	8.54927	12.4493	15.8055	33.867	13.3692	2.26601	2.38231	2.74713
28.3916	33.166	4.78114	7.49654	7.73686	4.0969	36.7744	34.7834	23.02	15.9792	10.7156	26.881	16.3739	11.3181	7.23662	2.84771	2.01718	5.53223
30.9973	25.0377	26.3044	9.84045	33.0421	4.0515	23.9283	33.187	31.6073	38.2655	14.3785	17.945	16.9838	9.90856	6.71567	9.52658	2.51439	2.70766
33.8693	38.2631	47.2223	7.13712	17.361	28.494	31.0118	29.1972	44.6387	19.0443	47.2643	34.6495	25.4184	8.36594	7.67874	3.95649	10.2743	7.62784
33.2734	14.6819	14.2433	1.55587	7.6248	1.02066	26.8289	77.6615	40.2905	137.702	28.1001	18.2671	14.6383	4.53087	16.2246	24.8514	6.96706	3.46154
17.3987	17.434	29.7443	14.2248	3.689	4.95535	33.5079	42.1561	41.2983	9.69028	26.4235	12.7804	9.04876	8.41828	10.3957	2.39936	13.9478	2.59177
18.2364	15.6644	13.7422	1.57194	6.41661	10.5289	65.6038	37.553	28.6427	18.9602	26.1874	28.0808	8.95749	6.98118	8.42587	12.5143	4.40468	15.8323
14.9144	28.0101	36.1667	4.43473	5.71254	4.11866	50.1653	30.1655	26.7117	8.60501	15.9192	8.20892	26.9238	14.0282	5.68737	1.90655	8.55401	1.56186
2.65379	27.4893	14.3668	5.06882	7.10402	4.90365	43.6052	21.8319	14.4206	12.3221	43.5252	11.782	14.9549	12.1423	7.50676	3.71205	10.9126	3.51045
19.5267	24.8404	33.9175	5.47616	8.27103	2.84556	33.645	33.8351	55.2938	44.5757	25.5499	39.7666	10.5917	8.07836	4.50577	9.76227	6.68829	9.99259
23.0663	42.0277	11.644	1.21899	13.3601	6.74099	36.8875	36.6129	17.2663	24.5937	93.5312	28.8464	8.38915	6.25651	6.6747	4.3617	20.0692	11.4628
12.186	22.1024	53.5124	10.202	8.34824	2.80269	23.6336	50.1465	17.2687	52.4481	42.9458	26.9673	6.28313	6.53161	7.58391	20.0384	10.0044	6.53083
21.6904	73.9371	9.53385	16.9251	12.0521	4.38694	40.488	40.3201	11.791	26.7716	18.9035	23.6325	10.3637	21.1406	7.47059	4.43434	7.46772	4.69557
7.2028	40.8282	18.661	15.4715	20.4605	6.38656	37.3451	22.6706	24.1084	14.0641	28.322	12.1737	7.16032	17.8329	7.07964	6.73606	9.03194	6.41112
30.4974	21.8864	3.40979	5.8968	6.56489	1.21921	35.1981	13.7866	21.2045	49.5714	21.7549	40.184	10.3344	18.174	5.09276	13.0947	4.76323	10.0918
11.9764	30.0996	11.708	12.9978	4.71492	4.65822	26.5303	10.1605	23.7117	19.4801	31.0997	17.7702	16.2417	28.581	4.33823	5.0003	5.42691	3.4442
46.3681	21.8686	15.7723	4.00814	5.35883	13.4019	24.4184	60.5875	36.1064	79.3125	7.92483	72.5273	7.4945	4.01803	16.572	10.9154	1.52588	11.6736
22.175	33.9848	6.91749	1.85463	11.5758	44.3451	36.5763	47.5105	31.9981	39.102	61.0662	41.1272	4.78886	17.9105	11.0326	7.9622	13.139	11.3114
24.5423	30.1353	15.8513	15.1759	12.5212	2.538	34.7252	37.5437	20.1684	8.09803	41.757	9.1023	8.17452	6.33597	13.5816	5.57313	15.9948	5.89883
0.993096	14.9851	24.0804	12.1558	6.72258	12.3396	47.2248	60.2826	6.40267	21.3433	14.8045	29.4969	14.0195	7.00023	22.5197	4.40986	2.135	8.3233
22.7446	23.6318	19.3828	1.84795	12.7344	9.91195	47.1563	22.319	8.43053	24.737	14.2875	22.1437	17.6937	11.6387	3.46229	5.06341	2.81861	5.64889
35.4922	20.7605	24.3574	4.7712	17.2753	6.54449	29.7445	53.255	33.3935	33.3029	9.23384	32.517	9.30694	6.81405	9.64873	7.31872	3.16455	4.05694
23.502	24.1575	29.5539	11.26	14.3521	3.34734	15.5235	24.6271	21.8449	7.464	46.6814	8.38246	15.276	6.19302	3.7956	1.62818	15.8081	1.6693
18.0714	28.8997	26.469	6.53523	8.37881	10.6433	14.0084	26.0651	44.3582	55.648	4.48002	55.4556	5.94434	7.02324	5.09414	9.41489	1.82018	6.74511
26.2271	30.2729	11.0279	5.7342	12.0068	6.92883	59.8365	36.4859	40.0803	40.0438	45.3499	44.3537	10.4388	11.7527	7.04095	11.2951	10.916	9.70917
27.0938	24.3447	29.4071	7.11572	8.68183	4.63738	39.798	25.2192	16.6712	11.1414	11.0973	17.254	6.35593	7.27153	3.84164	4.77489	3.85122	6.35588
27.1924	13.46	4.05682	11.8757	9.6188	6.91686	37.2004	26.7323	33.09	12.3835	18.2784	14.6946	6.20283	12.1613	3.8746	2.93109	15.0435	2.91256
45.1711	61.6475	25.1207	16.2345	10.0047	11.0786	36.4158	32.4852	7.55378	7.93081	45.3495	5.90151	8.78005	15.4556	8.85804	3.82215	12.5467	2.15135
32.7429	26.7388	8.09201	9.17406	15.2226	11.1178	27.7698	38.8592	13.1906	53.9398	34.8289	43.7242	6.12368	7.65148	8.90122	17.1505	18.9858	11.0061
22.0408	29.1965	11.7692	9.86731	15.9644	8.84475	45.3232	32.0966	14.0042	5.90582	26.6471	4.9478	7.61402	17.0018	5.85413	2.41388	9.51793	2.3091
43.6313	15.3611	3.03829	6.84307	12.8994	7.46996	19.3739	43.7905	18.3758	38.4722	18.6461	51.0977	8.7921	11.0241	11.5054	12.0761	3.90649	15.1819
21.1804	26.715	23.3381	11.58	16.7049	18.5028	24.1153	35.9388	12.7164	10.6501	17.0867	8.57864	10.1456	6.9264	10.8014	2.5497	6.40656	2.69456
16.8959	15.9006	12.4096	10.2142	11.7573	6.14824	25.2815	30.1634	29.7852	30.6267	49.9044	32.5911	8.6796	12.5449	4.00522	10.2164	12.9935	14.2947
22.7471	23.9451	5.96152	6.8114	5.8023	4.11047	26.2187	50.8591	28.9787	54.4963	19.3642	50.126	17.331	12.8618	15.348	13.861	2.43911	12.0859
16.8879	20.8837	4.1668	19.8478	5.6862	6.65994	24.9496	42.5269	15.319	19.4734	12.2055	34.0414	14.0441	7.07138	7.87394	9.32752	5.18626	17.4255
23.3251	53.6454	11.8885	11.1872	3.8836	9.34716	39.3631	19.9938	27.6726	35.4583	32.6118	32.5227	7.98981	10.4335	3.31677	11.9132	9.03321	12.5186
37.5773	20.9266	10.2738	3.28229	9.28131	4.05842	41.8744	45.7443	20.2164	19.8299	17.7829	18.3058	16.5805	14.1978	12.0258	3.67425	2.6881	2.24791
15.7407	20.3039	18.3294	4.51612	8.52259	15.301	28.2267	45.0504	12.7252	18.1775	25.1403	19.5239	9.64704	7.96414	7.26088	5.834	4.06774	5.45214
25.9033	21.3229	16.4299	39.1944	7.9805	5.32481	39.5846	22.7072	47.69	35.0336	26.4769	36.4366	6.46162	15.5155	5.21493	7.87772	16.2455	4.62848
26.645	21.9924	8.10275	11.4159	11.0289	13.8825	34.7763	33.2887	22.5912	18.3964	31.3295	16.7124	17.7238	15.0807	11.6138	2.05716	12.9927	2.58356
19.5013	21.1203	10.99	5.29951	10.0359	5.15868	29.021	52.0483	6.3194	8.56621	35.1649	20.8904	12.7223	6.77319	6.54108	6.13404	6.46506	8.52115
23.8461	22.946	7.96405	2.32517	20.708	6.99383	51.9171	31.1963	33.782	43.2448	41.3978	39.9911	7.16899	20.6606	11.2203	6.83598	6.50827	4.41935
20.0236	24.1652	34.5126	44.8156	3.47467	49.5786	30.3781	45.7319	16.0009	16.4801	25.8959	14.6789	7.82512	10.2467	12.3607	1.87113	10.1629	2.10783
20.3426	33.8441	8.74097	4.3862	7.33784	2.35616	16.5637	34.7314	8.53347	18.5701	10.1033	18.52	17.5683	26.0064	6.49225	2.8485	2.60472	2.62694
41.9276	31.1541	17.4025	4.19157	9.18796	4.28137	45.8728	22.7357	25.0217	33.6357	27.4461	15.9154	8.29102	20.7144	6.53455	20.8869	10.0842	17.8972
24.6163	9.82711	18.2538	5.34878	23.8596	7.79324	40.0023	65.7177	22.392	119.112	15.9671	23.6066	15.327	9.07749	8.36407	25.131	6.3449	11.5631
38.0964	27.7385	9.08942	2.51863	3.44858	7.42482	20.6175	41.3487	20.5754	25.2986	34.3868	33.4297	16.9448	8.39502	6.88355	8.57376	11.7492	4.04776
38.1174	25.7606	12.285	1.93679	23.1141	2.40854	27.3457	55.7944	30.6906	36.7343	62.6162	43.215	5.91713	31.8475	18.6922	4.88819	8.78515	3.95324
23.8757	10.9137	2.22961	4.26452	46.3188	3.53045	51.4046	52.4763	10.3172	45.099	27.8434	19.2017	15.2797	7.69845	9.00282	7.46822	4.73015	7.23142
1.69148	10.6234	15.2182	2.50286	2.88034	2.87476	31.7876	26.625	39.2069	26.5564	66.3773	7.3608	9.38773	8.29699	4.75077	5.74146	25.2497	1.33777
28.5466	33.7153	3.92447	3.36116	6.72121	5.03166	34.5689	36.5744	32.8546	6.53756	61.1272	42.8385	6.95844	10.4211	5.76698	1.47401	13.3837	17.5227
23.3999	21.9754	8.37168	9.79048	9.48804	3.03428	43.6059	53.0437	9.91619	29.7121	16.9994	18.9829	20.9832	8.67134	5.37909	11.4919	2.20092	4.84262
17.9772	21.2961	19.1582	30.3984	2.64387	2.29177	23.4636	29.9804	40.2718	17.4261	27.4135	48.7487	9.64509	11.9838	5.61295	3.7027	5.2569	11.3849
12.0258	28.6923	6.42915	12.9799	7.02653	8.66452	46.5582	34.1233	21.4887	46.0113	10.7949	62.2054	9.21647	7.83292	6.98605	8.4336	2.89614	12.3292
11.9427	10.5307	20.8044	9.47148	13.8016	6.46343	33.5674	37.19	18.4803	44.412	12.9659	22.8143	24.8264	5.04842	14.2931	11.0066	6.55775	3.48468
32.0518	34.1141	36.7794	5.74127	7.17907	0.913446	13.9102	25.7237	12.1026	23.0355	16.8048	53.823	8.9028	25.4184	27.628	2.37723	4.47696	11.6281
17.3854	18.9384	7.397	2.67082	11.2322	4.91957	45.0254	25.6401	16.4642	55.0196	33.8601	27.248	8.35797	13.0915	6.58807	10.3362	8.72107	12.6523
20.6628	23.8009	7.45809	1.04215	10.2218	6.67663	28.3862	31.6557	16.7236	52.0203	8.11596	13.1058	9.45005	18.1795	7.19857	14.8733	1.61157	3.6831
20.6906	20.4502	6.73057	3.77566	17.5555	7.35586	28.9324	36.8497	14.0344	18.9186	12.1614	24.1955	6.95463	8.03547	19.9824	3.07196	2.87223	5.11207
21.6463	17.3834	20.802	10.3177	11.6569	6.32517	42.2173	71.9862	27.4857	33.0977	11.5335	6.35328	6.34555	6.43546	12.6424	8.61214	3.2376	2.31184
24.6172	24.2195	18.9288	2.9536	2.53996	13.2805	28.8999	51.6556	35.3016	7.5662	13.1123	18.1682	29.0724	5.75719	11.7625	2.09688	3.56906	3.6158
27.6026	19.3914	40.1273	21.5855	12.0444	3.1086	30.5736	36.7029	16.4318	20.6306	8.20095	20.4266	8.95852	12.5925	5.50782	5.65722	3.12442	5.59478
15.5605	13.4192	5.07316	4.87317	65.0219	10.4601	34.2862	27.6888	33.5414	20.7875	14.6979	16.8738	34.1443	8.87191	5.22403	4.20751	3.82239	8.08223
31.8837	34.1352	17.994	7.57716	21.9916	5.81122	23.0478	42.957	38.3591	25.6508	19.7312	10.4835	12.6408	5.35623	6.51881	6.47263	3.9096	2.43105
20.9935	17.9965	13.6577	9.47239	5.09519	3.00709	17.0063	21.729	46.9888	6.86127	13.2192	14.4129	16.7806	18.7233	7.85894	1.53344	2.2685	4.01464
30.1102	43.0436	17.9436	3.3138	4.8968	12.8676	73.0573	38.1556	41.1867	9.04611	22.3364	5.87787	10.1889	24.4973	7.41856	3.92626	5.62412	0.871
51.8731	31.7043	31.8098	7.27247	10.0122	21.1981	31.9083	30.2585	11.6776	5.64942	33.5416	11.941	14.7041	20.9845	3.89131	1.53792	8.69475	3.03931
38.3115	43.7995	0.514065	11.9278	7.98428	2.63285	48.7734	20.4207	30.9826	9.96002	11.2249	3.55521	8.7255	4.47862	15.433	3.33043	4.22104	1.92471
15.6569	16.361	10.1995	13.7586	8.14841	41.0349	46.8998	38.6478	15.9917	5.86349	39.3096	12.5356	6.46817	12.4575	15.7536	2.61632	3.71798	2.67698
19.2266	28.0257	2.684	1.13988	13.8209	1.53942	47.0292	56.897	15.7367	15.1343	22.9327	18.3099	5.34514	16.4124	18.36	3.6096	4.73762	3.24885
25.3516	17.23	12.8169	12.2362	5.56353	3.89579	45.887	58.7712	18.9759	17.6163	21.3583	12.9526	11.5641	16.0803	4.04884	5.76668	3.60008	1.98064
20.1735	15.511	5.13745	2.41217	16.6651	1.1325	46.5744	21.2463	7.87544	12.8033	13.4862	25.3827	10.5246	19.3973	11.6079	2.53672	2.20403	9.06344
8.72909	50.0595	25.3081	6.24755	4.38658	16.7717	26.2169	39.5506	14.3732	9.85318	28.6172	33.5087	6.64278	6.98493	6.92003	11.7498	2.29358	10.4333
35.3941	20.0637	3.62551	5.34223	13.0381	4.60629	41.6022	53.1371	33.0817	34.6	26.5177	8.13971	19.8373	10.8295	7.188	10.5191	6.21654	3.23966
32.9447	31.4622	30.6974	10.0554	5.9129	46.2996	20.0194	51.3576	50.6978	9.43319	11.9477	56.4236	16.168	15.9054	10.6302	4.82062	3.34076	30.6788
13.4406	24.2167	19.0958	4.52402	13.2	5.08028	29.6613	44.4976	12.5561	40.1667	10.5975	38.7487	23.8936	9.97379	4.22438	9.7438	2.8887	7.30964
21.293	17.4417	4.47408	46.328	10.2484	4.63124	30.9202	22.746	20.4945	28.6126	14.1458	16.6954	5.37434	19.4207	20.8791	7.68718	2.22433	6.84874
24.0897	25.4937	16.2398	8.03177	4.64573	12.3068	16.6503	43.0325	37.5032	23.7739	29.6882	27.4222	9.09674	5.61045	10.9353	4.83046	6.19526	5.69984
26.6093	16.0875	3.90405	7.05037	12.3346	6.34494	29.9477	41.5562	41.9857	17.9487	7.6656	15.4619	17.7705	11.6519	4.95817	3.94791	1.98088	1.58673
13.1931	33.324	5.9794	16.326	7.55907	15.1375	38.8684	28.9637	28.5031	23.6815	18.7367	25.6249	19.2554	4.7099	7.92451	2.92183	3.58295	4.58612
31.7013	19.2207	23.2882	13.1281	10.0655	14.2566	55.2354	32.8265	10.8767	19.6242	15.5273	21.2512	16.6172	6.73885	8.46438	1.62211	6.9207	4.01154
21.4455	22.2246	8.98423	17.6455	4.15837	2.65666	19.9082	24.0427	35.7151	7.73667	19.745	7.173	7.13336	21.551	9.86899	2.03526	3.44656	1.26991
28.5974	30.3603	43.9081	4.55555	9.17267	6.73792	37.1456	78.5984	29.6107	7.32411	22.5957	6.87723	20.765	11.9931	4.61449	1.96642	6.00606	1.1162
27.8445	12.8765	17.9362	9.98505	9.3373	11.2835	54.232	26.4547	9.14417	12.0816	10.8148	13.3687	12.621	12.1899	8.34694	2.35942	5.32288	2.93589
20.2237	17.6962	7.75928	4.00082	9.83463	3.76906	61.9579	34.3111	9.5349	30.712	15.4618	34.803	8.42932	14.3102	19.4686	5.22071	5.41613	5.47988
22.0019	8.12344	22.1884	3.30306	10.6986	4.93818	31.7182	45.8801	16.5411	12.8579	27.2966	12.5516	9.2546	15.7213	9.67767	4.38345	7.58496	2.88713
20.7913	50.3652	9.97044	4.55774	12.3676	3.87123	23.4161	53.5175	64.6821	14.1861	34.0215	16.7473	8.20633	15.5877	10.0033	2.81868	8.253	4.23221
33.6873	23.4436	14.5987	2.9439	2.98336	7.4561	41.7956	42.3008	15.5437	20.9463	10.845	10.9331	14.0936	10.568	9.7592	8.99837	3.25789	5.52159
16.7124	22.8446	23.2193	14.2045	5.66108	4.57987	39.5846	43.1204	28.5522	16.4232	26.3756	15.9085	4.20612	20.2215	24.8732	3.31347	4.27128	1.99644
18.5564	35.0107	24.3318	4.86449	5.09082	5.7196	26.862	43.9508	41.9491	9.11234	10.6233	8.2068	9.55639	20.2828	10.499	4.51018	3.47646	3.12763
20.4936	11.2483	14.0977	9.3579	6.70374	5.55439	11.6305	54.2223	42.4806	6.93178	10.2823	8.09757	29.3622	11.4047	7.00641	5.48097	2.43745	5.30313
38.4288	10.9968	39.2989	4.25308	7.32991	23.5635	22.978	33.1534	20.0361	11.2128	5.66234	12.8515	11.9992	6.67191	12.1595	3.01819	1.9486	4.43576
33.0162	33.6568	7.34829	4.13471	10.5475	14.4378	76.8194	57.9888	25.1615	19.6094	15.8483	17.9735	11.4924	8.57105	13.1653	5.43466	2.95695	4.72332
16.4095	19.3814	10.2301	8.63051	13.8508	0.941446	20.7111	42.8762	37.0306	32.1648	20.4243	28.2838	15.6965	5.97278	4.32388	6.62136	7.76836	6.33952
19.9782	24.2207	4.57898	4.16886	20.9885	4.74901	34.7485	38.3276	35.0963	9.29821	20.4407	8.87452	19.7467	23.0651	5.15199	4.06935	4.58973	3.09742
11.7965	20.491	14.3484	9.65374	3.57957	10.9818	36.0659	24.3504	72.884	23.7283	31.518	23.7686	16.7546	11.1882	4.08373	3.15441	7.72659	3.19033
33.853	39.6899	6.88021	7.27555	46.8405	2.85625	53.9205	34.8451	21.5727	5.95708	56.9785	5.01752	13.1885	11.8327	3.99444	1.86982	8.86322	2.25342
30.3075	32.5833	15.0216	6.32895	18.9988	10.4875	38.4312	22.7442	61.4733	7.26319	5.42078	6.58116	16.5698	28.2685	13.5457	1.5946	2.31434	1.42503
18.27	19.3369	7.42176	9.89745	7.57584	5.32166	41.4308	44.1963	18.0656	7.89984	23.6939	4.93712	9.61183	22.2229	15.4827	3.47718	4.53638	1.40954
19.7755	15.7832	3.55081	6.33495	12.6881	3.80624	49.2723	48.4087	10.241	13.2827	17.895	12.9834	11.1475	28.8678	9.59549	1.99008	4.4979	2.26603
23.9861	24.0608	8.27097	2.28046	8.39039	31.4445	45.8923	29.0421	11.5674	31.1576	12.0935	12.6559	6.44833	9.49184	20.8255	12.5694	1.62187	7.17742
21.7617	23.4451	39.5086	20.5719	4.72428	3.61851	31.0161	19.8904	16.4547	21.2502	15.8979	21.9801	8.8975	14.5221	4.75938	2.72741	2.59645	3.93375
28.1757	32.4552	18.3182	4.84273	17.7773	9.24035	66.2154	45.5232	11.3645	19.3786	11.9561	26.794	7.00454	8.05949	21.8204	6.12655	2.38999	4.26774
25.5874	26.3694	24.3745	6.22118	15.2738	8.73092	28.4478	60.104	34.9295	55.5865	19.5123	57.1962	31.386	8.26878	9.90282	6.0329	4.51826	12.5701
13.6036	13.0361	19.0625	14.8319	7.26748	6.6124	30.0224	48.6474	32.6375	7.53677	27.8418	6.32427	16.4933	17.4198	6.66701	2.92046	3.44072	1.97533
13.0488	15.3741	41.0903	3.1439	1.75226	10.4379	22.8669	54.9706	38.3194	21.7255	8.29431	21.1669	11.8128	31.576	9.85889	6.06496	5.64298	4.02034
11.9958	13.9726	4.69829	5.62153	7.80846	4.9104	28.4116	30.8387	43.5443	22.5624	13.5266	18.489	33.7281	6.96792	13.426	4.64121	3.71927	4.30281
32.108	40.4992	21.5747	4.5194	20.9115	2.49048	25.5951	25.4834	7.31417	9.38602	13.2348	10.7655	5.87547	12.148	6.93966	1.62819	3.61797	1.56522
38.4214	29.0267	9.93864	3.37619	20.6344	2.32118	51.868	38.8443	45.6622	11.5629	42.2803	14.6015	29.5077	32.3514	8.52644	1.9764	16.977	2.55065
20.6859	12.7462	9.80269	1.45776	7.88463	5.09048	43.1433	30.894	32.2413	13.0822	22.8877	6.20934	10.9812	11.5415	22.025	3.77774	2.30534	2.76012
33.7955	14.0736	9.86873	1.18383	2.73711	3.78443	43.0161	54.8738	17.6596	24.2519	24.3433	16.0161	8.5046	14.9395	28.4789	6.20374	3.11096	2.93162
18.5872	27.8877	6.45577	3.47171	16.3857	2.48094	59.5267	96.216	39.6559	28.5284	46.7813	27.0975	11.5051	29.7854	12.5424	3.19162	16.3183	4.64638
19.2945	18.0948	6.37778	4.20856	9.11971	17.8853	12.2132	36.1471	69.1084	15.001	10.8038	24.0953	20.4134	19.3482	31.701	6.93204	3.4964	14.6079
26.3913	27.289	20.3885	7.41258	11.7899	17.4906	62.4326	34.3038	31.1141	8.15612	39.3038	9.8243	8.45536	18.9079	13.1819	1.94704	8.6009	2.63694
15.0889	23.9962	10.373	15.4161	20.0829	9.89266	31.7308	104.778	20.3454	13.4848	17.6562	13.0269	11.5871	13.9352	28.8661	3.61522	4.00232	3.3069
18.9159	19.6012	11.7162	17.3631	8.40446	4.94577	24.0743	40.1749	53.5193	47.5038	55.1553	46.6191	22.0985	26.2014	22.2632	13.343	25.7888	17.0648
16.8135	22.8027	15.6501	12.4776	11.6206	5.67794	41.702	26.177	82.6821	23.6483	13.6096	23.7551	13.2763	8.47673	12.7063	2.61965	3.47363	1.85627
20.0187	13.5592	25.0544	4.18391	17.2242	7.27354	60.2906	94.6028	18.761	25.3411	9.12318	25.8043	18.6628	27.8629	13.0612	3.59372	4.02779	4.56741
24.5231	23.4824	7.34624	4.67995	11.5566	2.30744	37.3551	45.1368	70.5975	30.1858	18.293	28.3392	30.1251	11.8936	27.9915	11.1697	3.80531	6.21813
22.3525	20.3252	8.68493	1.94157	7.07915	8.98204	25.6961	51.1741	29.8017	9.55227	71.6728	8.79227	42.546	7.53899	10.3197	2.15367	13.3901	2.08207
23.2514	32.8654	33.7185	2.73776	8.01606	3.64718	81.7939	62.8044	38.4558	36.4008	11.6766	35.9841	24.3427	15.4159	6.2644	10.6966	2.2328	5.91994
28.0611	28.6939	12.8205	9.87316	12.0901	13.1755	28.5196	55.6314	48.6623	12.6763	12.2495	11.2242	12.0706	10.0295	8.06475	3.44913	1.77007	2.56929
23.4615	26.2516	6.40055	2.30399	2.30983	18.1794	37.9176	39.6081	27.3376	15.1239	20.3591	20.3417	13.9759	8.33503	12.7598	9.16144	6.84044	8.47855
24.9284	31.6229	28.2303	10.0875	7.31493	5.05345	65.6765	64.3029	29.3302	12.0462	9.49182	10.4228	23.7914	10.1671	12.134	4.50113	3.3454	2.78843
16.0135	50.0717	11.6467	10.198	7.80779	23.5056	56.1838	45.3653	54.457	15.7285	12.5258	16.6505	16.9859	11.3704	10.1236	6.65361	3.76788	5.39931
24.0689	27.191	47.3277	3.5172	5.13596	7.97467	46.2499	22.4495	41.3407	10.0364	34.2376	11.8413	6.47734	9.90597	4.05987	2.74709	12.3008	2.50183
24.6906	7.46889	9.764	54.8942	28.3802	21.5341	39.4373	47.9865	21.3911	69.2279	22.3604	66.1703	10.1071	4.79076	5.01842	11.7025	6.13883	11.8501
8.38586	30.4562	29.8248	15.0446	11.0584	6.17295	52.8306	34.1636	28.3528	14.2252	49.2927	11.2774	10.1341	8.58412	14.2279	3.91531	20.1773	2.38498
23.6922	13.2063	10.6192	19.7066	16.1552	7.19843	54.891	32.269	24.1252	11.2289	9.61634	12.3073	12.8436	9.84432	12.1694	2.34798	4.59659	1.63071
17.4998	31.2096	19.5665	1.35484	12.9703	9.87224	44.4025	35.7985	36.3735	16.4323	30.6165	10.9832	8.16685	13.2186	6.32843	8.07995	5.75804	3.57297
25.4159	32.9774	19.4066	14.0421	3.66587	4.64731	30.5022	48.3154	24.9728	9.8718	37.5239	11.9903	6.50596	15.2601	9.54445	4.35284	10.5041	3.73908
30.4782	12.5043	7.00714	9.83364	15.0804	3.82959	35.1939	47.7881	16.1908	10.206	21.4528	15.8096	9.43173	13.1678	8.50599	2.75947	4.6581	6.29235
8.41757	27.8936	15.5606	7.49041	12.6783	11.2033	20.7389	31.2757	14.4826	21.8846	39.3297	21.2869	19.0614	26.7961	7.42084	5.93467	10.9278	5.92515
20.824	36.4252	6.91024	1.11757	7.33623	8.42851	44.0063	47.0724	41.4974	30.8326	83.0245	28.0575	16.2509	16.0723	15.3012	5.37395	15.2878	3.21133
37.8361	17.3748	5.33352	19.0781	4.0822	1.4797	29.6578	55.0798	19.752	29.5845	17.2387	41.7214	8.07609	14.4919	13.6361	14.9225	2.08529	20.3133
20.961	35.2877	11.6386	4.87692	10.1626	1.52462	27.7388	42.7959	18.7293	9.97028	15.4177	8.41616	13.2154	6.19562	16.9529	4.06602	2.43606	3.33209
27.9101	11.5019	9.93298	5.32881	4.89599	5.46487	28.3138	48.5801	41.4763	31.5397	23.8661	31.2688	8.85623	12.4394	18.5474	4.82789	4.19685	6.09815
30.9538	11.6113	9.63795	4.07324	10.0825	2.96146	46.8341	44.5101	31.6604	27.6658	15.0466	31.0196	10.6366	7.22756	29.3258	3.71349	2.05812	5.74097
21.4576	30.4578	10.0661	4.93456	8.05589	3.95964	32.0503	58.9227	25.3397	22.2688	6.29978	17.5022	12.3614	6.45991	11.5498	4.26314	2.13324	5.33015
32.1853	13.5285	11.0225	9.20294	15.53	4.40853	32.4529	46.9471	32.0887	43.6644	13.7427	56.4224	13.6584	17.7739	6.01837	3.6925	1.87426	11.8467
23.573	43.6436	7.06088	2.42929	2.94555	1.81324	45.9569	50.0054	55.9396	71.6754	32.8346	59.0094	19.2842	30.9634	9.44099	11.0863	5.81114	12.919
10.7992	51.4252	11.2521	4.33086	10.6021	3.05985	44.9978	22.8147	75.3271	14.4103	18.2816	16.8102	19.3004	7.58544	14.4745	1.58295	5.66596	2.6008
48.8935	4.64846	13.7676	1.99574	35.5914	1.86433	38.1352	35.4877	57.3415	16.8257	65.8968	14.9076	36.665	7.3419	5.22755	2.73971	12.5561	2.06605
19.204	27.8632	35.258	3.74629	20.4902	4.71666	33.2258	22.9315	65.0198	20.5316	13.8416	21.6426	12.6263	17.5774	15.6587	2.44797	5.39585	2.88393
19.7906	36.9108	11.4828	5.08685	9.81498	5.62497	51.869	38.565	35.2213	15.217	28.2308	15.574	5.49889	4.18063	7.71832	2.55362	5.78833	2.46212
25.2182	24.6153	39.7137	7.50098	3.55128	2.21619	60.8589	63.5091	39.319	6.5823	35.6891	5.15697	10.6433	12.2361	14.0544	2.36931	10.3735	1.75726
25.4889	25.4052	11.5617	7.7349	7.30421	7.9128	62.5137	74.5891	17.9711	16.6354	16.4834	13.3004	15.9991	25.7599	3.56741	3.32778	6.79904	2.52129
23.1143	28.1519	21.3399	4.76446	19.853	12.4654	60.4221	26.3386	19.5725	28.9785	34.8603	30.9126	8.03807	8.72116	3.85542	4.20761	19.0952	4.74845
24.3098	20.9158	20.5051	5.49914	8.04023	4.83603	42.3674	23.3341	35.0244	16.027	10.2724	16.5623	19.3368	7.28595	12.1262	5.37097	1.79011	5.3096
18.1746	10.7849	13.2346	6.46403	8.1987	6.39584	22.4377	49.9101	22.1628	55.6857	9.47721	60.0377	9.12032	10.9866	5.55842	9.70191	3.16424	10.5935
18.2178	47.2804	2.84255	6.68338	5.27378	3.25614	35.0303	22.3325	31.6173	14.1892	16.9105	10.888	9.66826	15.6797	7.40894	5.29547	4.15883	2.13691
36.6731	25.7246	12.7377	6.6619	7.93554	2.30506	40.4978	44.2061	13.2606	17.9068	67.0405	14.287	6.85474	10.7155	10.5363	6.35319	13.2853	4.6879
25.0875	46.8305	8.83526	6.98266	2.80433	7.70121	26.7115	62.6945	27.5016	41.5998	19.5217	45.0692	8.46395	10.5667	5.2848	8.71848	9.72209	12.8595
25.9812	43.1767	2.09988	5.07964	3.80794	15.1157	49.9641	31.0323	10.3236	59.5277	22.23	19.5053	9.79718	3.75274	7.42067	29.2245	3.11523	5.4714
26.395	13.796	9.90468	1.69134	4.88787	1.66399	24.8467	26.2183	11.2846	20.3879	27.5996	18.7691	18.4578	7.60969	9.4214	8.56213	5.53807	10.4434
18.6546	25.8167	8.18733	14.4688	11.5502	5.10727	30.0274	42.7796	42.0954	54.1445	10.2117	9.98785	20.262	22.349	11.8166	23.0605	3.80603	2.0505
24.7846	27.8392	18.9185	10.2784	9.17114	0.885575	21.0864	73.6576	11.8954	10.9368	28.4398	11.6385	5.10588	25.2581	8.50427	2.94293	4.22015	6.5207
29.7832	18.5522	1.90403	4.82295	5.9232	12.3446	26.8404	43.1935	37.4993	10.8136	52.4103	14.034	6.20825	9.37677	8.39783	5.60781	7.32285	2.07851
21.7588	6.92384	8.35078	5.78986	1.2523	5.77043	26.4432	42.5865	43.4296	16.0262	46.7538	47.771	10.3765	14.0398	4.81284	4.97592	11.1157	9.84579
29.3517	70.8461	25.6745	16.8655	6.87593	3.60663	52.7702	32.5129	21.5414	59.6779	23.0806	10.6731	17.0836	16.3361	5.87716	9.0959	6.48407	3.68086
22.4161	19.029	14.4299	3.56503	8.4965	1.77889	53.747	37.0034	17.0373	10.5667	10.0097	23.2199	11.9956	17.4155	16.1373	4.02451	3.47896	4.18767
19.1243	22.4734	28.3387	2.94767	4.28195	4.11988	28.3206	28.4666	24.366	23.7289	21.3368	26.2262	13.0393	13.8062	16.5052	5.22766	2.61504	7.18532
16.396	12.468	28.5482	8.60527	12.055	7.90087	21.8816	61.01	25.4414	22.1614	38.9746	7.89979	7.42079	12.008	26.8191	5.25653	10.9045	3.4763
25.0666	29.7219	5.46178	2.06578	13.311	2.56445	28.8756	32.0279	19.5208	8.21825	21.0828	27.8504	10.1727	23.1229	13.7927	4.02951	5.04852	5.41906
21.3262	17.706	27.9124	4.26524	8.42247	7.59995	50.2289	54.0012	20.2854	31.5542	39.0966	69.2856	16.2352	33.789	6.79162	4.01761	9.03383	11.7591
15.835	12.9216	3.39322	3.43784	17.4762	4.10872	42.0712	34.8103	25.673	64.3816	21.7309	35.1772	25.8827	9.72859	13.4699	10.1101	3.69848	5.2096
48.9092	28.2398	7.17576	6.19306	11.8873	6.94148	30.2772	43.0793	35.9699	35.3663	24.1091	26.1288	19.5366	10.3105	14.2088	8.51716	7.64134	9.43447
31.6874	20.7512	7.89919	6.16509	15.7798	5.99461	32.1258	55.6567	26.7362	28.422	37.5934	8.45621	17.2451	9.85882	8.38523	8.8541	8.70034	1.75394
27.5606	23.1103	9.23405	5.79492	19.6278	2.1096	40.2701	47.9161	50.2629	7.82349	15.1201	22.1905	9.86591	11.0801	13.3465	3.04001	4.89752	4.09457
17.9522	20.1046	15.4452	1.6641	8.17448	1.21223	27.3575	44.4276	55.4209	56.5569	13.9064	42.0269	21.9989	15.7281	11.993	13.8687	1.98466	9.10797
30.9321	16.4486	26.8795	6.26179	4.75793	9.99207	57.7198	78.5776	50.6154	19.3803	16.9837	14.6233	14.7833	6.37568	15.5739	3.52469	2.23058	2.82152
14.4652	21.0637	11.6657	1.92847	10.0813	6.2219	51.7986	31.7192	19.6202	37.2913	92.8009	34.4002	13.2779	12.375	22.9819	10.5993	19.7516	3.48988
33.0938	18.8075	20.9403	0.746586	19.1302	1.19964	52.3164	37.8803	39.6619	14.1423	12.2024	18.4275	14.6519	5.89969	8.89553	3.81595	2.81076	3.69023
19.1634	24.4836	10.4856	4.16717	3.40776	27.4927	26.9611	33.7719	34.4972	34.9388	41.9055	26.5031	15.07	8.92176	14.0808	7.26505	15.1522	5.32692
14.2857	43.3161	8.13079	6.32365	8.55019	20.4862	50.7387	43.7615	30.4176	17.9148	22.4884	28.1905	19.2509	19.1606	16.5475	5.26262	7.77518	6.161
15.0018	17.1124	17.9705	2.19773	4.55076	24.4489	27.3648	55.8419	57.5461	37.575	45.9334	9.67538	10.6027	41.9221	9.19305	13.3782	23.9638	5.80355
18.3084	34.6024	5.70252	6.69392	10.1461	3.73032	36.3778	26.6138	30.0682	28.6784	43.5276	10.8883	26.7809	19.5488	8.77573	9.35336	9.3852	1.36908
23.2968	25.6974	7.41945	13.9582	7.15296	3.518	50.3085	42.67	32.8669	15.5028	10.9011	20.0609	21.834	3.92782	7.61325	3.63476	3.45626	3.1375
27.3343	21.5672	8.42732	9.27171	8.7327	5.57161	30.8242	25.0704	52.9554	10.1096	11.6394	88.8222	8.01304	15.8669	5.43184	1.22876	5.34898	23.0738
30.4267	47.7502	19.7338	3.04313	2.33373	3.88689	49.3796	46.375	13.5584	18.349	17.4047	6.39802	8.02701	25.2028	17.915	2.48786	28.784	1.08677
16.0773	25.4388	24.2633	2.32464	9.63247	3.31905	28.6319	57.2732	32.6932	87.9775	103.773	63.3531	9.84735	12.4205	5.47031	18.4706	13.9166	18.9783
5.5983	21.6965	34.5685	3.52514	9.35281	4.06229	33.1704	68.8808	19.345	6.60249	22.6389	28.4786	8.76806	25.911	21.1279	1.77482	8.29092	7.89445
21.3294	31.8612	13.3823	6.29264	5.261	7.48456	39.915	59.6127	18.4983	51.4509	20.4063	90.3411	17.4872	5.83312	5.59459	11.9272	8.86373	20.8386
20.8971	21.9363	31.297	2.92993	6.87481	2.68483	30.6701	13.6425	25.1212	35.1839	40.3988	52.0911	7.53122	6.91319	10.9855	14.6134	8.41507	7.7923
26.4601	23.4714	14.2186	22.2583	5.23473	3.69951	38.5836	43.0909	22.2587	97.303	29.7719	11.9413	19.1352	9.16401	18.3779	23.3774	15.7821	6.81676
12.1977	18.6083	36.3796	3.58207	9.82758	4.32768	35.2886	56.5313	8.99296	52.4815	64.8667	46.0859	5.21903	12.6677	13.1328	9.44717	8.08427	3.86981
30.2462	30.7841	20.868	11.7695	16.6081	4.05462	22.6921	42.4212	34.9206	30.707	19.4539	13.7599	11.2241	11.005	18.6192	15.1064	4.93366	16.5212
30.2477	34.355	39.6189	7.173	5.19916	3.91385	50.5577	69.0087	14.8121	10.0155	11.9604	68.4241	13.1419	5.29862	4.4047	4.47914	3.00607	11.1887
18.9265	36.8026	10.9873	7.98547	14.6659	9.58516	25.7979	28.2324	44.0978	95.6949	16.7879	15.0973	22.8229	21.0775	14.0588	15.2723	4.35248	6.67104
34.195	29.6188	25.1004	6.16753	8.98629	7.39501	42.4219	26.8337	11.0933	18.9624	12.0956	24.8466	22.9147	3.87992	22.8105	15.9166	7.92616	12.6007
63.0238	36.6438	34.1508	26.0179	10.2043	5.4343	15.0697	33.0273	24.6604	24.3157	26.3131	32.8932	6.30613	6.99006	23.3088	5.43943	17.7186	14.9065
35.2765	24.9039	9.92504	8.86553	4.19364	3.04016	40.0468	40.7424	45.3265	36.1083	39.1201	40.5523	16.3849	7.53084	9.67532	9.82613	4.52254	12.8705
39.9928	17.4921	8.01723	13.6271	11.1307	2.51266	48.9018	32.7617	44.9016	33.341	26.9754	59.5494	22.3433	20.7594	3.55057	11.7183	19.3785	2.79116
21.1291	20.8357	8.59453	1.1346	4.75657	2.61253	53.5001	24.7836	73.4216	62.3836	37.4781	5.6891	15.6592	8.66929	5.91411	11.1252	3.25866	7.5347
44.538	35.2391	3.03476	0.3607	2.6804	5.6222	51.3915	67.4777	7.35364	5.92227	20.8025	19.4438	9.53198	10.7338	15.2141	1.90064	13.9728	5.64622
22.4466	20.7505	53.1712	6.06756	9.59013	2.68266	12.324	29.2493	21.7934	15.2682	57.8143	15.6732	7.49056	14.3948	9.46011	8.31457	19.6156	2.74619
23.2522	31.0206	9.31976	14.5903	9.02116	13.4958	33.0807	29.6506	48.2862	14.5229	53.3165	6.36697	7.08377	22.8547	9.21253	3.48126	8.2187	8.85514
18.0957	24.377	10.1184	2.90859	5.0439	3.69031	51.6124	24.2455	36.3234	5.62372	64.2778	34.0692	14.9417	10.6622	17.6319	2.318	23.6886	4.9298
29.8284	16.6501	33.7159	13.4178	43.3801	5.46357	26.3731	31.198	17.7973	32.1348	44.2318	23.1199	10.7116	8.90185	4.18961	5.76729	16.3965	3.7239
19.8012	9.1138	8.56076	1.39929	7.32257	7.11441	32.1181	43.2427	8.6675	26.7385	26.4221	23.6932	13.2378	19.1738	14.2754	14.7345	35.1894	22.4423
19.0867	11.2719	72.1969	4.57123	8.47013	5.7583	20.2779	37.6182	15.5637	30.2518	43.3408	24.8943	14.5051	12.1618	9.91976	5.55801	11.8677	4.54063
7.6449	39.4077	28.8098	9.09502	4.82192	1.19737	28.8795	31.185	40.2894	35.1482	55.6545	22.7301	8.04655	10.1752	10.5465	21.7107	13.6371	20.5379
22.7669	25.4837	39.9333	3.46021	10.178	8.40163	44.0807	44.9024	27.6801	24.7101	24.8151	65.162	12.077	10.4713	23.1031	3.77763	6.69436	18.0585
31.0184	12.6883	19.4532	2.47164	11.2605	1.44927	29.7978	47.8748	21.6618	92.309	17.4187	76.3734	11.1099	5.39073	5.26917	17.5529	13.365	9.5611
24.8581	11.3757	12.2108	7.50411	5.69831	6.11065	33.2647	26.4512	64.4938	65.8812	66.7645	66.2794	14.2805	27.2974	7.10228	5.36825	7.52664	28.3346
44.9307	30.7747	23.3732	2.87005	11.156	1.59896	67.1174	32.5403	18.8658	66.3615	11.5148	66.2074	8.52262	7.53156	10.7387	19.1093	6.73487	13.1799
31.147	19.8336	5.68604	23.1745	8.80158	16.9331	27.6649	33.7426	26.2266	23.8597	22.6298	32.6943	9.3172	12.709	21.2044	11.3299	7.88098	12.3148
51.3647	22.1328	26.8749	4.65197	7.89576	5.07622	24.831	47.3513	29.0298	78.7428	25.9054	36.1854	13.4873	7.01591	8.30783	38.1459	3.92622	11.2395
29.6532	17.747	14.0099	14.1797	8.47966	8.89647	35.1022	39.8546	22.3882	50.9291	11.5289	59.5421	28.9501	20.5343	6.44529	10.8061	15.0391	7.36081
37.576	15.8892	13.4215	6.42275	11.7786	2.50499	38.6831	37.5347	59.6229	35.2993	40.2115	36.4948	11.4596	18.8619	14.8811	8.89937	1.60806	10.1835
23.2635	30.4026	14.3053	10.552	2.33706	13.0384	28.9671	23.306	24.8528	9.33185	18.3591	16.2463	9.33823	11.9465	5.53752	7.67066	5.43151	11.6516
22.0074	15.7028	5.88534	3.54955	7.88225	5.2426	35.8269	70.2316	18.7101	59.5607	9.30951	56.0327	9.51923	9.7333	7.6804	8.70503	5.72023	5.04454
22.9432	9.82021	4.53064	3.70371	3.30582	4.28952	30.9467	35.3567	23.007	20.6198	22.2086	21.7561	6.55234	26.1349	3.18694	6.06401	9.54846	5.72402
42.0737	36.6371	22.6357	8.12987	47.6784	6.83841	59.1589	49.6719	42.9167	16.5379	10.795	15.0841	14.598	21.6324	20.6527	4.14229	4.18883	4.7989
22.6721	17.9453	29.0315	5.1745	8.17155	7.91731	26.6853	28.3789	12.6662	25.5137	11.0881	27.1126	6.92172	18.807	6.03619	5.41431	3.33975	11.7215
12.9398	19.3602	20.9216	12.4426	13.1594	11.8323	22.0558	47.3379	11.5585	57.9802	11.2568	63.9974	22.6525	17.811	9.76375	10.9468	12.9138	1.44206
14.1796	31.0508	35.8304	3.9088	11.4184	6.86089	49.1888	43.5779	34.6362	8.78378	43.6438	7.46702	11.1553	7.74619	6.2079	1.96631	8.20398	12.2456
16.9888	14.0725	19.7467	3.4886	3.81584	24.5003	33.7817	36.1057	35.914	55.1352	34.1301	48.7698	13.3686	24.1805	17.476	19.0783	3.01115	1.7851
35.8487	27.9611	33.5804	4.7381	13.7894	4.81065	37.699	39.0767	27.4412	19.0863	18.0625	16.823	7.71372	21.453	13.7582	2.96811	5.07564	11.3796
13.3124	18.2747	20.5061	3.66989	4.88996	5.75498	18.8995	65.9462	10.2761	15.4578	25.3102	19.7922	30.7881	12.0864	18.47	7.25677	4.42427	3.57087
17.8036	26.1309	33.4242	18.2579	41.9564	5.30683	50.8548	66.3937	34.6497	16.3474	17.1762	21.4541	14.278	11.1188	16.389	5.13887	5.202	4.56269
28.9762	12.8732	31.0098	8.47757	1.533	1.26499	34.7938	57.9888	25.402	22.5604	27.4643	18.9028	8.69899	8.18897	6.06798	6.82616	8.87074	2.32291
24.7751	35.7297	45.8828	15.0546	4.91153	1.38202	43.2559	40.0544	31.6896	9.54039	20.6957	8.63618	22.5577	17.47	14.507	2.3835	6.08677	1.46408
14.3976	35.4045	42.4801	5.19493	10.9254	15.0367	23.7559	28.1969	12.5409	10.5971	26.7415	7.53874	32.0436	25.8466	17.4051	3.49966	5.61478	17.063
16.0143	29.1048	1.14853	7.68692	12.2734	9.27725	61.1877	83.1094	81.7202	53.1785	21.0425	57.2547	15.4142	16.1783	13.0425	12.5708	11.6372	4.50333
36.5545	29.5419	25.2819	28.0386	6.67165	6.10543	27.5381	75.8154	52.8011	34.2201	30.6516	31.6887	37.3698	13.6304	33.9483	6.38472	29.3239	2.97345
21.8689	30.5374	10.5222	5.11041	4.02538	8.98005	35.4011	42.3914	50.0178	16.572	73.9249	16.4512	7.21683	10.361	11.4648	1.59057	2.11186	3.89925
16.9598	22.7411	24.9229	3.08152	11.9483	2.88772	49.9277	24.8361	36.3434	20.9259	20.2308	23.6818	31.2735	25.1385	24.9391	3.4767	2.35927	2.073
14.6528	100.427	25.1055	5.3353	14.7711	3.0846	92.1638	30.8205	18.768	13.9237	10.443	15.2303	22.2909	11.9444	16.5338	1.95179	3.06604	3.4572
25.9469	66.0812	22.0604	14.937	3.60242	4.91287	55.0512	66.3872	57.0128	33.5531	11.0497	30.2154	6.99883	13.0877	9.44249	4.17941	2.78224	6.46772
34.424	10.0327	9.24309	3.44104	12.2289	6.90293	68.7354	60.257	82.9031	10.2284	9.82509	8.01585	7.31699	17.5833	3.83065	5.45525	4.60025	6.93648
24.3307	15.31	45.9794	5.99271	9.12648	2.7472	26.9629	47.7294	48.88	18.026	31.6778	29.8263	16.8741	14.8212	16.5527	10.1755	9.65321	4.5572
28.2188	22.6849	13.1896	0.82745	15.0906	2.83358	100.518	24.8098	72.0035	21.0065	16.1202	15.6827	27.9503	8.48107	12.2835	7.48952	6.06398	5.10275
11.7406	29.9394	47.7123	1.04177	3.02987	6.90228	28.3278	39.4182	22.8647	26.9776	16.4828	20.4426	12.8551	22.8346	13.9231	10.1533	12.8401	18.8866
21.2591	13.2093	18.2355	4.17769	12.0776	2.86203	30.4925	71.5573	91.274	46.8618	28.6618	42.7037	9.05539	8.46049	10.0985	19.9794	1.97175	3.2367
26.9785	38.8492	10.8034	3.62571	6.56552	9.86551	23.0103	33.5634	37.1797	18.3861	8.31578	19.83	22.2208	8.78269	22.409	1.63534	2.57492	1.60544
30.4645	5.86313	15.4985	2.40534	12.3489	5.00324	59.073	54.6146	21.5422	5.8442	14.7937	7.21732	11.4682	12.3913	9.51586	1.90179	22.2013	4.93748
24.6631	37.8617	21.7029	18.4767	14.9666	10.228	58.7378	45.342	11.256	10.6812	94.3798	11.0597	9.11017	13.3631	11.3595	5.15209	2.7935	3.29015
33.3556	25.4186	1.70646	2.93205	10.3763	4.13389	38.9772	40.405	62.7365	7.04687	9.89684	7.10878	11.4952	17.2259	15.6804	2.36296	11.4274	7.24599
21.6388	28.6993	12.7634	12.3128	9.65487	6.86627	25.2596	38.2856	31.3658	35.7649	37.8793	27.4576	13.4313	17.723	18.9336	7.53211	13.4802	9.67403
19.8378	20.7933	24.4335	10.4916	7.75595	16.602	51.7107	50.3584	26.7981	17.753	50.5638	15.3476	10.2072	9.93015	7.37072	6.47201	2.99835	2.86863
23.8286	30.7044	12.9195	12.6861	23.9036	3.56736	37.5407	23.587	20.2459	6.76209	9.77372	7.64641	7.44261	13.9633	5.15501	2.69463	7.08173	15.2081
20.5223	22.6491	12.3385	5.73111	10.5334	3.95802	42.9873	21.8408	53.6672	17.5152	24.8097	29.7367	16.8908	9.00824	25.2243	9.79396	2.27663	2.21805
11.1593	31.6276	9.84422	61.2296	5.50686	4.45948	38.4881	38.8799	20.6555	5.7301	27.3684	9.29682	10.2318	27.32	7.44998	1.8608	5.90093	2.0127
21.5647	30.9682	16.0913	4.71264	7.13621	6.11561	33.517	50.2941	45.0936	14.6723	13.3014	14.3379	11.0253	7.61016	9.46685	3.16981	8.27527	20.6895
20.1242	17.8801	6.30692	17.0359	8.15752	5.84676	37.5215	48.7738	38.3682	94.9407	51.4973	73.962	13.7266	24.9786	8.28127	26.1129	2.3854	1.86152
8.62724	11.9286	11.2017	5.93062	4.96439	4.39225	16.1499	67.6804	35.5192	5.92547	9.64667	6.51532	11.3696	8.84758	10.5349	1.82897	2.70168	8.72921
23.1719	30.3829	30.8013	11.9166	8.02532	3.26322	33.2025	48.4346	28.9189	37.483	9.24063	34.8206	13.5453	21.3152	12.2378	10.3765	12.8559	14.6403
18.0248	29.4983	30.943	4.95348	28.4315	1.78982	43.0643	34.4567	17.2842	50.6331	16.6964	54.3203	21.4355	25.6177	14.3073	7.00267	6.6627	2.54211
22.7809	45.557	28.1502	9.93367	5.25565	4.57117	26.6504	40.1626	31.4113	7.41765	22.2949	7.10543	9.91363	8.61127	8.41555	1.85271	2.26042	11.3707
27.1473	22.1774	22.7867	10.4617	11.3567	4.04192	22.4472	73.948	60.4012	21.494	17.9926	35.8524	20.9605	6.85339	22.2004	5.75486	12.2286	4.94547
21.5123	31.7472	29.5753	5.67891	7.72728	16.1674	37.6633	38.8568	23.8742	29.4281	26.4801	27.1011	8.76386	9.68145	5.25347	3.74916	4.88907	4.5111
23.1728	33.0061	59.4213	5.77486	11.2857	5.59886	34.1255	49.3566	17.0713	11.7203	22.2653	10.8906	20.0529	10.6207	21.898	3.93065	6.6764	7.46174
30.5148	20.3318	10.5354	3.60733	6.29005	21.0779	44.5193	29.1949	25.1116	48.5761	35.8259	41.4787	11.3541	15.4314	6.31468	6.61557	2.38856	1.31332
25.7915	31.1015	18.8221	13.3809	4.46438	6.3884	51.6193	74.5936	15.0871	7.70855	7.60919	7.38483	12.246	23.4341	23.7307	2.06211	12.766	2.01672
21.3749	21.7813	27.7627	4.21076	6.03671	5.39082	36.2223	67.8328	31.2414	6.98089	53.3737	7.96898	22.227	10.3794	6.2886	2.30082	6.35597	10.1008
14.1372	10.4127	8.91219	17.0837	11.74	2.66841	48.7788	34.4756	46.3448	17.838	37.4132	15.1253	8.99677	8.26998	40.2387	10.5895	6.93938	3.29365
16.9635	27.3717	21.2951	0.947882	10.7113	26.2571	42.2178	25.9022	27.3098	17.4261	25.5406	16.8057	6.78223	30.1775	36.1827	4.08706	9.4266	2.41899
19.8786	16.3727	35.5491	7.26198	7.3135	2.55479	25.9476	40.3289	42.4021	15.5832	17.1244	14.429	8.24993	5.75225	6.70121	2.87134	14.9389	6.67861
39.057	23.2553	6.61848	4.87643	5.79432	10.703	73.0209	40.4088	35.9329	20.3923	54.0822	15.5992	7.3509	9.5944	6.04899	7.34862	11.3815	3.91204
22.7057	25.0389	22.0617	7.88747	6.44359	2.14878	41.4217	65.3957	10.2827	14.2409	25.5179	15.7258	29.1366	10.5695	3.78003	4.82673	7.1165	5.97518
23.1951	16.3768	26.9512	1.47424	5.47903	4.85048	31.9709	74.7519	57.2439	30.8656	12.2877	22.9096	11.1101	7.69213	6.90602	6.45944	7.20804	3.21855
15.9885	21.6231	9.78914	10.298	13.7495	5.02627	66.2518	31.0836	29.0622	7.6181	41.3644	7.35065	13.9522	17.7953	14.9591	3.06115	8.52232	11.6814
62.0854	30.4042	11.3494	6.4614	10.6502	0.126737	33.1176	27.4228	61.0728	49.9374	35.9569	48.21	22.1651	10.6243	11.0936	9.8796	11.833	12.9756
16.5478	16.0327	4.1324	3.95621	8.52753	11.2001	23.325	46.1403	27.9954	35.5513	25.6867	41.5611	8.05566	25.7946	9.55191	7.79134	24.1153	6.74041
26.3748	26.2005	6.12693	2.60311	9.69454	7.28182	28.6026	62.0802	73.0995	22.4953	72.7816	21.1223	17.9125	13.7571	4.98756	6.67735	19.6913	8.78369
35.0549	36.7303	27.3966	2.87219	9.39215	6.90253	28.6882	27.871	69.666	19.0801	58.2975	22.8665	9.20959	17.2422	14.0907	10.0841	24.6942	21.5633
21.4884	45.0386	8.71209	26.9346	11.159	4.76712	84.14	39.0283	19.6341	55.9733	48.697	72.6243	10.7648	23.0047	8.3666	17.7239	8.68744	8.73528
47.1269	46.229	13.6423	8.6046	6.80451	7.21592	26.4435	38.5501	10.1745	27.9584	50.5511	27.4095	21.7348	17.0738	8.74044	6.47878	7.5787	3.13699
11.7899	41.9941	20.6848	8.41951	6.57896	12.0883	41.679	15.7727	16.8144	12.41	32.0921	11.4407	10.8595	9.01671	15.2176	4.37327	12.9062	7.60545
18.6737	21.5129	12.0114	2.37063	2.85059	13.079	34.7292	46.2832	15.3009	45.3031	75.555	49.042	31.2868	8.50615	11.0706	6.20362	20.0641	4.57656
19.621	18.0031	7.79073	3.52259	13.7203	1.7869	28.0316	37.0845	43.0986	29.0889	45.633	28.0748	19.4073	12.1847	19.7309	3.30208	2.94647	11.3836
16.5846	41.7142	22.6824	1.63527	4.8124	7.37623	31.0665	39.0718	27.7037	31.5234	16.6358	30.287	11.9356	10.3071	22.5061	6.76336	14.1914	21.8212
22.3002	15.7332	16.7818	9.09026	3.99436	8.02812	36.3712	60.2319	27.9714	79.1114	63.7871	76.8044	27.1857	6.78249	22.115	21.5544	9.7193	17.0171
46.3719	48.0194	23.7102	1.89541	4.2591	10.0316	23.8269	69.6157	18.4015	59.0103	31.8434	37.8898	12.0261	11.3824	11.9886	13.6862	4.08958	12.4889
22.6365	34.5305	18.5606	15.0837	14.0243	24.5041	45.0953	72.3311	20.629	40.2089	25.8256	34.4057	11.4552	15.3717	24.2189	12.5789	4.63703	6.39386
48.5324	20.3715	4.21661	5.84136	12.5056	8.21793	26.8258	49.3095	20.8223	52.8122	12.6763	47.6191	11.7199	15.866	18.8452	10.3175	10.0073	3.37036
4.18942	31.0535	14.0306	5.81987	21.3121	14.5588	47.629	33.9562	17.9546	26.3686	24.4829	26.2192	16.8103	5.83255	10.1839	7.01837	4.84286	18.8704
18.2178	17.8751	20.9907	30.1889	7.16207	46.1513	54.9922	39.2913	41.8953	22.0969	11.7293	28.4849	23.1227	10.7163	18.2055	20.8125	1.63941	21.2142
18.4087	40.5883	18.3903	10.2165	3.77359	17.0196	34.7359	35.9335	23.3992	95.8073	7.96282	108.811	8.25844	9.9815	16.981	16.8732	14.4704	5.61259
25.0852	31.5135	35.8316	13.5283	26.0591	1.7433	78.1506	58.9989	45.59	19.4574	28.7362	4.1821	12.0427	28.1293	7.00917	7.45405	5.68335	2.37519
19.0155	31.8391	27.2336	1.02707	11.9458	7.6039	35.1994	32.0866	51.5766	13.5584	21.5749	12.1177	12.3888	7.21865	15.0956	1.70071	4.4456	10.9828
32.4831	33.5102	6.87859	4.07466	6.81023	16.5976	31.9392	44.12	47.9602	64.8164	11.476	64.7266	5.84993	21.384	11.395	19.3772	9.77653	7.28658
22.3209	26.2526	27.1051	17.6426	7.80752	3.05602	30.6562	38.9529	69.5016	34.2005	43.9391	37.021	7.55342	4.89821	12.6407	6.78303	4.16592	3.58797
24.4067	20.5732	17.4101	4.77032	6.0232	2.16907	44.968	42.4337	51.0618	27.5061	15.5108	26.0361	10.4688	13.4579	6.19509	4.54532	10.3344	2.58119
20.5452	13.3614	32.9974	15.8069	17.4428	17.3768	34.064	22.4194	29.3135	7.95564	19.0664	9.11548	11.9443	7.02396	10.2469	2.80677	15.5629	13.6762
16.957	39.7466	11.6849	3.58085	8.62431	12.7261	59.6801	32.1639	40.1083	15.9941	44.1998	33.8611	32.467	25.1006	9.2733	15.5139	10.4652	2.50744
25.3846	57.8095	15.9131	4.9751	2.74049	4.0511	28.0237	50.4885	28.3917	7.47559	41.1323	7.45367	12.6527	7.44931	24.0983	3.50398	5.21051	1.8298
23.6982	40.5338	6.56048	10.4075	7.95079	9.63907	47.5227	64.4645	51.1153	10.6616	32.1015	10.1276	16.123	22.7981	12.0661	2.78308	9.37473	10.0267
15.1596	18.3741	35.3839	7.41214	1.41413	8.06492	34.7418	28.3261	23.3017	46.1735	27.4373	32.8838	19.0524	14.7238	13.7346	18.7753	3.00674	10.6697
18.8272	47.2071	17.8744	5.90726	14.7537	4.54774	26.7166	54.8938	36.7425	28.5979	19.7726	24.043	8.23612	24.4839	9.97368	10.262	5.92943	4.22518
13.2454	27.6815	20.1847	7.98739	9.05533	10.1997	24.0774	20.1745	31.9379	12.3491	21.1528	12.8949	17.0404	27.3585	13.4434	3.59868	6.08946	8.31455
31.3931	10.2625	8.56826	2.23374	8.85589	2.45142	34.286	43.0757	27.0036	48.136	23.8799	38.3033	6.97452	20.4213	5.59561	13.9612	7.37739	4.41147
4.89583	40.744	24.3442	11.4595	2.43699	15.2872	33.6205	31.5417	14.1608	16.1284	36.0087	16.1911	32.908	15.1457	7.97686	3.14635	17.0293	4.75651
27.1441	35.9923	8.30147	2.28242	10.9015	3.43205	45.4985	47.8898	18.463	22.5925	60.5136	18.6362	8.82343	8.69407	4.22048	9.61126	2.95436	21.2902
20.0735	36.1744	19.4046	12.6212	51.2476	5.60962	38.9111	33.6394	24.8579	32.2705	6.93788	72.1638	23.2262	16.7307	20.1543	10.2157	5.83805	6.41245
23.1991	13.5583	22.7769	5.55626	27.5847	4.22873	35.912	46.4267	39.7028	45.5577	16.627	37.5912	25.8607	20.144	17.2823	12.3648	3.74	10.7639
12.0159	27.9253	14.7576	5.47354	13.417	48.0158	59.3407	40.472	36.4445	32.2575	19.9447	45.6242	17.2235	12.8181	5.5292	8.18218	6.25214	7.01523
27.8619	39.2959	7.42043	4.87413	17.78	3.83173	21.1106	64.5179	43.3354	28.7706	28.9848	29.2439	22.0693	18.1168	16.1391	14.0906	7.07283	15.6616
26.6137	47.3285	10.2123	27.9465	3.95637	9.3669	50.3398	75.013	15.2282	17.9567	42.301	27.8172	12.7007	19.7491	52.8192	4.2866	8.21675	1.86857
8.16444	1.40641	32.2278	4.68243	8.42894	7.52065	29.8422	53.9822	45.5564	21.9088	18.3364	18.3418	13.8704	13.8549	7.35006	5.02269	3.25399	5.94146
9.99307	44.0363	11.5769	5.50551	12.7694	17.3274	77.8212	60.6572	14.8804	18.3158	19.1275	22.4138	12.8774	10.8179	21.5529	4.84713	5.59025	4.75683
18.5228	27.0452	31.0931	7.49545	11.6839	5.84919	30.2488	30.9026	36.9495	30.6154	25.3819	18.7469	29.5133	5.89655	15.1722	8.71966	15.3714	7.05363
23.3043	19.7545	2.0623	34.235	28.401	25.328	61.0047	64.9092	23.0787	63.7816	46.8058	34.3506	14.1794	21.5737	15.1328	18.1842	10.3735	13.8535
26.7027	37.5365	23.7242	18.5312	6.14355	10.0954	82.523	49.4717	43.6491	11.6612	10.7165	56.6522	20.8568	38.6974	9.82871	4.46842	4.97231	2.72097
14.9477	53.3095	41.7197	5.41081	15.6151	3.33026	39.6131	47.8538	53.131	19.137	15.9396	8.63316	12.1306	17.6951	7.16002	6.27582	20.6498	3.10132
26.1885	23.7091	15.8992	8.66638	5.67579	18.6782	74.9777	49.905	18.6492	20.5638	22.8395	12.7958	17.1557	16.7036	21.3809	3.567	8.21588	3.33052
34.5417	20.9131	15.3993	2.30156	6.78667	18.4687	47.6565	51.2453	38.4107	28.232	23.3044	20.8291	17.4407	11.1902	18.7095	5.94756	3.38387	5.66476
56.9209	9.19807	31.3205	8.09758	27.9054	20.1397	43.5223	32.3853	132.929	40.1912	12.9056	26.4355	6.98206	22.5745	15.2439	5.44155	4.14952	14.0218
24.0849	32.7571	6.02899	15.2451	10.6291	4.62589	28.9287	43.6761	18.1682	21.5885	23.0146	49.3516	7.92568	7.77729	13.4008	5.19167	6.09424	8.53917
28.0397	29.4242	26.273	4.81611	4.64605	3.74169	85.7828	24.6304	75.4557	19.9985	17.848	22.0358	12.1916	31.5905	9.8177	4.31388	14.5444	4.58561
23.4149	74.5257	31.5379	7.84984	8.69963	17.7898	40.5813	43.4054	57.442	22.6739	55.4278	21.9252	16.2014	12.0373	13.5764	3.98846	6.47057	5.56587
18.5836	20.6873	15.3932	6.99849	13.0572	4.98878	55.8706	83.3225	42.3783	43.1663	21.1653	20.9877	20.1764	23.2623	46.0206	19.6552	10.006	18.8456
17.6221	45.0736	25.3239	2.7953	5.57576	12.5833	40.2328	50.4508	35.3623	46.1065	63.2027	48.7221	10.0359	12.0285	13.9903	25.7902	4.88209	20.3763
17.9237	28.493	51.4329	23.7628	6.27878	16.2374	40.9832	37.6443	10.5453	13.4793	13.2096	38.5754	15.5373	13.5806	5.59878	2.88494	10.0801	3.52968
19.0555	25.9561	46.733	1.79317	18.353	11.0534	31.7954	38.0871	45.4381	28.2476	24.7837	12.7827	6.67742	10.5071	13.2451	11.9036	13.3621	8.65549
28.0067	39.0632	37.8225	9.27575	7.05487	28.0249	26.9735	68.6433	62.3535	28.7948	60.1863	26.0384	10.5277	18.5807	15.2711	6.07676	3.11813	7.70757
25.9821	17.6255	13.727	7.03585	18.3684	28.4121	25.678	34.2808	59.4061	6.60447	14.7747	30.1885	24.5839	7.7341	8.60817	2.84728	14.7891	3.36495
14.9955	53.9611	14.03	11.6866	3.7741	14.4263	39.6939	70.0554	48.7231	17.8811	33.801	12.0476	15.0234	16.5733	10.6414	4.06808	7.38325	3.06496
31.6537	32.2138	6.94707	15.7643	4.2346	3.59361	20.6909	36.9459	29.3136	12.925	29.004	18.6152	18.9539	11.471	23.6374	3.87289	3.34841	3.45911
20.9919	22.993	8.03867	32.2809	7.62923	15.9587	44.6228	49.013	20.5798	46.0825	10.9728	12.5643	9.82072	20.214	4.30943	6.39438	16.8309	13.0739
50.9699	7.78937	21.766	7.32685	9.43605	10.665	30.8104	40.6448	66.0118	22.2123	64.6067	46.1672	26.5193	7.17964	17.6788	10.8369	4.34053	9.57321
38.0315	47.5618	9.62443	9.24033	14.2189	39.2852	33.1887	46.2371	34.7206	61.1059	38.202	13.9648	8.6636	22.8169	10.012	8.49701	12.3839	13.205
14.8368	11.2963	7.21036	9.46865	7.31515	5.19236	22.0437	37.6775	8.3285	13.2609	35.119	61.7456	22.0331	9.20841	21.6975	5.48105	9.6488	5.45358
18.837	25.2191	10.4573	27.9023	32.1793	9.76276	35.1529	46.0699	21.5658	24.2268	31.8062	11.2223	18.3192	16.0959	9.63742	9.70412	18.526	13.6722
30.9798	12.1145	8.441	10.5483	11.9746	5.63868	54.3205	20.5983	19.2647	54.4382	56.3894	24.6957	20.2935	21.6662	20.8168	12.0499	5.23347	8.73064
23.4779	11.1656	24.192	3.936	10.9774	11.3258	44.0763	60.7332	18.4328	13.7405	18.9222	46.3576	6.1857	13.3122	10.2117	5.10193	14.252	5.18962
15.1848	46.4768	17.9153	6.92443	16.3523	0.94899	40.0388	35.1379	21.509	43.1085	21.0808	8.9019	24.5636	22.6206	14.2982	15.0002	4.55793	17.9645
10.9481	27.9794	46.2443	8.19216	6.46343	11.3533	32.0626	51.0333	39.4299	25.3835	15.285	30.3557	12.1311	27.6862	10.1356	3.87739	8.53583	4.87518
43.5931	25.9548	98.3877	3.1205	11.4819	4.01938	67.9087	18.9638	21.5609	11.6388	23.7276	24.0935	14.2568	21.4768	10.4472	4.26248	10.6674	1.57102
12.5386	31.2379	11.4794	11.8094	8.04624	9.07385	26.8489	46.5968	68.2342	65.1909	30.0734	8.3064	18.9136	15.1431	8.37334	9.82251	6.41842	15.0943
26.8146	23.6372	14.2643	5.67951	16.5309	6.98933	62.2912	28.5732	22.6019	34.9947	24.3283	60.4733	12.7662	7.6621	15.9124	4.49206	21.94	5.67374
28.1621	23.4406	17.7561	11.55	14.0824	2.55048	34.8793	51.3606	40.8581	10.995	98.6693	38.9361	14.0787	15.8889	5.26079	5.4882	7.13324	6.86196
27.6445	20.5172	8.56828	7.39549	15.2279	12.1801	74.732	38.9218	37.8775	31.3729	24.4455	17.2556	31.1561	17.9142	23.6253	7.49772	7.18962	8.90774
26.1334	25.1331	13.5104	4.59496	14.7498	3.7905	20.1942	21.9334	50.0809	66.1466	11.6008	29.959	11.9103	28.465	6.20324	10.4941	6.85714	19.2082
20.3802	27.1009	18.4768	7.27535	9.02104	0.986134	61.9712	51.0899	20.6268	14.0824	32.9464	59.6048	8.27493	4.88918	9.38195	3.96876	4.52209	5.5692
17.7435	11.6542	33.4827	5.32067	5.79037	8.89539	24.4185	84.3684	42.2993	15.695	32.9162	13.8544	20.0071	13.2085	15.6954	10.4276	7.90137	10.1112
26.783	13.1203	43.8894	5.33727	8.35781	3.12333	39.2423	33.8693	60.7342	15.4875	28.2919	12.3511	15.0767	19.1016	12.4007	6.25215	4.76132	3.92751
22.2689	4.67159	5.76873	22.3794	8.03571	5.20041	48.7153	45.494	24.5102	33.0915	10.9098	11.5899	5.84058	14.0287	16.2778	6.83525	7.15074	9.20989
12.5712	17.9554	38.7382	13.1013	4.48888	5.37903	28.6291	29.5337	52.3019	33.3516	22.5166	27.5862	11.3799	18.255	29.6719	6.55656	7.62746	11.202
20.4142	18.7498	10.9968	3.5841	10.0459	6.2274	44.7572	75.472	21.1237	29.8332	23.1088	34.2136	21.8667	21.8907	17.1149	7.6271	9.53509	7.18888
23.7611	59.5521	33.3415	5.39731	7.87949	6.32367	72.0764	49.6033	58.7971	84.0674	35.2461	26.4553	19.7931	6.16685	9.95086	16.2856	4.30051	12.7053
19.5153	14.0815	11.7227	5.10328	11.49	6.77975	43.4337	71.1315	7.47113	22.3684	8.83866	101.7	20.6446	23.388	5.47967	5.70835	10.9168	6.37853
23.6857	20.1033	15.4607	11.8046	9.60949	10.0912	21.7946	18.1512	49.9513	8.0165	44.5244	24.9723	6.47279	8.74409	17.4047	4.01816	1.70673	5.53487
27.0454	20.3003	5.88336	8.79268	7.19346	8.69441	75.3105	43.0047	12.9637	43.0255	6.7595	8.64549	14.5282	12.957	12.989	8.16095	7.69547	7.50292
79.2942	50.4491	4.37308	10.1457	3.48701	5.71358	47.6291	57.0632	27.0131	28.619	23.1923	37.7057	12.6546	5.05542	18.287	2.98378	9.549	3.94842
17.5013	25.9214	6.87813	15.8238	5.60464	17.6242	21.0624	54.8333	37.369	21.8387	61.0847	28.618	12.8819	5.15055	4.28728	6.61775	8.76889	5.44292
17.5233	20.2827	10.8718	4.86165	9.22624	22.5414	34.6656	50.3079	31.0519	6.9726	42.1754	20.4217	3.7045	8.07067	8.67792	3.02119	3.64823	3.52743
29.3279	27.0441	40.4524	24.3574	4.86121	6.08999	63.4343	54.8339	37.7091	8.98187	24.9474	6.9947	5.62065	4.67209	11.0728	3.18111	6.1794	4.16309
12.4357	26.0873	79.5887	9.23865	6.84754	2.89615	54.8996	20.582	63.0035	23.9998	18.2242	12.9692	8.47313	9.21954	11.9934	8.17347	4.57435	7.82343
28.3693	21.642	20.2217	10.1407	7.78784	18.1894	53.342	52.0367	36.1737	33.9201	29.9215	24.8707	7.38225	5.62005	16.3032	14.2517	7.27794	11.9809
27.4348	45.5283	6.15404	1.55512	12.5067	35.6056	17.6206	54.6279	26.3433	40.7678	40.539	53.63	7.77843	15.8533	5.00387	27.1249	9.97954	14.0594
26.1927	39.1251	13.814	14.5237	20.3484	1.69219	47.6478	37.814	14.1916	47.191	33.6971	20.2111	5.94824	18.312	12.0895	9.10456	10.8869	11.312
11.0125	19.4758	0.752764	34.0765	17.9396	7.44949	37.9367	22.6749	41.1454	9.27465	44.1548	49.6517	19.7615	12.1976	17.0613	3.86408	5.3946	2.79715
18.9242	14.0168	33.4146	2.08033	8.59935	11.9635	33.8826	22.0351	26.4676	30.0059	21.3177	7.15923	15.3834	10.0346	11.6715	6.41088	18.8878	10.3943
18.0352	28.9058	30.5334	5.14274	19.4158	3.99187	24.2924	29.3439	51.3168	53.4133	25.6232	35.6393	14.7624	11.443	3.41159	6.03003	4.47774	6.76344
12.7747	26.6376	26.1727	9.07163	34.8572	7.96159	28.3511	28.3335	11.1918	30.887	14.3453	46.2408	7.40849	16.5868	4.72599	6.6387	5.26995	5.93532
50.6248	40.5051	7.18223	2.39004	9.96269	5.81318	28.2817	30.8354	14.4892	18.209	8.01539	32.5655	5.70386	10.6801	4.31906	3.74492	7.05029	2.28557
22.1751	17.7973	24.5371	3.77448	5.00329	10.5396	29.5932	29.125	52.5162	16.6481	13.8077	19.6377	27.8103	9.08431	5.40002	10.8409	15.14	7.89654
38.7422	23.0642	40.2013	8.45021	7.48685	19.3909	24.166	47.541	40.8882	26.6634	42.7817	15.6554	14.6724	20.8609	5.18402	5.05505	5.43452	4.22566
29.9647	28.1203	13.0987	18.7647	4.62147	5.7983	24.4544	53.1035	50.6364	37.6589	29.7663	22.9056	10.2268	10.0017	5.62615	4.80497	10.0061	6.77908
15.618	20.5632	59.6554	7.77688	18.9484	10.2989	48.2971	52.5924	14.8509	37.9905	59.7519	42.9506	16.2077	14.8437	11.7482	9.96523	2.48582	10.4431
24.3419	27.7357	32.7135	5.62946	5.93439	5.86591	49.1052	42.2179	50.0374	46.4792	17.7302	38.0483	8.54716	11.6501	11.6579	10.6549	8.86845	12.7702
15.6286	25.965	10.0284	10.7979	14.2696	5.702	66.5929	46.5218	41.4646	18.248	12.7971	46.8797	19.5162	11.8183	11.415	6.26441	5.96514	3.82829
9.86538	34.7303	19.7142	2.71877	14.8315	21.7623	40.2346	51.357	23.0926	21.4294	27.056	14.4345	10.3366	19.4072	9.11416	6.90956	5.2806	12.8286
27.7831	43.7616	3.09041	3.5626	40.2319	1.69445	28.098	49.363	15.4163	10.4422	40.4274	25.7837	10.6086	20.0046	5.97281	3.17279	11.0777	4.96941
22.3157	23.138	15.3101	34.3567	14.9129	6.65037	37.3907	33.9692	19.4847	8.33075	28.6053	10.1786	20.3882	17.9976	10.79	3.18045	4.74967	4.77131
16.8757	12.668	4.70485	1.925	6.80886	7.0187	51.2978	38.0185	12.4356	17.6627	16.9745	9.64109	9.53246	14.7027	12.2709	12.1097	4.30409	12.0127
19.32	26.0221	11.7226	0.397464	4.71653	4.5913	29.9757	17.8123	19.9315	42.8948	15.6019	20.5979	15.0191	28.9667	19.3817	13.0178	5.53136	9.15016
40.2678	13.9828	16.1911	6.68001	8.55934	9.36649	45.2595	46.3053	15.3244	33.3959	36.2252	39.7415	12.7677	10.936	12.1903	5.97133	5.84168	3.58849
7.76151	25.8695	56.193	3.49149	29.7067	5.37905	25.3955	49.2683	15.874	53.8998	33.9898	24.9255	13.7671	21.7635	11.9152	7.7267	5.29959	8.73509
23.3513	30.2577	2.68977	7.47302	7.56805	3.89103	39.5249	42.2184	35.3821	8.26104	35.4943	52.0759	11.0032	24.5427	8.31366	4.80597	6.09374	4.32977
4.71081	17.5686	10.3883	5.04276	11.8576	2.79444	48.5887	55.2368	36.3235	15.3293	35.112	8.93124	18.3083	15.9815	11.2005	4.00624	10.7123	2.87094
28.3263	25.6379	11.4748	6.00763	9.75401	4.67385	45.594	34.4287	40.5353	13.3907	35.5106	16.5572	11.5276	9.85355	15.4506	9.72075	3.5652	11.6534
11.0157	27.0972	6.25431	8.24324	7.54807	4.59924	61.9823	36.6756	37.7029	30.6194	14.3333	15.4821	10.6641	8.83896	12.1174	6.50684	10.4119	6.28639
25.4768	38.6522	56.2799	2.52628	26.2366	13.2693	42.9208	65.5345	16.6127	30.4525	26.6679	33.1258	8.73645	10.7769	8.32239	7.60314	3.52888	5.81702
24.09	23.2335	17.5023	2.70283	7.62701	6.23976	53.0528	34.8091	38.0913	24.9384	30.9529	37.6579	21.4439	26.6106	23.9123	6.97997	7.30277	7.1734
52.1066	52.262	8.38696	18.6033	8.23508	4.50285	29.7811	65.2289	25.3822	12.218	26.0993	29.3421	21.0118	12.3526	17.5005	3.66255	2.90669	2.99505
11.8876	7.64625	70.8518	5.15236	5.66264	8.82025	41.2882	39.1408	59.802	25.0415	18.0555	14.861	17.4562	10.9688	4.90477	6.23263	7.35256	4.45842
16.4262	29.9158	21.0686	4.57844	7.07487	1.21232	34.5385	73.6489	20.4912	31.8425	30.4638	22.2011	12.8764	11.1043	20.6733	5.8784	7.80112	10.2618
28.5587	18.2413	7.70964	9.813	30.0856	4.72339	49.724	35.421	37.8236	31.7076	12.3895	38.3056	18.0224	32.0859	33.2022	6.51223	7.11122	3.69391
30.094	26.6593	21.0021	3.66251	8.26515	5.68236	33.2749	36.5052	34.8068	28.9923	50.9542	31.28	19.5539	14.0796	18.9015	3.22802	2.22455	3.94545
27.3632	17.6027	15.4864	4.69811	20.9519	1.43752	33.428	33.4169	37.3932	54.7441	8.66804	26.4466	14.8442	10.7035	24.6426	18.1649	2.82941	23.9227
26.6231	44.2325	41.2553	5.33105	20.1272	9.35823	36.0741	37.1004	52.3706	26.3051	10.7273	48.7623	13.2324	29.8062	9.99731	5.03269	5.46091	3.92514
17.3375	46.2531	49.3005	1.64469	10.4802	2.52592	56.0298	49.6146	24.1495	34.7149	13.0135	24.3681	20.1163	16.9837	4.96233	8.39422	3.65529	9.02901
20.1022	39.3471	9.69746	4.5136	14.187	24.4613	30.0461	36.587	40.7562	7.58438	12.2632	29.2205	10.9102	9.38439	8.14903	2.27751	7.41825	1.00692
13.2859	22.8566	12.7694	17.41	12.929	13.5922	109.674	60.5817	36.8388	16.7395	49.1229	8.65499	10.5868	8.37859	22.0252	5.04861	8.18389	4.38922
28.6899	27.2825	49.194	5.1437	14.5882	3.16259	54.1644	37.4833	20.4398	26.5783	54.3754	20.9606	8.10691	9.07688	30.273	2.4486	6.38489	3.96596
16.3717	21.9486	56.158	12.4836	8.00879	27.0998	39.8577	41.4482	9.42482	22.7216	31.0599	27.6992	7.63705	9.39822	13.1034	10.9567	5.74268	10.8753
12.4114	28.7842	28.498	5.49439	5.45819	3.13971	48.5721	69.2262	38.9498	28.1032	31.9488	29.6885	8.30588	12.1148	11.7746	6.12187	6.27993	4.04809
24.1503	46.6605	18.7732	16.4104	6.23496	2.49922	44.5238	48.9529	44.6131	36.1274	27.2098	18.5344	21.3419	17.6911	12.0938	10.3208	7.75193	10.7043
67.3688	23.6958	23.2867	12.1058	11.7544	6.0923	38.4523	43.6263	63.4813	29.396	25.4168	36.6401	27.5837	6.30225	13.7861	9.98437	15.1796	8.70338
19.9185	26.6971	23.377	8.29481	13.1192	5.68992	39.1896	53.2415	54.8474	54.2696	32.7453	22.7839	8.63725	19.8942	11.5194	8.81626	14.3638	10.4158
27.8882	17.6427	23.9702	2.04698	9.9336	7.5984	43.368	28.1913	27.1786	5.90001	35.3243	51.6718	17.2334	10.8956	8.21006	2.39342	2.37409	2.24055
14.2928	17.2111	23.4934	5.30419	2.59007	10.8791	20.0373	46.489	12.2495	7.91406	18.0034	8.02672	17.3163	12.222	16.9369	3.11676	6.34389	2.76008
21.4764	39.416	14.1312	8.50478	19.4489	9.62935	42.5523	29.6782	27.5371	5.8053	19.4263	4.0094	15.3485	42.0311	13.4788	2.74028	2.12795	3.14756
8.29102	22.88	2.39278	13.6795	4.04495	14.5732	27.5971	32.9893	41.83	11.2488	21.6162	6.0769	37.397	16.7993	9.84486	2.91031	11.2511	2.30497
20.9643	28.1249	23.766	17.3851	11.8238	10.0212	21.9913	29.2939	48.2466	52.94	15.8407	9.2161	29.038	6.4951	6.64868	9.34804	9.00954	5.25184
54.344	12.5103	36.974	15.9861	13.7321	4.10391	27.6423	51.8753	117.368	56.6014	38.1187	41.743	11.1651	10.1279	6.05888	6.18109	4.09454	7.65074
25.9008	23.9524	12.338	3.59984	6.32778	4.52927	61.7945	43.3769	46.6097	62.7778	11.1596	53.5266	9.05504	32.8605	6.86801	19.3953	8.25312	6.12997
23.4835	29.1776	14.9584	5.10711	5.72691	8.27318	52.2131	37.8781	19.5073	29.0938	35.1735	32.5009	36.1277	24.4967	11.3466	6.90475	5.12142	8.04201
8.80346	14.311	20.4793	11.7459	11.7022	8.73682	31.7418	50.2749	33.6043	37.5825	18.3988	41.1011	14.9939	15.2172	15.0797	5.87601	4.12612	11.1892
22.0321	21.899	36.0318	2.40097	16.2539	18.7114	43.9582	48.1519	37.136	25.0536	30.7537	37.6014	17.5589	12.7186	9.02723	7.02367	10.0721	10.2267
11.1691	8.09238	28.3476	8.70088	5.16687	20.1171	41.0112	50.7735	32.8659	36.1939	48.8467	37.6792	10.2305	15.6779	14.3038	11.023	8.57161	9.38221
23.1828	12.9379	49.0875	27.1673	24.2437	3.46042	51.0969	90.6433	32.6474	37.5425	63.99	37.2078	17.1213	13.3582	11.2773	10.5258	3.03525	26.5591
17.2099	17.9887	7.98142	1.9923	18.249	17.4612	58.7197	62.9658	54.741	28.8644	23.8794	50.6028	21.3711	18.8565	16.7117	14.7074	9.29876	4.40346
37.4364	30.6975	40.1267	1.17256	24.3579	0.32311	61.8036	22.0812	24.5972	17.2907	29.3942	21.1409	24.9109	30.9086	18.4583	3.95501	3.98567	5.09295
24.1451	19.6204	4.2402	1.89017	18.2383	30.8028	28.0045	22.1903	35.0018	18.2594	22.2009	14.567	19.2499	13.1669	13.222	5.09643	5.34157	2.40407
18.9088	22.1892	51.0292	2.60127	14.0924	10.7939	25.0647	82.391	23.3544	16.4696	33.6079	17.7728	6.56512	14.1243	6.80386	2.20503	5.31439	14.5244
7.64532	29.2741	12.9853	12.1828	3.94846	2.18544	64.9481	59.2651	14.6434	17.4683	19.0892	34.1932	16.6953	7.16392	9.72184	8.13783	6.36967	12.6937
12.446	73.4892	25.9278	7.89726	11.4954	3.29646	49.7914	42.9276	21.4828	55.3637	16.6562	36.841	8.36773	11.2125	23.1066	19.4122	6.52799	2.95925
8.42436	39.8739	9.58468	2.90392	14.5573	3.6112	34.0964	47.3296	43.4558	8.09616	22.155	8.17156	11.8817	14.8768	17.1181	4.38256	7.32979	6.44349
25.5589	53.9854	12.3869	3.23684	39.7572	10.8614	43.0419	55.8312	37.121	34.4869	21.8652	34.1268	8.48911	23.4111	11.5158	6.74329	4.43753	4.70324
20.83	43.9447	14.0641	4.56649	8.2506	6.04246	62.2419	82.6683	34.8607	17.3741	30.8342	18.147	14.4854	21.3201	11.825	4.41289	6.2492	8.65592
19.2637	21.9719	5.3805	8.3458	8.09112	3.51931	93.8586	54.9633	25.8861	24.8787	44.3371	35.2272	18.1403	23.9824	16.781	7.45301	6.73259	7.51976
15.1308	9.62133	16.0603	3.64486	3.48323	13.8015	54.6188	52.6431	27.6648	48.7084	20.6545	41.9175	7.48043	7.92141	16.5537	8.75737	19.8504	16.085
26.9121	9.74254	3.88328	6.19502	3.58698	5.59947	52.7202	48.5987	31.6934	68.0563	47.0908	61.5893	9.24281	15.6418	10.4023	12.2179	16.7088	21.042
17.1846	21.5511	25.1623	9.65095	25.4999	73.2329	29.2614	34.7003	53.6824	25.2445	28.7907	48.3111	9.54229	7.94225	14.7342	4.7501	12.9095	2.79187
34.9384	32.1911	17.4534	11.5675	26.432	18.4008	28.1898	32.3822	61.4697	26.5696	40.7045	18.9977	6.13762	5.56224	11.3133	12.7706	4.01949	13.2045
4.44669	42.4034	11.8023	37.554	5.11026	0.814254	32.4362	42.8897	13.9338	26.7132	12.2998	38.8084	25.9735	30.2517	16.0618	7.85174	3.37509	7.89117
6.78557	22.7524	24.4452	1.43881	2.3969	27.0674	37.9058	35.9756	11.0375	29.7713	7.72919	23.3462	16.0046	8.02994	7.88037	4.95669	3.11618	6.5279
18.8428	21.8408	8.74834	5.31337	11.527	18.0137	44.0818	62.8667	44.7617	18.9573	11.2082	29.1025	14.0496	9.86646	19.1467	4.06482	10.6341	2.19529
14.9116	14.6795	7.82144	12.7148	9.14366	7.6158	38.6698	51.2091	55.5734	25.2555	21.3029	16.7624	12.0545	14.0864	16.5972	7.10967	9.31943	8.33938
20.691	26.2167	14.7816	22.2518	13.0507	7.72216	50.0231	53.7747	23.7255	12.8398	51.174	30.9042	9.35765	7.9291	13.1606	3.54711	10.1299	2.54103
24.3726	21.9043	5.5726	11.4286	4.94536	1.80368	22.9697	24.3366	38.8328	25.5269	58.1424	14.0987	18.6221	27.191	17.5165	8.59792	14.6514	11.3072
12.9439	28.5798	3.31171	3.78596	13.611	11.6117	26.0717	37.832	51.9676	28.0847	41.6993	19.8237	19.3084	25.3779	6.56431	2.53661	10.8593	3.63759
21.9793	30.7832	41.3528	16.2093	5.33079	9.34721	27.205	30.9343	87.0377	40.9875	40.5484	28.6074	10.8146	10.0937	11.1492	5.21709	3.04443	5.07956
27.6434	20.5361	10.9987	7.72168	9.23131	6.05216	20.1477	24.1023	25.5897	16.9017	16.4274	37.179	14.9292	22.3271	11.2941	10.4854	12.8402	6.19506
24.3161	29.1177	34.3882	5.54901	16.4558	9.94745	80.6335	77.167	47.97	24.3843	38.3577	19.8701	10.938	13.1834	4.49507	21.5152	5.82474	12.4982
39.1005	27.4149	20.7582	7.1311	12.4062	4.44217	41.038	42.1868	26.8424	46.6354	47.0482	29.6218	10.4511	6.47717	31.2861	20.5216	12.114	14.2797
10.7697	31.4595	52.1326	11.2844	2.96821	9.0903	32.3775	28.7288	25.207	18.4933	55.6009	36.3903	20.9982	31.1497	8.20971	6.36174	1.86927	4.31864
16.6065	16.2999	19.7311	29.7218	19.6073	14.5833	36.6621	35.4472	27.496	5.77318	14.8329	23.5188	6.145	5.64515	11.0071	3.00734	15.5833	3.65082
11.502	36.3346	62.6582	17.8508	7.75483	1.59257	33.9755	32.0982	39.7036	59.011	52.1972	11.7917	18.4385	14.291	13.6814	4.10625	5.3513	2.92418
28.2818	12.1177	16.3099	11.9836	25.4779	7.55092	45.7513	47.3027	41.8126	11.8621	16.4667	67.9995	10.7039	10.3328	7.59039	4.13932	10.2248	3.03609
21.913	16.8943	50.8877	27.1624	4.41056	7.26687	41.7849	53.3444	33.7693	9.97298	55.1802	11.0273	13.2856	16.051	21.7207	13.5743	7.97426	13.5008
39.8267	39.2274	14.6043	0.675817	10.8132	38.0996	40.4864	37.1688	35.9271	26.6061	24.0769	7.78808	21.0448	17.2044	15.5326	6.72607	5.52926	9.74178
21.5599	40.2369	8.63358	14.5841	20.9788	7.91256	43.6617	41.1242	16.6931	42.5413	50.2171	31.2321	15.3262	23.6618	10.115	8.79033	6.25626	9.35764
19.5567	23.0715	33.6431	5.46397	9.77096	4.09098	44.7418	46.8174	20.0535	56.098	26.9622	43.8361	19.2091	25.4327	9.1701	15.0686	6.4754	9.25374
30.4274	34.1699	5.71553	11.3633	32.706	18.0846	27.2341	19.2392	30.2375	46.7288	27.4358	58.0563	9.94063	13.4937	11.7227	7.14808	4.80086	8.45112
49.0271	20.9399	42.0952	10.967	7.52806	7.52083	38.1214	50.5742	11.7119	28.1472	13.3289	40.0224	33.5838	13.0729	13.084	3.29961	3.74641	2.16038
16.7927	52.9544	25.4954	9.3093	17.2676	4.09824	15.7597	16.9333	77.8875	13.247	18.3629	22.4645	11.9672	23.0778	30.2205	6.72674	5.37036	9.92726
19.2954	14.4306	35.732	16.0149	9.13567	6.77872	44.2309	51.9564	31.1433	36.8468	28.0355	13.8456	7.92364	7.64702	5.47422	2.70123	11.1862	4.3327
23.5313	15.1006	5.69529	28.9988	16.021	8.40003	42.8312	43.7564	23.571	39.0842	31.6058	34.1465	12.7031	11.7894	11.6628	8.55989	6.26588	9.18968
23.6435	14.2674	9.20377	2.10645	7.07586	9.55417	37.8207	46.2964	24.4257	57.8903	16.0393	39.1576	12.7602	20.0689	7.9941	1.57933	9.52628	2.06286
24.5012	26.6554	11.8849	4.9322	36.6639	11.3749	39.8216	32.5558	26.9262	15.847	52.081	54.5526	6.38626	16.3499	9.97807	8.02129	15.1752	15.618
7.84009	12.3238	4.22528	4.66174	19.7876	3.39248	41.2128	29.0315	73.6385	52.0284	37.9579	18.0225	29.3074	6.02801	19.3741	4.21308	4.30432	1.98697
23.2939	28.2734	19.9455	23.1697	12.1974	4.02384	49.7141	72.6377	44.9156	7.63448	33.8121	46.4991	11.3096	8.63937	19.7878	14.1622	6.14358	8.58842
59.1166	72.5183	6.47114	4.74949	3.78525	3.33711	42.6729	43.3314	38.1908	62.2552	25.6153	9.53293	9.28008	18.1913	10.0048	4.20482	2.47835	7.63063
21.2626	11.1881	17.9375	15.4338	1.56938	8.24781	42.6453	38.3298	25.7984	18.2748	12.6203	52.5724	16.5788	30.9398	15.7141	7.06993	14.2393	8.37035
14.6611	24.2851	20.3092	3.58942	11.7907	7.98663	27.3017	48.5332	24.3301	62.6255	49.9875	19.7737	15.7794	8.07414	35.1114	5.19799	15.411	6.23634
15.9619	48.9436	14.9804	10.0298	7.79226	7.92126	30.689	33.6608	37.4252	33.7501	48.4782	55.596	12.0163	17.8604	9.4747	3.18163	5.027	3.77968
16.0818	39.9395	16.7668	7.57072	8.59978	1.84386	38.4351	29.6883	19.0115	17.4265	17.2499	31.2971	13.899	15.8886	6.51493	3.50958	10.5293	2.81273
17.5493	29.3858	10.7668	3.17909	1.9387	6.49909	30.2837	44.8349	55.072	8.24816	47.8882	15.2354	13.376	12.1962	7.61653	4.63429	5.79852	3.52451
20.9024	22.4335	12.1598	5.04568	6.11829	11.1051	31.8712	39.075	10.2384	20.2615	35.3274	11.6821	17.6092	15.4237	9.529	6.24885	10.1513	6.7605
10.7945	15.1134	27.0083	5.19782	11.6987	2.07635	104.04	24.0106	38.4063	33.8451	18.2599	12.8012	12.5551	21.2081	9.72516	10.8827	8.96776	7.57029
26.7721	25.1562	9.56116	9.06532	22.4597	27.8271	26.1396	20.9702	37.6816	40.5807	24.7911	27.3904	19.2633	18.039	12.4986	4.7263	13.5933	4.28925
27.5585	12.846	15.4629	18.7857	3.53216	48.7427	32.3319	31.069	31.6079	10.2811	63.4789	38.8431	5.46932	8.06684	7.74657	7.16055	14.6135	8.80213
29.5366	26.0169	34.9213	60.8683	12.3944	8.26238	49.985	126.368	29.4868	49.7339	36.4301	7.94221	7.37889	33.838	25.4644	16.2715	5.88335	11.1448
27.5075	30.8965	6.64527	5.12366	8.03885	8.43046	53.0026	26.4185	44.3275	40.0975	23.7584	49.2482	8.34686	6.36171	23.7125	26.8927	14.2887	20.8823
23.8887	3.47992	11.1428	5.16498	13.2452	39.7184	35.9434	47.7068	31.9796	52.7505	23.6816	33.6229	13.5136	4.57713	3.64692	4.78842	4.85364	4.62763
27.9521	19.5162	17.1257	28.2321	22.8998	8.26697	40.0366	52.1867	31.5133	16.5967	43.6599	46.8725	10.0758	9.84667	17.3241	1.87783	3.96319	1.62717
31.8071	22.681	6.01323	6.39791	11.1338	3.01988	31.3167	47.2584	62.5275	9.7641	16.6722	18.7689	9.95264	18.4859	26.233	5.50318	10.458	7.24635
42.8686	19.6827	43.7287	3.15625	7.42141	4.12282	53.7912	52.9758	24.0655	31.507	25.1228	11.8295	8.43427	30.7102	9.40569	13.7297	12.3496	12.8483
17.8443	37.0786	18.4623	2.48709	16.5007	4.87587	38.1769	42.4695	23.2134	68.8879	33.036	36.1981	16.7328	11.8538	15.1067	3.77901	9.48214	3.67018
41.2934	20.9186	8.21478	2.00776	5.38283	4.45643	63.5342	55.4576	30.5407	13.9401	24.2681	61.7662	9.0759	12.8536	10.8259	5.75536	6.8431	6.96859
23.2014	34.9845	20.6022	9.31235	9.17323	13.6005	20.9326	41.0648	26.8907	38.7374	15.3224	13.1202	7.4085	6.27457	14.7054	3.9382	10.097	5.89876
25.54	43.8989	29.4659	10.9829	5.66235	6.11827	23.9787	74.5101	20.4332	43.3621	52.1751	40.5095	5.70384	8.60704	12.9466	6.30342	12.9036	7.7158
18.6375	25.9604	5.43034	8.58942	20.7863	3.23667	25.9303	20.9538	88.9481	17.3827	18.63	45.5543	27.8103	16.5867	4.95776	4.68252	9.46942	5.68595
17.949	26.6615	29.2379	5.19509	27.7028	17.8939	38.696	19.1251	12.7654	20.5982	46.7684	19.5129	14.6725	10.6801	5.47983	13.308	2.60758	10.5765
44.1125	17.6159	26.6316	5.91918	12.6888	8.17512	37.4816	40.4814	27.7345	61.206	12.7056	19.0988	10.2268	9.08431	10.3514	8.55395	9.68762	11.4646
17.7309	25.4822	14.3254	11.1602	14.3241	1.27047	39.0172	54.8325	96.849	27.2069	25.2421	59.8541	16.2079	20.8609	11.2461	8.86045	4.24554	8.27194
31.671	13.9782	5.60075	5.56592	27.5977	25.1862	31.104	76.7938	10.5989	15.1317	26.487	34.9928	8.54716	10.0018	27.7522	22.5398	5.74597	14.2759
6.09764	57.4049	14.5722	18.0193	6.75105	5.72634	67.7267	36.5612	42.9245	31.0469	44.5915	23.0761	22.1393	39.7924	12.0602	6.80885	5.50344	7.51372
7.02549	22.5893	14.8721	2.6346	17.9084	2.97474	32.4946	37.8063	53.9639	44.4799	12.333	29.2243	19.5162	14.8437	6.09434	2.69917	6.17068	5.31834
21.7819	18.959	15.549	11.2176	7.48684	0.962338		36.2301	22.2013	9.51976	9.7735	44.0502	10.3366	11.6501	5.70427	11.9502	16.1872	8.61918
25.1905	25.9167	13.5976	8.17609	8.35352	2.69564		38.0417	36.2951	24.2333	70.2343	12.8679	10.6086	11.8183	6.47628	16.6906	17.0191	11.4523
10.8833	20.6702	27.7037	5.64119	12.1584	8.73609			22.6814	52.8552	51.5054	30.7321	20.3882	19.4072	15.4506	6.76142	14.1954	3.58685
22.8836	20.4713	11.8341	1.80077	19.6279	16.0338			50.537	10.1984	52.0067	43.3566	9.5324	20.0046	12.1173	5.01745	8.36542	6.71908
14.3614	20.4954	17.3964	16.8805	7.8421	15.9561			50.9314	20.3449	23.7503	16.9999	15.0191	17.9976	8.32244	10.2202	6.70529	11.7904
28.7611	21.5306	22.5529	9.11586	2.95634	10.8502			13.2715	54.441	27.1522	16.6688	40.464	23.0751	16.7121	12.3934	3.00599	15.3195
17.9944	42.1526	22.8152	5.59037	13.5757	5.70614			11.4449	19.8034	13.4567	53.3063	12.7677	14.7027	23.9124	7.60212	25.2276	11.0083
23.1406	46.7458	47.7647	4.6475	7.79256	9.67954			28.243	41.983	67.3131	28.0592	13.7671	28.9668	17.5005	2.36657	5.81646	4.43854
33.3778	22.9789	21.4441	10.4962	13.5516	7.32559			24.5294	9.09996	12.131	43.3385	11.0033	10.936	4.90479	7.94356	7.67129	7.43792
14.5446	27.0137	33.228	9.85308	15.2461	8.1773			58.9618	30.7108	44.3303	13.0303	18.3083	21.7635	20.6733	3.926	4.7149	5.83614
24.7429	19.1921	12.305	20.6422	22.0171	14.4263			22.804	24.7014	11.9977	28.5799	33.0577	24.5428	33.2022	7.55853	3.17746	6.67698
20.9086	22.5757	31.8459	4.34942	13.2895	21.7483			24.0693	57.7408	91.6317	24.453	29.6449	31.0533	18.9015	4.59433	2.69539	5.59828
21.7952	31.3909	3.95417	19.2059	34.3581	3.36855			25.7169	4.88439	13.795	47.2799	20.4426	17.462	24.6426	10.3343	12.9914	11.1554
61.8811	28.5892	20.1748	7.63511	7.25167	17.9523			18.9489	15.758	24.3769	8.08856	11.5275	15.9815	9.99735	11.3978	10.4957	15.1052
10.2309	35.0912	15.1206	18.0611	12.3437	26.4279				69.8514	64.158	18.0591	10.6641	9.85364	4.96221	6.96664	18.2681	8.37198
32.3071	10.1287	14.1487	23.3865	18.8827	5.66546				38.2494	46.0853	68.7151	8.73646	8.83899	8.14913	7.8398	10.9807	16.3196
28.8284	15.8437	8.83656	9.32114	4.24403	6.70074				43.8764	27.5619	41.3772	28.3635	32.7844	23.3755	13.5019	9.72277	13.0202
23.1328	27.1135	18.8795	9.3185	15.6066	15.4652				20.4742	22.7749	46.8615	21.4439	10.7769	22.0252	4.56271	10.0822	4.80496
27.2377	24.062	55.7552	7.91481	8.77289	8.88381				23.3341	16.0277	27.3131	21.0118	26.6106	30.273	3.34761	7.55785	2.49987
24.147	35.5541	5.76805	4.61316	9.60108	6.86769				12.7946	22.9958	20.6795	17.4562	12.3526	13.1034	17.0663	6.13598	14.6051
39.5575	14.0511	37.2732	6.88238	12.0602	25.5088				65.3799	35.7813	13.9328	12.8765	10.9688	11.7746	6.09319	6.07653	4.99557
17.015	28.6421	13.1765	2.05619	9.13153	4.22787				15.917	15.0585	57.3616	18.0224	11.1043	12.0938	7.72982	6.34797	19.4026
26.0402	22.9469	18.6663	5.71288	7.73848	13.7184				39.2996	16.339	16.6442	19.5538	32.086	13.7861	2.5383	2.7729	5.3531
21.4661	38.0916	22.2272	7.29167	5.99435	4.2447				4.15237	34.4995	73.6307	14.8442	14.0797	11.5194	3.63404	3.85556	1.14597
19.9167	22.1368	35.5115	4.15471	9.94185	4.69044				12.9144	9.24429	43.8447	13.2324	10.7035	8.21007	5.11236	3.04956	2.88093
15.6119	21.9339	13.0198	3.34597	2.66293	11.5516				26.9492	13.5778	2.96387	20.1163	29.8062	16.937	13.5788	4.26302	3.59343
36.724	30.0342	8.2702	4.11407	11.2695	3.54011				70.305	11.9773	10.1912	10.9102	16.9836	13.4788	17.6484	6.13777	10.6266
20.4352	40.856	20.2132	0.996153	22.5332	3.58974				42.8979	7.52317	23.2146	39.6775	28.5019	31.3535	14.0726	22.1017	17.0278
101.458	34.5166	1.57286	2.96052	4.90997	4.39425				20.862	16.0249	70.0275	10.5868	9.38443	9.84485	3.64059	3.78622	11.5176
8.9185	12.1072	44.6038	6.36507	7.90207	5.57537				11.0256	100.126	61.9614	34.3315	31.816	26.745	10.6781	12.3065	7.28122
23.3527	16.1094	27.2485	31.3526	13.8849	5.74592				36.1918	26.7096	19.7305	8.10693	8.37858	6.64869	7.34762	3.66155	8.46502
23.7982	33.4668	8.10171	5.52294	12.0177	24.5983				29.1184	17.8559	13.1423	7.63715	9.07687	6.05884	8.10729	6.60147	6.45395
21.8366	26.8906	34.7242	18.4559	32.1181	7.42676				38.6974	21.7856	37.2837	8.3059	9.39822	6.86804	6.93411	9.14454	7.92878
27.4923	76.6927	7.39096	8.71609	15.7587	22.4273				17.9097	16.2451	22.373	21.3419	12.1148	11.3467	4.60401	6.00413	6.65237
46.0644	70.3308	20.1413	8.35385	8.55472	4.37568				13.9682	53.0188	35.2947	28.4091	16.5015	28.389	5.35303	5.85642	5.88709
7.43762	24.7572	3.58309	60.2681	6.16242	3.58387				23.5404	10.5298	18.7249	27.5837	17.6911	15.0797	4.03178	12.196	6.56398
12.0761	33.9023	16.8084	16.4139	5.34462	21.0287				8.97001	10.362	17.0612	8.63729	6.3023	9.02719	1.73964	3.53791	4.8358
17.6746	26.3471	35.5358	6.11873	11.9133	17.5703				13.3637	35.7153	36.6618	17.2334	19.8942	14.3039	2.10816	11.7856	3.77772
31.8997	20.0896	9.97014	1.38152	5.51987	2.7728				12.0993	17.6741	13.9458	17.3163	10.8957	11.2773	3.39966	3.9882	1.83756
18.3499	33.8309	2.78347	4.73944	34.0527	4.48707				6.03622	42.695	15.5295	28.0603	38.925	51.422	4.05376	4.76371	5.01963
26.7889	17.9233	35.387	9.09166	3.6647	4.26723				20.9255	19.4085	11.8608	15.3486	12.222	16.7117	19.9544	3.32947	4.75856
18.9128	37.0289	15.1068	55.0702	7.25234	8.04479				107.446	25.6328	9.8492	37.397	42.031	18.4583	3.9989	6.52716	8.92151
13.3394	28.3895	8.8109	1.06924	22.4281	14.2708				26.5978	16.1779	20.4439	29.038	16.7993	13.2219	9.12445	13.0147	3.02394
20.6623	17.0876	39.2676	2.98855	11.3831	5.61993				28.9253	27.9824	102.103	36.9463	28.1585	27.6251	3.91756	6.97801	7.23551
14.4398	23.7099	12.9968	5.83308	6.83107	15.1563				26.6489	64.6517	21.6567	11.1652	6.49511	6.80384	4.89426	9.46786	2.34115
35.7112	24.1189	31.358	8.1958	30.2978	5.55748				15.3515	34.833	26.5919	9.05505	10.1279	9.72187	15.8996	13.5473	2.46244
31.1958	25.6809	20.2362	10.5225	61.9286	6.58062				56.3496	8.81694	24.6113	24.9069	33.3773	23.1066	2.71899	13.1585	11.3431
17.7521	44.3768	16.5656	6.46973	31.455	26.0339				5.36017	53.4442	15.0904	36.1278	32.8605	32.6182	5.43643	8.5354	4.40697
30.5706	5.54125	10.7328	6.4873	20.7948	13.6382				14.1919	42.5562	49.4962	14.9938	24.4967	17.1181	7.78895	6.89846	5.03394
11.5476	8.64214	22.6881	5.43986	8.32853	5.96514				41.7692	83.89	6.97569	17.5588	15.2171	11.5158	2.39507	14.6952	8.22429
18.7188	27.918	27.9586	1.6724	11.5138	20.1006				16.0843	16.4412	10.7479	10.2305	12.7186	11.825	12.8951	8.8818	3.3501
29.1311	23.4977	27.7685	7.2447	5.80118	5.90193				50.2528	20.0986	39.7545	17.1213	15.6779	16.781	5.70321	8.19655	12.6297
22.157	34.0953	48.1097	6.4742	18.3454	5.84989				16.1985	9.23232	13.4234	21.3711	13.3581	16.5537	6.49812	5.37048	4.53354
8.17921	16.8746	33.9746	14.5282	8.67949	20.5514				27.4174	20.8624	41.6845	24.9108	18.8565	10.4023	3.38748	10.3029	3.82633
14.4226	25.5369	33.5788	7.47304	4.14935	4.26417				10.1699	17.4769	18.2753	19.2499	30.9087	14.7342	6.59767	29.6169	2.88484
37.3166	26.4778	4.73175	4.63702	7.20019	28.6274				35.3676	10.4238	21.8621	6.56509	13.1669	11.3133	4.61802	10.4586	6.35302
13.0748	36.4371	18.7573	2.86024	13.3313	10.9721				52.2862	25.1409	12.254	16.6953	14.1244	16.0618	7.40964	7.69543	10.1581
12.709	21.3046	23.1169	3.33063	2.36404	9.13253				40.5693	98.2641	37.3353	8.36773	7.1639	7.88039	15.7984	2.32041	7.99699
29.1318	12.6341	14.9335	12.055	6.55184	2.29117				48.5786	33.9571	45.5043	11.8817	11.2125	19.1467	10.4231	2.12261	11.8943
32.0661	17.9862	15.1812	8.05408	10.2089	8.02966				43.8337	41.2824	37.2073	8.48907	14.8767	16.5972	16.0688	13.1982	16.9014
2.8358	46.7756	10.8467	8.20816	8.99334	12.0681				82.8939	9.69647	39.6406	38.9437	23.411	33.2849	6.11045	5.46199	12.9567
23.2612	41.0579	9.82035	8.59904	11.1938	9.95487				12.299	6.27579	48.597	14.4854	21.3201	13.1606	6.14213	42.2524	8.29725
31.963	3.64302	27.5433	10.2655	11.596	17.8743				15.9181	49.9791	44.4025	18.1403	23.9825	17.5166	9.83731	3.9735	4.50717
24.1895	15.2962	29.6037	4.61076	13.3771	6.15951				22.3454	40.9436	76.6157	7.48042	7.92147	6.56434	4.80133	12.2984	11.7432
34.6503	24.093	10.8467	5.32512	3.20027	9.5518				10.9174	119.413	13.3362	9.24279	15.6417	11.1491	6.81502	3.84188	6.50261
23.8125	23.7925	3.59825	0.945124	11.9212	6.71493				12.0576	19.9964	12.2761	9.5423	7.94228	11.2942	3.84642	9.44093	2.19251
10.3971	17.0312	7.11231	5.31436	23.4966	5.42496				10.6953	19.1399	28.9504	6.13754	5.56224	4.49509	15.4809	3.41754	5.07188
20.0417	8.06231	11.9021	1.19084	9.93348	8.67849				30.1509	27.5385	14.1241	25.9735	30.2518	31.2862	13.9055	7.916	14.2774
26.4633	37.0719	37.4808	8.72412	7.71733	6.32699				41.3376	59.5676	4.431	16.0046	8.02991	8.2097	18.3618	14.1151	11.6269
14.0996	25.5183	10.6113	15.4298	17.1137	13.0148				35.4437	22.9694	13.5141	14.0496	9.86642	11.0071	6.23174	3.01742	12.2633
25.7426	32.0416	14.6998	6.11812	9.07336	4.06386				30.1181	49.9622	28.3287	12.0545	14.0864	13.6814	2.40817	10.8366	7.12727
24.7459	22.1409	29.6927	1.25987	4.08246	8.84875				7.0314	43.9985	46.9717	9.35769	7.92909	7.59042	2.95966	2.37789	3.12661
12.5901	16.1234	36.1071	6.80666	9.32795	12.5898				7.84241	5.47706	41.1021	18.6221	27.191	21.7207	8.58199	10.4924	2.20535
34.8291	9.43242	12.4368	9.7314	10.9237	8.77654				50.8786	13.8361	33.6084	26.3376	26.0781	16.8338	7.21614	7.32472	22.5232
30.6989	36.0448	60.4496	1.19828	5.23664	5.31398				45.0202	17.5786	9.68621	27.5875	23.8208	29.6003	16.6918	2.56315	9.07042
32.4368	35.4873	4.13785	11.9587	43.4172	17.3783				46.3116	41.4081	5.97169	19.3084	25.3779	15.5325	4.18539	17.8211	18.4567
16.7011	15.7904	26.5919	0.976063	19.9557	7.60613				16.681	41.7577	57.9291	10.8147	10.0938	10.115	13.0875	3.30221	4.39796
14.4982	18.3592	30.0927	10.5195	12.1813	5.71742				18.0654	22.1001	49.3763	14.9292	22.3271	9.1701	6.42069	7.34707	15.3115
24.4656	23.8306	18.6663	12.5697	5.70607	19.9664				33.8695	52.8061	34.427	34.1463	23.397	42.1495	8.3308	11.9244	3.33836
20.9287	4.84277	2.63744	5.34197	7.3728	43.0383				59.1281	13.6366	15.2775	10.938	13.1834	11.7227	2.35387	22.4915	14.7925
25.0213	11.5488	7.32455	24.4135	7.18004	2.67833				26.1228	37.3226	23.6514	10.4511	6.47716	13.0839	6.9036	7.37442	3.53931
36.1579	13.7569	26.8179	3.32194	9.89053	20.6437				58.6756	45.7286	28.9777	20.9982	31.1497	30.2205	11.1251	19.3098	8.84938
59.876	42.6942	22.5153	12.1226	9.89408	7.14659				49.8915	72.4027	63.7076	6.145	5.64513	5.4742	6.02906	8.7629	15.5877
18.8254	33.1595	10.1701	24.0163	7.63947	29.6082				13.3838	37.3672	24.5233	18.4385	14.291	11.6629	7.74532	4.46156	4.02955
14.5846	24.4889	27.7543	3.48644	11.2633	3.71452				25.1665	28.4779	50.5472	10.7039	10.3328	7.99411	4.54167	7.77574	6.93307
9.24427	28.0649	64.7903	7.99113	9.35443	14.5798				12.6486	21.0694	43.8083	13.2856	16.051	9.9781	10.5199	3.88313	2.57929
25.3614	15.0142	34.9905	7.17258	10.099	24.7286				47.4546	21.1459	10.7258	21.0448	17.2044	19.922	10.8212	25.261	8.12935
12.0815	14.9433	22.8	2.84246	7.82346	3.81015				47.8672	42.958	13.5213	36.5754	23.6618	19.3741	4.10371	11.0747	9.12724
39.3882	19.4514	58.499	1.13252	17.3321	8.09755				20.7738	18.6108	18.3502	15.3263	25.4327	19.7878	23.2429	14.9167	2.36981
28.2571	54.7687	12.7145	15.3786	17.6954	3.08749				47.5962	80.999	13.6993	19.209	13.4938	10.0048	2.58742	6.92595	19.5199
14.9492	19.6477	29.8072	2.41483	7.9993	15.2306				14.7992	43.9112	37.8045	9.94063	13.0728	15.714	5.80208	2.98243	1.97292
19.2337	32.5572	6.60964	7.23483	21.0242	5.21151				26.7998	20.9476	49.8385	31.8242	35.6362	23.2321	9.87752	6.59181	2.48273
22.5499	41.8753	59.8557	3.42182	9.06521	12.8293				50.6999	10.5575	19.1766	33.5839	23.0778	35.1114	15.6406	14.2773	8.96444
51.563	22.4479	28.5605	4.57554	1.88535	7.56724				45.4505	8.49308	52.6085	11.9672	7.64706	9.47471	9.63981	4.62554	12.4187
20.4633	32.6205	7.0832	1.72609	10.6288	4.50587				38.7184	11.8907	13.8757	7.92365	11.7894	6.51492	18.3756	5.78813	4.24205
16.6567	50.1587	14.3993	4.21402	15.5754	5.26845				25.5299	62.4329	25.1402	12.7031	20.069	7.61653	12.4736	4.81894	21.0235
33.6334	24.1348	21.7052	4.61977	10.4328	3.24331				15.8386	31.9557	51.1406	12.7603	16.3499	9.52903	5.31677	6.93793	12.1919
17.7921	22.9532	39.0299	6.45532	8.72769	5.55354				26.6099	24.0598	45.8898	6.38625	6.02799	9.72515	7.02337	5.35575	3.28812
9.88646	28.4726	28.7498	1.07994	5.26898	3.57597				44.211	32.2955	35.04	29.3074	39.5094	12.4987	3.40803	8.32404	7.8086
20.6078	9.95048	14.411	17.7813	13.5776	2.97239				16.233	26.7389	23.2009	24.8695	31.0963	26.7456	22.1657	4.31127	2.79455
20.9262	30.5608	8.77692	4.45102	5.23604	4.25232				87.6193	27.9902	20.5168	11.3095	8.63934	7.74659	9.7464	2.95222	17.7739
22.9384	30.4883	41.382	4.70764	8.97279	0.087516				43.1303	34.0094	25.1895	18.1677	18.1913	25.4644	16.4442	6.1807	29.0669
14.3868	10.6054	12.4192	8.59947	7.78008	25.4462				25.1715	22.2884	45.8434	31.626	30.9398	23.7125	6.30755	13.3735	9.31424
20.8109	26.6284	27.4982	16.0318	7.04475	12.2864				13.2579	14.7602	15.6619	9.28004	8.07414	3.64703	3.56623	2.72624	18.0032
52.5707	0.905704	4.79409	15.9919	13.025	3.52111				6.76241	28.3697	39.4117	16.5788	17.8604	17.324	7.86293	4.52175	4.41385
16.1414	17.9636	22.2217	9.02687	10.1591	15.5319				15.0064	73.4181	87.3331	15.7794	15.8886	26.233	14.5707	10.1864	3.71313
18.2017	24.9672	24.3149	3.44165	7.99854	20.0725				68.159	6.84827	45.7201	12.0162	12.1963	9.40562	3.1431	18.9374	10.2971
15.4483	47.1076	4.27182	6.44449	2.71108	29.2428				30.1678	31.5165	23.6037	13.899	15.4237	15.1068	6.17654	14.1383	19.9428
18.6517	27.0372	21.6281	6.72196	12.0318	36.4285				20.0572	18.8486	10.2363	13.3761	21.2082	10.8259	4.29461	14.6494	2.53399
26.6685	25.3807	8.8437	7.11969	9.63607	0.487044				29.2272	64.1293	7.58207	17.6092	18.039	14.7054	11.7125	4.52755	7.97392
61.3415	17.5014	12.5041	9.13377	3.42765	3.51588				47.526	43.099	21.997	12.5551	8.06684	12.9465	7.56544	10.2053	4.28137
22.9096	8.11256	17.7173	10.0442	6.96844	3.87795				20.0875	45.767	66.3401	19.2633	33.838	32.283	10.6683	6.15259	7.07385
25.9897	27.9811	2.71058	3.78555	10.1526	8.91033				39.3376	29.1448	28.9918	5.46928	6.36169	4.95775	5.59458	6.9337	3.24939
14.4773	27.6947	15.5289	9.80602	6.93578	12.2889				26.3451	12.977	30.6774	7.37878	4.57708	5.47979	4.52809	9.28631	7.6246
12	37.2927	17.9144	5.18933	13.6816	5.74143				17.1912	33.3081	24.262	8.34685	9.84671	10.3514	10.8467	28.7604	7.73213
14.4776	31.6159	17.5322	8.36038	15.6786	4.24453				22.8269	28.892	33.1423	32.1428	28.9377	32.4612	9.61745	3.35672	4.96633
39.363	48.7908	16.892	8.09305	6.68344	10.1661				60.4864	47.1449	26.2943	13.5136	18.486	11.2461	2.22243	17.367	10.5785
19.5359	27.8229	20.2968	22.4384	4.2701	8.6233				4.72697	47.6914	41.4249	27.5697	30.7102	27.7522	4.4389	6.36317	13.5964
19.272	10.039	12.9508	9.94444	10.6908	2.75053				28.2922	9.52108	32.0224	24.5253	28.0222	19.464	11.608	4.11678	3.57138
21.5585	35.452	21.4938	1.61426	0.91752	3.9902				17.0956	73.741	14.2564	10.0758	11.8538	12.0602	10.784	5.11718	3.0328
33.5573	38.56	8.43145	2.6362	14.5196	39.167				47.0578	34.8539	39.3013	9.95261	12.8536	6.09434	10.3859	5.28823	12.5882
38.7328	45.1256	15.6086	6.89054	9.81397	11.4022				52.6154	20.1222	66.1973	8.4343	6.27456	5.70427	11.8634	4.75229	22.1015
38.5498	33.2792	18.5261	3.83619	11.2	29.0171				37.8677	40.959	9.69958	16.7328	34.6808	15.5176	3.05269	16.4687	23.7994
23.5195	18.334	33.3864	6.71468	4.00317	6.12968				28.0624	33.7348	30.2013	9.07588	8.60705	6.47628	8.57696	15.0523	12.4681
27.4083	39.9881	7.3646	6.02175	10.5877	10.7076				13.6504	14.9571	29.6027				3.8064	14.6043	8.01932
34.6342	20.0349	27.4074	8.6634	8.6631	16.5956				37.3581	84.7558	90.8867				5.42214	19.5809	4.84974
31.9803	26.0194	26.5775	2.63334	12.1278	10.9037				25.0734	74.9081	43.8681				3.28455	6.90311	8.45341
29.8357	23.5854	51.0635	3.24053	24.5758	3.1046				40.1298	51.5444	52.9994				22.6684	2.59603	6.74355
22.2878	28.2026	73.8821	17.9898	12.833	14.5335				33.9079	37.1772	42.9064				1.1397	5.11787	5.97766
14.4303	39.8674	15.4423	3.94117	37.0562	9.06376				4.59193	27.7604	29.6762				15.6084	14.054	5.031
41.7342	4.17313	7.2096	3.22758	6.14663	4.8686				106.676	21.8081	11.8808				3.15061	7.00738	18.2457
6.68182	4.19002	8.49597	7.46369	6.80529	15.4362				29.2259	19.087	39.3519				6.2602	16.7252	2.20612
31.1586	36.9571	9.9327	26.8992	8.96664	8.19313				22.994	74.8723	24.8668				3.85112	3.64102	17.6882
26.6899	63.8809	18.8541	7.07437	10.4769	6.71013				42.0358	23.6553	39.2495				5.37479	6.36115	4.67361
12.3869	28.1215	35.9707	2.31617	11.0225	6.35177				36.7177	50.3524	28.9869				8.24083	2.96997	4.0867
33.0353	37.4631	40.3514	12.2629	12.4479	6.92093				23.1384	17.1161	6.8388				12.0695	4.40784	8.19456
20.9238	35.2518	15.4392	18.6262	10.2655	6.84673				91.3322	18.8727	105.839				10.7513	13.6631	4.84781
15.1528	34.5537	4.57773	20.1442	19.5719	6.25397				77.6719	21.7388	27.9583				10.0648	4.80091	6.31934
30.8506	29.089	18.5372	6.77897	3.12018	2.05997				45.0316	13.9289	21.8679				21.4567	12.6807	14.9354
20.9512	30.8763	21.6274	3.85978	14.7658	23.97				41.5261	21.5043	44.2749				8.6889	6.58922	13.8393
28.2791	32.8488	30.7965	3.11043	8.07864	1.26211				29.1596	23.6083	36.6341				8.64655	14.5401	14.2439
28.5032	14.4646	39.2875	6.89891	10.8279	6.51062				26.5415	69.4665	17.6872				2.6659	6.94301	25.6331
27.1706	25.5066	27.4764	9.60948	10.4639	2.38472				6.60876	38.8575	88.533				18.8565	8.08965	6.12253
28.6629	42.4971	10.6004	10.7356	4.39441	8.85121				64.0711	70.8959	76.3739				7.92458	9.03221	7.84055
32.7492	27.5912	12.6964	5.896	11.3735	4.72698				35.2856	48.3034	43.6848				14.0129	3.62759	3.56992
32.7995	24.7802	94.8259	6.87556	16.1578	21.7642				46.4025	38.2061	54.5454				3.79721	4.48244	22.6959
19.4368	56.3963	37.4422	1.44507	3.51794	23.242				17.3288	66.1322	28.5518				6.8517	4.38142	4.08378
22.068	20.4128	28.4705	7.54882	2.55644	3.41202				16.6434	8.09504	30.8482				3.82548	14.6073	14.1262
12.9296	24.4065	55.8789	13.4243	17.41	2.59611				23.4374	29.945	6.29453				4.56711	16.2053	3.64855
30.7553	21.2129	23.216	5.9414	12.2971	1.44932				3.8001	21.6352	65.7057				15.9583	8.74428	3.16207
36.5725	21.7965	20.3378	10.4694	17.8383	2.15982				25.3368	54.2192	28.0427				4.65929	6.40611	4.17188
48.2032	33.4837	16.9537	6.64293	11.0115	9.37401				24.8324	59.1495	43.07				8.09197	7.35743	3.8908
14.5797	30.7649	29.1952	2.12868	22.4856	12.6256				59.7582	29.519	15.8509				6.8777	6.84929	13.8204
25.1611	47.3617	22.752	8.61232	29.0751	4.91462				31.9886	42.9257	15.7576				13.4408	14.6178	4.56778
17.1925	12.7731	25.0852	6.13628	20.5127	5.20884				86.5001	25.5807	21.7537				10.4557	2.70878	13.2227
4.10217	23.1595	16.3589	7.77773	13.9182	3.02736				52.8827	13.7624	7.52798				15.8108	17.401	13.3672
13.5433	26.2239	11.7702	4.35338	2.82076	7.25387				48.3368	84.6111	17.7889				7.96878	3.37678	16.0229
9.31558	23.1845	7.19798	12.1	5.24158	11.7027				67.2641	18.3513	23.0802				3.10954	3.31963	10.1187
26.0894	33.3478	18.6477	6.47169	15.8648	6.42071				5.29691	65.5106	61.0651				3.77262	9.42199	9.10987
43.6401	14.2363	24.4138	15.0449	10.8413	4.77194				19.6015	17.364	47.1777				4.41525	10.7597	7.26881
14.319	37.252	29.4806	6.68606	22.6311	4.87621				16.4815	15.885	85.1888				8.86355	17.6706	2.91345
13.5354	31.2786	67.9454	11.0071	6.7462	10.156				51.9014	29.2499	48.5947				13.2868	4.98466	4.19074
19.3192	28.3658	15.0511	4.07833	7.25603	5.27281				56.4495	44.0102	36.1711				9.04237	3.58241	4.79702
26.8351	32.4859	30.4198	7.28211	10.2274	7.27456				39.2208	58.4108	62.329				5.03194	4.13457	14.4416
14.6243	18.4547	4.1392	15.1236	27.4234	3.93642				44.2484	19.4624	8.78712				12.18	9.47592	11.1
33.5663	14.1654	20.3773	7.43128	4.35679	3.8514				24.753	24.2834	23.1963				11.7136	3.04889	12.0591
34.767	7.26628	28.4637	6.45259	6.48325	15.7588				22.4569	27.4197	16.8247				17.6114	2.44457	11.3445
25.4	35.8244	8.79838	6.92261	20.0224	2.5541				81.5722	51.9305	41.6414				3.42243	14.1891	9.79225
23.5433	32.2176	21.6485	50.5805	13.8872	16.2989				19.2467	15.7805	51.0452				17.3493	12.1706	7.89795
24.5374	23.5428	10.0402	13.9348	12.0125	3.04471				45.7635	9.64667	39.1408				5.3488	10.0532	20.2519
15.4093	40.0865	27.2635	1.04202	4.17572	1.62025				21.7283	60.1075	43.6706				5.87428	10.2099	2.32022
28.6231	32.4069	6.39087	6.31075	9.24666	4.23916				15.9018	36.6399	16.6474				12.0628	11.4486	12.2944
16.6703	5.81703	32.6278	5.05592	7.40925	10.6076				20.3329	31.8419	14.5947				10.8713	2.77646	3.92397
42.4099	31.6176	51.2047	5.13087	7.8239	8.23799				44.2637	41.0674	81.4792				14.0765	62.2109	6.65866
18.4822	25.8221	20.7987	8.09769	10.0315	4.37454				65.4102	34.9471	16.2611				5.28135	7.24143	10.8368
27.6249	36.3018	13.3988	6.80566	12.0903	6.71248				6.68709	14.539	57.5843				5.43627	5.61013	12.7006
24.1025	12.6533	20.7078	4.10843	7.95178	8.49976				26.333	82.6201	16.988				6.21277	3.42444	11.1881
17.2829	33.36	21.8139	8.80138	12.2761	8.51441				23.0141	24.6556	15.8021				11.4148	7.78526	3.84116
10.9422	25.0814	32.2062	30.1129	18.8208	6.98344				60.2591	38.8108	30.1624				2.61496	3.80323	6.10563
29.9111	30.3465	7.00165	2.27992	3.64188	3.07095				17.8257	14.4802	39.2704				1.5952	3.85557	6.18469
25.5678	19.1807	71.8572	10.227	6.79672	7.59993				8.05251	21.5304	61.5173				10.2469	3.04957	12.237
19.8356	23.0919	21.0078	2.28573	1.90376	16.7021				51.008	24.5984	13.0772				8.30637	4.26298	3.61415
12.0328	19.7253	24.3487	1.37424	5.38184	15.9383				38.1934		22.921				11.8896	6.13778	3.41906
36.8556	43.439	14.2756	13.8709	21.9886	6.92154				39.5662		31.5653				6.76323	22.1018	14.6805
27.6171	11.1385	29.2941	4.08319	10.8917	15.355				41.6281		55.9966				13.2204	9.73347	7.12524
20.0168	44.3802	7.55178	15.9378	5.10423	4.11039				28.9052		19.1835				5.52837	3.78622	7.82933
19.5026	14.3548	35.1341	25.6498	31.8363	13.7332				18.9703		10.0593				19.8769	12.3065	10.703
71.4407	28.8029	2.51512	5.16728	6.36851	13.6779				44.3161		52.4797				10.3656	30.0462	10.0953
23.5803	10.5583	15.9456	9.15359	24.7106	9.65849				26.0319		36.2284				5.59708	3.66152	3.19774
31.4719	19.1636	4.02297	42.9079	3.13396	17.0581				35.1635		40.1395				4.52115	6.60148	11.8742
12.4105	74.8993	18.0261	3.03552	6.27619	28.0872				13.3916		43.5109				7.08147	9.14454	8.50152
58.2921	30.1482	21.187	9.61405	22.01	5.95246				19.9212		29.6227				2.70304	6.00409	6.33758
17.7248	24.326	39.8881	5.1991	3.27061	4.89538				13.2482		17.2103				5.4364	5.85649	3.10952
25.7809	19.4068	7.09768	8.18397	12.37	19.4196						38.3548				13.5469	15.1687	11.0606
20.9748	11.6433	13.1968	3.25862	7.17061	7.01032						23.2934				7.78888	12.1961	2.23788
16.6021	14.9088	32.4903	1.41377	7.99684	9.53698						39.5981				2.3951	3.53788	3.3501
8.74597	18.4879	14.3114	6.61429	9.98136	11.6234						11.7562				12.8951	11.7856	12.6297
26.9894	7.69619	35.9402	8.41949	6.17163	17.4944						34.755				5.70321	3.98815	4.53355
29.14	16.3681	3.37506	1.87154	8.37081	6.52172						15.7471				20.749	27.0981	19.0049
29.9733	25.2117	14.3327	15.004	13.2698	10.9621										6.49813	4.76375	3.82633
14.6081	32.8336	5.5435	9.26883	16.7193	12.6766										3.38744	3.32942	2.88477
12.1818	15.2092	23.1739	14.366	11.2594	12.9103										6.59766	6.52714	6.35299
7.03907	22.5683	6.6255	16.9211	4.53347	3.58269										4.618	13.0147	10.1581
28.0368	31.071	9.07577	2.54844	23.2131	16.06										7.40962	6.97803	7.997
17.6486	50.6328	23.2242	21.6847	9.05156	16.6636										15.7985	9.46782	11.8944
47.7141	21.4741	7.39984	13.8465	3.33593	10.84										10.4232	13.5472	16.9013
8.38016	18.8419	23.3586	10.8635	1.23756	12.5531										16.0688	13.1585	12.9566
32.0157	16.7934	5.30089	4.92752	5.44603	3.12691										6.11048	8.5354	8.29726
19.0244	16.883	5.65034	7.78773	5.34197	25.885										6.14213	6.89846	4.50719
22.6466	29.2628	23.9962	7.3354	11.1898	15.6608										9.83729	14.6953	11.7432
24.8061	18.1123	33.5215	6.57448	20.6644	4.26548										4.80135	8.88177	6.5026
29.506	23.4962	8.00163	0.851256	16.4776	7.65041										16.3241	20.5535	18.92
33.2198	34.2353	16.9904	2.16438	14.3619	9.28944										23.1427	35.5499	14.2596
15.4765	5.46191	26.4485	2.31705	10.1568	4.36925										6.81506	8.19655	2.19251
35.5666	32.1832	2.97568	30.825	2.83237	1.20761										3.84641	5.37054	5.07192
17.3283	15.8773	44.9901	6.59687	11.5147	12.1558										15.481	10.3028	14.2774
24.5873	16.2277	9.80775	11.6188	7.25243	2.1262										13.9055	29.617	11.6268
14.9483	26.8082	9.44644	2.02399	12.0858	7.07579										16.2744	16.9096	9.91572
30.758	45.8809	7.23927	4.70698	9.83412	7.31865										18.3617	10.4586	12.2633
16.7797	51.2796	17.1782	6.40215	7.34704	15.1464										24.2269	30.4929	17.3398
24.9897	16.6583	5.91948	5.41355	10.8929	2.26661										15.5718	16.9371	9.72156
30.6861	21.6767	7.75733	11.0572	8.02211	3.59245										6.23174	7.6954	7.12725
18.7644	17.8355	7.59548	10.4345	10.1394	11.8615										2.40818	2.32039	3.12658
36.1711	32.6452	8.4585	8.80774	2.63604	3.15666										2.95968	2.12261	2.20536
37.1018	14.8536	21.8165	22.2519	12.8872	6.46077										8.58207	13.1982	22.5232
18.2632	41.5177	11.2953	3.31134	12.1847	12.0547										7.21613	5.46195	9.07041
15.2141	14.8692	9.55036	0.220573	18.8329	8.25384										26.2526	20.726	31.4269
13.2352	11.0731	12.0537	4.49476	1.00825	14.9502										16.6918	42.2525	18.4567
14.8679	37.9991	26.5949	22.4292	6.0474	11.9567										31.4487	27.4883	14.8924
16.2628	54.7223	12.5182	17.0857	13.8266	2.4189										24.2966	18.0343	24.6407
21.6128	14.8709		1.91399	14.5868	21.345										4.18534	3.97353	4.3979
20.7971	4.0519		20.5829	7.22412	4.30778										13.0875	12.2985	15.3115
28.447	28.2504		10.9955	6.97622	4.87014										6.42067	3.84185	3.33837
11.4238	21.9197		4.27837	13.0313	5.74492										8.33081	9.44092	14.7925
15.5664	21.501		12.9638	9.19732	6.3861										2.35387	3.41771	3.53933
19.3929	19.6448		3.64575	11.9863	15.2531										6.90358	7.91599	8.84934
28.3157	29.7737		5.04697	7.84981	19.8586										11.1251	14.115	15.5877
24.9568	41.5536		29.1016	4.54483	2.98966										6.02907	3.01744	4.02956
22.8365	57.8142		21.3189	10.0993	4.02051										15.6053	37.1324	19.3441
16.5853	21.1329		22.4958	11.9132	5.01731										7.74531	10.8366	6.93307
19.2516	27.129		9.3254	12.1158	4.66618										19.2069	15.3545	11.8304
17.6833	14.3834		3.28973	22.7005	21.9645										49.4959	30.131	60.768
14.5138	37.8737		21.5814	10.8459	16.389										21.4725	25.9014	12.3426
12.0459	10.9772		1.34434	11.5641	16.0235										4.54162	2.37789	2.57926
25.3275	15.1867		12.6931	30.4221	5.96033										10.5199	10.4925	8.1293
4.60481	26.6771		9.22234	14.8697	0.458793										10.8211	7.32474	9.12717
23.6258	47.0176		12.7234	3.78885	7.29161										4.10369	2.56308	2.36976
12.7258	18.82		7.70572	9.33536	5.55607										23.243	17.8211	19.5199
19.5212	28.1757		7.5785	6.60807	10.5101										2.58741	3.30219	1.97292
17.882	9.86314		5.75716	21.6137	7.25277										15.4496	16.181	13.8404
45.3449	26.3028		4.01183	2.37044	5.70123										23.8347	23.7633	35.629
14.6608	25.8263		1.66231	11.5667	6.5152										5.80211	7.34709	2.48268
30.6212	36.0229		2.40599	11.4208	10.1677										9.87753	11.9243	8.96442
31.4548	13.8402		1.70038	2.85354	12.4674										15.6406	22.4915	12.4187
36.9227	26.5871		21.7829	7.46306	7.86947										9.63978	7.37442	4.24204
30.75	47.1487		13.2668	8.09401	4.91849										18.3755	19.3098	21.0235
19.1301	23.6787		5.64503	12.136	5.84026										12.4737	8.76292	12.1919
19.4456			3.28866	17.2372	0.886341										5.31676	4.4615	3.28817
24.9424			23.0872	4.56596	17.8865										7.02338	7.77574	7.80858
21.0593			6.22014	19.5607	6.09622										18.8767	21.8697	13.0727
			5.43521	10.4107	7.12164										11.4362	17.9247	21.313
			6.70484	1.8835	2.43734										3.40801	3.88315	2.79456
			19.9596	8.02569	25.9795										20.6346	20.4382	17.7739
			1.84318	13.3517	6.61474										22.1657	25.2611	29.0669
			2.20161	23.7495	6.08557										9.74638	11.0747	9.31424
			6.22069	9.12199	5.07524										16.4442	14.9167	18.0032
			19.73	10.3532	14.7973										6.30756	6.92595	4.41387
			7.12022	7.19286	9.66666										3.56642	2.98239	3.7132
			16.312	10.2384	4.89802										7.86295	6.59183	10.2971
			6.72272	1.60421	5.07661										14.5706	14.2773	19.9428
			3.40524	7.38677	13.1897										23.7624	36.1853	33.8844
			11.0274	5.07884	5.86652										3.14306	4.62552	2.53393
			33.9401	6.65703	4.51917										6.17656	5.78817	7.9739
			4.6822	9.00894	10.2789										4.29467	4.81895	4.28132
			4.23923	3.37136	6.57609										11.7125	6.93792	7.07385
			4.35374	9.88309	6.42968										7.56543	5.35573	3.24939
			7.01326	1.61995	14.6101										10.6683	8.32404	7.6246
			2.93807	34.1105	2.16442										11.4341	14.7766	13.5907
			12.7421	10.7668	6.95214										18.986	16.6095	11.9588
			3.50128	10.4712	10.6113										5.59464	4.31131	7.73215
			25.3114	3.41273	10.378										4.52814	2.95227	4.96633
			19.0205	4.53947	4.72502										21.1492	24.347	8.22472
			17.665	20.6543	4.54846										21.1488	22.1801	22.9486
			8.88416	10.9675	4.52726										10.8467	6.18068	10.5785
			8.70551	17.0174	37.625										9.6175	13.3735	13.5965
			9.25492	16.381	2.62394										2.22244	2.7262	3.57146
			11.7615	14.2698	14.0651										4.43889	4.52174	3.03277
			5.48142	1.65634	6.8572										11.608	10.1865	12.5882
			8.4044	14.755	12.0174										11.7396	18.2899	23.6287
			7.71927	3.66527	10.309										10.784	18.9374	22.1016
			17.4982	5.43748	17.1442										19.9427	12.2605	20.9864
			2.78086	6.22314	3.81117										26.6952	22.086	23.7994
			26.9872	10.7049	4.6854										10.3859	14.1383	12.4682
			25.5354	23.4923	22.8819										11.8635	14.6494	8.0193
			5.31288	23.3535	2.83743										3.0527	4.52757	4.84972
			3.36914	16.3219	7.18283										8.57695	10.2054	8.45341
			4.52299	6.97863	32.9478										3.80649	6.15261	6.74352
			6.34073	11.4434	7.30808										5.42214	6.93364	5.97772
			2.91828	19.5584	2.50306										3.28458	9.28636	5.03108
			17.8686	24.1739	21.3126										36.01	29.4565	38.399
			6.35007	14.8551	4.37113										22.6684	28.7604	18.2457
			7.74813	6.48212	10.6331										1.13963	3.35667	2.20615
			5.94258	2.64227	4.99943										15.6085	17.367	17.6882
			14.5119	18.122	2.4881										3.15071	6.36326	4.6736
			28.6009	6.72088	32.7632										6.2602	4.1169	4.08658
			1.36216	8.17805	8.54584										8.83606	18.4371	9.85782
			11.5859	27.7027	8.32471										3.85114	5.11716	8.19455
			4.4412	10.8802	3.78628										5.37477	5.28824	4.84779
			11.7683	16.9993	11.0307										8.24082	4.75231	6.31933
			6.30997	9.93647	19.4829										12.0693	16.4688	14.9353
			8.76793	23.7847	4.10726										10.7513	15.0522	13.8394
			3.0132	8.83641	7.82608										10.0648	14.6043	14.2439
			8.82102	16.8003	4.52051										21.4567	19.5809	25.6332
			5.9645	21.7102	19.0888										8.68892	6.9031	6.12259
			10.9574	18.3721	0.835487										13.2044	15.526	19.9828
			34.1713	19.1749	14.7044										8.64644	2.59599	7.84062
			18.1125	3.56434	6.6797										2.66595	5.11779	3.56997
			33.8146	21.6809	9.23408										18.8565	14.054	22.696
			8.53943	1.23229	17.3165										7.92464	7.00741	4.08378
			11.1849	10.7143	7.50346										24.2567	27.1951	15.4735
			61.9474	6.70396	27.8884										28.6586	19.455	12.8938
			12.4677	14.6884	13.0808										14.0129	16.7252	14.1262
			8.10211	5.02178	6.60342										3.79722	3.64105	3.64863
			21.5105	8.01703	7.46736										6.85171	6.36115	3.16208
			7.65952	5.70693	9.33749										3.82559	2.96994	4.17184
			7.63415	10.5363	1.42405										4.5671	4.40784	3.89082
			33.9216	14.2524	23.7584										15.9583	13.6631	13.8204
			5.6391	8.82207	5.51309										4.6592	4.8009	4.56779
			17.0152	20.5677	7.59878										8.09196	12.6807	13.2227
			3.77815	30.4808	18.4907										6.8777	6.58922	13.3672
			23.4724	4.13254	5.54829										13.4409	14.5401	16.0229
			5.03825	18.4785	20.8911										10.4557	6.94302	10.1187
			5.02186	9.44634	2.91247										26.3119	26.8084	40.4597
			8.18561	10.0848	11.8636										20.7805	20.3036	19.4158
			5.57929	14.6615	9.71814										15.8107	8.08966	9.1099
			6.14974	7.66095	17.4168										7.96877	9.03221	7.26879
			2.54292	7.73665	3.86692										3.10956	3.62758	2.9135
			22.3214	7.64224	5.86519										3.77265	4.48243	4.19067
			12.9033	18.5236	14.8687										4.41539	4.38145	4.79703
			1.87971	23.4822	11.1641										8.86353	14.6073	14.4416
			16.3816	6.78962	16.1036										13.2867	16.2053	11.1
			8.23748	11.3834	9.67132										9.04237	8.74432	12.0591
			16.9413	4.63948	8.16725										5.03189	6.40597	11.3445
			8.06693	26.8757	5.95217										16.5234	15.8798	21.1553
			7.19205	3.59694	7.41293										11.2064	14.452	26.423
			8.57913	4.86379	8.5483										12.18	7.35742	9.79233
			3.26544	8.39907	13.5021										11.7136	6.84923	7.89795
			6.11109	4.4667	1.14										17.6114	14.6178	20.252
			19.1373	7.78624	2.87134										3.42241	2.70882	2.3202
			3.86965	8.3434	18.1542										20.0217	28.1033	22.0484
			9.11832	7.694	14.4241										17.3493	17.401	12.2944
			28.2119	15.3679	5.0884										5.34878	3.37678	3.92398
			3.84134	14.5663	6.44423										24.7439	33.654	22.2506
			4.9631	2.16156	10.4192										5.87417	3.31964	6.65868
			22.8997	45.2073	2.48498										12.0628	9.42198	10.8368
			0.74835	6.5463	5.34506										10.8713	10.7597	12.7006
			9.59844	11.1987	9.53548										14.0766	17.6706	11.188
			3.67457	14.4687	14.8053										5.28128	4.98466	3.84126
			5.37398	6.78149	4.61631										5.43624	3.58242	6.1056
			3.38026	7.75823	14.2304										29.5159	24.4451	12.7638
			5.85867	13.698	37.3246										6.2128	4.1346	6.18469
			1.474	10.6166	5.78132										11.4147	9.47594	12.237
			7.46915	1.43265	6.55872										2.61496	3.04888	3.61415
			1.18724	10.5369	2.00993										1.5952	2.44459	3.41905
			9.72118	7.72084	2.77861										10.2469	14.1891	14.6805
			12.9079	12.4197	10.973										8.30632	12.1706	7.12523
			9.58771	23.339	8.29294										11.8896	10.0532	7.82935
			6.97588	6.19042	5.72162										6.76325	10.21	10.703
			4.64458	9.40537	21.4901										13.2204	11.4487	10.0953
			7.61749	15.8784	10.0295										5.52838	2.77644	3.1978
			6.41868	2.6258	2.55871										19.877	62.2109	11.8742
			11.4258	10.4248	5.31661										10.3656	7.24145	8.50154
			10.6671	13.3198	5.74953										5.59695	5.61009	6.33765
			3.01107	12.6391	25.4207										4.52123	3.42443	3.10949
			20.9035	20.1446	16.055										7.08147	7.78524	11.0606
			27.4555	9.40123	6.31399										2.70301	3.80326	2.23791
			8.70487	3.16464	5.71895										19.4277	18.0401	16.4933
			19.475	7.07428	34.0503
			5.03629	7.05473	7.11672
			13.5293	9.82953	15.5577
			6.98316	5.70803	12.6595
			10.7607	6.82486	15.3531
			5.19011	11.5264	29.8205
			5.13481	12.4538	7.12354
			2.70657	8.73477	20.8432
			26.3098	10.8229	4.50474
			10.663	4.70092	7.92652
			1.81357	7.13334	6.76987
			3.46162	8.62396	3.53695
			26.0051	4.764	39.3721
			3.65575	9.59422	7.16894
			18.0117	4.03928	23.2482
			2.14618	6.7766	3.63742
			2.85267	8.8101	2.30546
			10.4123	19.0461	10.5207
			16.5502	12.2454	5.27809
			1.06028	9.85513	7.70894
			20.8266	15.248	25.0203
			3.22157	3.5391	10.4292
			7.6989	17.7786	13.8255
			4.61223	6.53622	4.86303
			4.34252	11.937	7.96104
			3.00057	4.06651	5.96207
			31.4738	3.12461	16.7143
			6.03756	9.04222	9.09454
			13.8262	28.2629	17.5337
			1.81397	33.6813	12.9858
			1.89651	8.35119	6.78183
			11.1363	8.07363	6.10946
			4.58776	7.1021	6.51383
			2.21362	8.8549	2.91524
			29.4797	9.36201	47.0607
			18.3088	5.8621	2.92636
			5.98808	8.91347	25.2041
			4.5543	15.48	12.9352
			3.72687	11.6251	7.23751
			23.2148	3.80765	8.89338
			8.45686	33.1477	7.29964
			7.69637	12.7375	1.74129
			19.4351	24.6161	7.07021
			7.94629	12.0147	7.49421
			6.86215	5.77267	30.9558
			5.46179	7.62848	2.11873
			5.79967	33.7822	1.33482
			3.47649	10.0594	8.95763
			5.584	26.7618	9.8197
			6.89391	28.932	4.95879
			3.74553	9.38838	9.35389
			9.16422	13.5766	14.2894
			8.85176	8.97096	12.8407
			11.22	8.60448	8.76231
			10.7395	6.04471	4.48947
			2.9559	7.12853	11.6996
			12.5803	37.9599	2.76326
			21.6229	2.79279	4.25249
			6.32815	9.21719	6.81472
			5.99443	19.3696	9.16212
			16.2923	11.4664	3.19247
			3.41044	8.79956	1.00324
			7.556	7.19805	6.59964
			9.83219	2.41764	14.6333
			8.51499	15.3403	5.17571
			5.16823	2.24639	6.64162
			21.2055	18.833	28.2046
			5.42267	12.215	4.49418
			3.3048	5.77118	3.67116
			3.50135	14.1639	4.55155
			12.5826	10.0916	0.411914
			13.9858	20.7735	0.920416
			26.9823	20.6346	7.51172
			12.9455	8.68176	18.3359
			5.41355	10.7206	2.55181
			4.1258	4.68505	33.8047
			4.63674	1.57984	12.9168
			3.86537	14.6984	3.29636
			18.3141	11.7039	0.579219
			5.69724	3.45524	15.3859
			3.80381	16.4141	20.4003
			2.54569	8.03759	2.35056
			3.36727	11.762	2.52279
			17.6742	14.3369	4.6822
			9.50205	8.32732	0.820214
			8.40964	6.88208	14.6438
			8.60289	22.4599	32.4636
			5.21284	7.57185	3.21456
			7.1914	10.9692	5.92433
			5.23615	7.63861	6.66945
			17.1307	6.29634	9.25639
				12.1804	14.7231
				8.2787	11.4156
				46.0666	16.6462
				13.9816	7.64617
				7.36693	4.92196
				7.22145	7.84637
				16.414	3.9986
				16.7705	16.0284
				11.3327
				1.12927
				7.42505
				2.57646
				21.1594
				16.1222
				7.16747
				2.40448
				3.74803
				7.56466
				10.6288
				20.7154

## Sheet: Fig.3b
Number of identified peptides
	S01	S02	S03	S04	S05	S06	S07	S08	S09	S10	S11	S12
C10	7382	7800	7747	7713	7770	7845	7524	7107	7210	7039	6974	6928
RAW	4955	7653	7744	8047	7849	7829	7326	7266	7359	7197	6720	7183
SVEC	7643	8117	8038	7786	8093	7861	7716	7352	6810	7310	6953	7032
C10	6908	7644	7224	7333	7837	7637	7365	7091	7347	7098	6915	6787
RAW	7259	7549	7674	7724	7709	8065	7404	7180	7203	6424	7147	6991
SVEC	7421	7859	7938	7861	7893	7951	7651	7274	7053	6924	7051	7131
C10	7937	7297	6617	7118	6854	7346	7113	6640	7041	7196	6978	6865
RAW	7404	7707	7644	7759	7988	7744	7587	7236	7437	7110	6643	7115
SVEC	7472	7876	7799	7668	7867	7547	7506	7027	7256	6817	7100	7139

## Sheet: Fig.3c
Nuber of identified proteins
	S01	S02	S03	S04	S05	S06	S07	S08	S09	S10	S11	S12
C10	1673	1774	1741	1754	1771	1766	1705	1720	1756	1728	1615	1689
RAW	1404	1762	1767	1666	1771	1747	1723	1725	1730	1721	1691	1654
SVEC	1706	1747	1587	1768	1810	1722	1741	1621	1708	1742	1681	1686
C10	1598	1802	1715	1739	1764	1676	1718	1716	1744	1758	1670	1690
RAW	1666	1746	1778	1700	1764	1763	1681	1737	1768	1739	1666	1640
SVEC	1678	1682	1743	1761	1768	1705	1751	1701	1739	1681	1672	1676
C10	1742	1760	1747	1750	1785	1723	1769	1721	1754	1698	1696	1698
RAW	1680	1737	1749	1760	1625	1747	1759	1750	1685	1614	1655	1673
SVEC	1693	1726	1665	1792	1794	1774	1744	1731	1667	1719	1673	1673

## Sheet: Fig.3d
Number of quantifiable proteins
All ID	1%	10%	50%	70%	90%	100%
2457	2407	2212	1676	1437	1158	935

## Sheet: Fig.3e
Number of identified proteins
C10	RAW	SVEC
1673	1667	1681
1739	1670	1719
1792	1681	1676
1794	1742	1739
1673	1682	1672
1768	1723	1686
1810	1708	1655
1722	1718	1721
1691	1680	1766
1705	1621	1685
1774	1681	1706
1751	1614	1678
1741	1701	1693
1758	1666	1760
1769	1731	1737
1725	1640	1762
1737	1747	1767
1698	1747	1743
1750	1625	1749
1754	1670	1768
1730	1666	1761
1728	1665	1744
1696	1700	1760
1754	1750	1764
1768	1666	1771
1715	1404	1763
1690	1673	1747
1802	1654	1759
1746	1739	1705
1774	1747	1744
1742	1771	1716
1689	1615	1721
1778	1676	1720
1741	1726	1756
1698	1723	1785
1598	1764	1673

## Sheet: Fig.3f
Quant SNR of report ions per single-cell channel
N2	Tsai et al.	Dou et al.
0.326298	0.202652	0.288813
3.66588	0.229339	0.324265
0.87681	0.278949	0.267719
0.577421	6.8181	0.274228
5.42568	0.342412	0.246259
1.90331	0.824034	0.302669
0.531434	2.77033	0.290263
7.31109	0.826382	1.15269
9.53833	0.544104	1.21134
2.85989	0.553108	2.55047
0.785211	1.09426	0.433687
7.57115	2.32751	1.8793
10.3953	1.83217	0.301035
13.5473	0.793382	13.603
1.13563	9.00493	3.18648
6.53697	1.14502	1.11849
4.27348	6.52826	1.11893
1.97648	5.75151	1.54628
10.0818	13.9043	2.00529
6.0883	12.1721	0.601091
19.1484	3.28891	0.246694
6.00982	2.50669	0.254361
5.80244	5.04509	1.23586
2.85818	1.72838	11.1473
0.493435	1.76168	0.26021
7.50277	5.80878	0.62972
12.6919	1.14511	0.236621
11.1657	1.96164	1.58071
13.8904	0.92965	1.41814
0.38599	2.5423	1.88067
9.137	50.7338	0.771876
3.14169	6.23427	0.2829
20.1839	19.2499	0.429491
13.4235	1.35044	8.80754
0.497671	2.6149	0.715015
7.15685	6.56128	1.50952
7.3685	2.434	1.83058
11.8431	3.30494	0.32455
7.88207	3.78813	12.3217
5.58974	9.88215	1.8843
35.6464	39.5779	3.30428
6.12621	3.74994	1.15083
30.7016	8.39944	0.307789
7.74682	7.525	3.55577
4.82902	1.64505	1.93182
13.7189	0.728918	0.485054
11.1857	4.1939	0.286289
15.3574	9.34744	0.335101
0.225927	0.52328	1.33886
28.5811	12.4482	0.77836
0.321816	1.1425	1.11919
23.5642	24.3247	0.262926
0.910103	3.26451	0.297565
42.4366	2.52315	1.6132
4.78426	14.2667	2.72722
4.55486	18.1238	2.71241
18.8683	6.2396	0.259766
16.1911	9.99424	0.35367
8.79489	0.244685	3.7469
5.12001	14.5214	0.7048
5.07232	3.91835	2.57853
4.29434	20.2251	1.38936
38.3085	104.332	20.5968
35.5632	6.12344	3.6129
5.13928	22.4003	2.75292
0.364992	8.20313	1.5043
0.220456	6.11501	3.86642
4.62523	22.7929	3.41229
31.3984	3.72374	1.9647
24.3255	5.71485	3.81613
0.593513	4.45499	1.21568
5.34646	4.68994	16.4733
23.5521	15.2893	7.10186
22.6966	9.37207	4.98839
0.756488	29.7199	9.55528
0.212714	2.90282	2.83871
29.1042	15.3376	4.15466
10.7782	1.82684	3.05545
20.0544	12.5243	1.24703
27.6822	10.1783	1.77098
33.9502	17.7391	9.02217
21.0464	25.4388	4.42498
18.6212	0.298483	5.57144
33.6276	3.47403	4.55843
91.3339	2.24904	4.90927
54.4431	9.30789	6.27266
56.4829	11.7719	0.326108
73.6705	60.8968	11.7191
0.783175	20.7903	2.2568
227.613	16.8921	1.64915
18.1707	10.0811	1.07929
1.67141	1.45384	0.71785
2.67227	17.3526	4.18377
26.9081	2.22652	0.255108
39.9052	8.66958	4.50901
34.404	9.56575	7.24585
54.6218	4.59619	0.559885
47.7982	13.8724	5.71525
93.744	8.88626	0.328048
2.20579	2.51473	3.63702
43.2921	56.6036	0.303112
1020.52	1.88678	3.82717
1553.56	9.67784	6.6574
66.014	22.51	0.631849
95.1786	183.172	1.83913
215.293	49.2516	10.0127
14.1204	23.2767	2.59012
62.5386	7.18913	1.29906
21.5121	24.6012	4.67889
69.6824	8.69385	8.57112
2.94138	18.4831	3.46074
8.36936	49.4064	1.89637
34.8556	5.67977	1.01252
22.53	0.793519	3.24954
176.497	5.35935	41.0864
152.35	4.47816	2.74575
60.1514	7.40949	4.38936
5.56131	8.93717	13.2285
0.403801	2.61373	10.1074
19.9131	3.37479	10.5435
1.09447	17.8715	5.61681
725.531	5.45479	2.20348
30.0201	14.1193	5.52324
160.523	52.8086	8.04734
38.3108	29.6876	3.5713
425.885	2.17866	5.25042
148.101	11.3582	7.94857
32.761	20.8955	6.0345
28.6378	3.44368	11.0258
12.1856	8.82094	5.16692
3.80101	140.131	17.6668
244.307	26.721	6.20438
403.086	37.5671	8.11226
37.633	7.13536	5.16738
63.2884	1.12283	5.43378
185.207	0.73827	5.14849
12.5697	1.84403	17.7654
61.6435	5.83085	5.39054
138.203	19.7295	1.51502
6.19685	34.3337	562.994
64.5181	25.6318	0.466694
324.735	26.1854	5.84483
47.1942	4.42242	11.2848
276.229	0.695069	5.57803
429.762	19.7438	4.25742
60.2513	18.8482	55.8978
0.272043	47.6543	5.02552
3.5334	4.53484	1.64257
921.671	12.4099	1.96507
70.1385	23.9353	4.65429
172.429	97.463	5.17755
1268.56	8.94699	31.3456
27.3187	17.4505	11.0595
258.359	39.4732	4.34173
185.112	5.07784	0.574109
167.517	22.9323	9.05466
376.553	1.95002	36.4556
502.337	48.1027	15.6176
291.534	45.21	6.58733
21.2146	16.5163	7.11286
30.9533	20.9828	4.1442
929.136	23.4587	5.76875
403.767	12.9765	0.343369
114.487	5.40785	5.10729
42.179	154.291	26.8777
62.117	28.3345	0.480491
486.268	13.5944	15.3609
17.5151	40.8403	13.8748
720.392	38.4768	12.554
89.2248	42.1033	27.7331
30.3214	27.701	32.1008
158.386	45.9443	4.62961
30.4656	5.34573	4.75407
407.313	1.05898	18.5313
855.025	10.9347	0.756216
556.004	0.741098	9.46667
304.467	10.0571	3.2923
287.378	29.1458	7.36535
406.371	2.90614	128.885
252.612	53.4424	0.466455
74.9656	14.0068	15.5991
907.144	8.82731	0.693529
3001.95	4.48445	1.25144
1036.64	82.7329	26.6446
803.978	9.71936	18.8632
9.39073	202.788	0.326214
48.553	58.2784	1.71676
97.5971	1.52972	15.4698
39.6745	52.337	12.0326
23.4041	7.02477	10.6036
0.674712	9.15274	3.5883
26.7531	48.801	1.65201
524.213	33.2462	0.536847
211.634	9.51807	25.4469
26.8939	140.773	71.3481
173.24	3.3632	16.3416
75.492	11.9677	43.7448
82.1025	16.9779	0.309546
56.5879	3.30689	37.7361
43.5902	38.8959	6.82024
48.2189	17.1451	11.3732
219.976	22.3082	4.02499
531.434	26.7025	17.3509
30.6991	49.3645	73.1802
78.0912	33.9847	4.44079
174.729	2.5321	10.2374
451.938	49.8115	26.5275
8.81102	18.0591	9.44667
260.404	4.49705	10.656
161.895	4.1144	32.5895
212.709	25.7438	5.30887
294.066	24.7497	18.253
0.312482	55.9711	222.199
31.1143	2.12003	311.475
197.761	20.7006	12.4145
11.2985	11.9194	0.820591
82.4074	80.6486	31.3655
82.8828	10.6201	16.7819
76.2533	1.53611	1.2697
59.7896	57.1502	30.0355
36.7588	6.87995	1.02255
570.437	39.4452	10.0615
364.964	57.8324	17.189
116.691	8.48836	3.51536
247.054	17.099	13.9053
545.592	8.31327	50.7274
7.04442	75.7459	17.8863
273.434	134.933	3.45425
73.9083	36.0846	17.8441
30.0351	81.4717	23.4509
74.9363	47.9597	50.9136
525.943	67.0112	23.0798
158.705	71.6525	29.0526
214.335	36.3595	19.2845
102.778	83.0851	1.2016
56.6835	14.358	11.8208
12.9838	2.93691	19.4824
51.7854	20.3201	2.94153
400.709	81.5752	29.8606
829.125	41.0227	72.8468
735.471	4.61847	11.2602
353.662	14.9955	31.8323
105.714	2.27584	10.3585
0.54607	45.7616	1.02508
35.4703	12.1132	20.3721
136.742	3.62906	129.675
31.8444	5.06351	10.6282
450.113	17.6094	12.8595
348.162	24.4548	10.0903
114.227	112.017	15.172
455.509	40.8205	0.783996
30.5444	3.81473	0.987662
50.4479	11.2003	39.3627
337.605	30.8262	4.03262
109.558	38.9248	7.40361
35.4204	36.9324	2.56119
146.668	29.7812	38.6531
2.59839	30.6984	5.33177
90.6815	13.7487	11.6227
761.842	25.4117	10.3753
835.172	13.8011	21.0319
19.6051	34.3177	2.95585
1202.83	2.04814	2.59254
8.89783	28.1913	4.93496
62.7813	46.894	2.12048
431.282	58.5212	8.22802
214.487	23.6523	1.44145
45.6671	20.0665	1.36628
2.90753	57.2104	27.4057
69.8682	17.0639	6.05034
29.6737	120.645	4.81184
274.55	48.0604	0.837333
16.384	12.709	10.994
69.0214	4.125	28.1716
109.432	122.664	56.4459
13.8237	78.7652	1.43411
46.2106	11.5988	18.9654
299.445	87.0406	4.3347
329.184	9.10141	8.81059
26.0278	49.445	106.386
182.644	4.66685	2.08895
44.9482	40.0858	128.643
59.2112	74.6987	24.5776
68.2837	13.0123	1.16769
6.05432	45.3587	5.47933
506.457	28.6267	4.69413
7.21746	50.3159	0.261182
42.7984	115.76	3.30182
65.7649	22.1344	0.400686
222.394	65.9314	7.33024
44.3243	56.5585	1.41698
626.192	85.7736	37.2659
71.498	37.1058	7.2978
632.103	40.4256	25.8243
97.8956	19.5944	23.3352
203.182	76.5114	15.946
24.398	26.8365	6.01693
181.998	14.1029	11.1212
212.753	46.7483	52.0634
231.379	62.3476	25.6235
371.805	26.3066	12.6053
105.422	18.3883	2.05907
80.0596	52.1093	81.2542
179.115	39.1806	47.316
293.092	25.2693	55.6373
34.3756	55.5444	28.4851
13.7217	34.8254	0.307679
43.302	10.5255	11.6194
1131.01	85.7204	0.296345
188.324	44.1918	1.85388
95.3715	16.0748	5.07189
171.072	47.3172	9.00863
126.557	24.2945	18.1951
24.3383	78.3309	15.6535
100.088	31.1863	34.779
71.9612	52.0162	1.08234
23.2317	30.767	27.7519
22.1148	94.0425	2.3523
1569.44	65.8633	15.8854
159.179	28.912	10.7821
17.5102	13.9245	2.36391
61.7932	32.9685	3.62235
1192.8	12.7381	6.97774
16.1749	10.5559	71.3265
108.614	11.7215	23.447
132.888	65.1123	1.62022
508.391	11.0163	200.356
11.6797	37.014	44.9847
922.974	62.6365	91.2486
115.912	44.168	9.09074
9.02339	92.5591	2.15636
238.785	65.9439	5.49669
54.0988	101.43	4.47338
66.6331	44.2886	247.503
60.8281	74.0788	26.8346
131.7	75.414	14.9265
554.458	143.126	0.904297
1045.94	56.0709	0.658066
61.9307	91.5431	16.6709
43.6625	16.1549	26.9159
30.3414	76.9953	84.9035
48.0746	21.9829	4.90192
15.1877	830.482	40.1501
346.561	43.9056	8.769
79.955	50.7656	2.63962
18.919	73.2464	8.21905
300.961	205.78	1.21936
121.007	13.4022	0.452164
285.755	9.74343	3.20661
208.129	19.46	168.214
115.549	32.0698	95.9183
128.293	123.994	10.2245
55.932	45.4699	76.5112
59.0224	93.4675	16.0134
117.913	85.3098	19.5542
19.378	4.936	40.4541
121.242	35.568	6.54667
44.1259	34.5519	5.31284
21.5604	5.31391	5.58943
163.715	176.621	23.6874
223.644	15.0092	6.80944
37.4407	59.4376	1.19014
262.203	151.963	106.5
6.23331	16.0595	30.9899
2.14771	68.4561	4.59573
9.55172	552.139	1.00243
57.2986	31.1167	2.06396
9.44258	42.8376	7.48435
84.114	148.514	20.1055
82.8766	54.8628	15.7313
440.16	104.055	9.04897
40.7408	57.0534	1.6876
75.5145	40.4806	6.43417
23.1712	79.1833	8.2585
38.1747	84.6652	34.7487
61.1085	83.569	37.9875
412.79	73.0997	3.40818
191.402	75.8039	8.0681
163.163	3.06872	6.67872
245.401	30.1309	11.3973
90.9401	112.256	144.065
72.3364	11.0121	150.636
351.071	143.44	29.2316
63.0257	40.757	12.2292
19.2487	86.0145	40.7696
81.1428	55.5036	40.1311
1865.96	37.9963	6.57056
74.9943	4.02655	9.03466
789.514	115.582	5.02907
21.7779	35.7863	0.670378
113.641	50.0635	2.55895
14.7536	23.2584	3.09581
116.653	120.337	162.668
37.3147	65.7797	28.3435
55.178	12.9214	82.9093
71.7721	155.56	10.6546
50.0072	76.4644	37.9325
36.3741	5.9042	0.284038
26.5632	240.343	12.5091
95.443	622.894	4.1176
55.1852	80.4877	31.4394
293.993	129.091	42.3091
436.911	127.245	2.72954
55.2955	27.5096	56.128
102.42	158.164	37.9357
212.024	96.465	6.7948
561.301	151.443	130.783
82.5119	17.0102	30.9758
508.354	61.5625	35.4344
172.023	114.485	2.78328
391.139	24.4806	35.344
21.0683	32.4346	58.037
38.6694	96.1605	3.97523
6.2654	671.124	13.786
1101.27	170.328	148.338
31.0137	48.8563	6.41951
441.661	1014.57	59.995
142.497	195.891	6.083
47.009	58.0385	0.821496
221.808	8.92475	258.674
35.6805	125.759	105.727
31.954	31.7576	15.3991
215.482	18.7446	9.35212
45.8345	129.012	135.554
38.5766	45.6799	17.9825
270.264	1276.8	5.74824
874.363	216.034	9.77536
291.496	166.105	52.9624
116.029	211.023	114.249
128.516	31.7483	49.4574
42.3044	41.4107	11.1751
38.6667	46.5682	119.857
71.9799	18.4934	56.6562
5.03222	41.3917	11.3297
120.389	170.3	2.14451
227.785	26.2027	3.45653
37.7799	89.1518	7.43026
27.5932	371.905	7.51761
264.898	340.482	30.4147
104.51	29.2993	0.964867
97.4505	6.85798	15.7256
142.768	28.6139	37.2068
61.8175	55.3816	124.07
23.3807	30.7301	3.338
664.546	103.216	86.0095
97.8855	78.2106	1.33291
1260.01	124.428	1.98934
36.1667	203.667	15.5309
79.6347	69.3036	9.09934
110.661	64.3516	17.8811
92.4717	2.42112	29.6122
474.755	106.718	227.336
179.342	52.7989	8.68732
4.88543	154.23	95.1663
26.4193	65.3813	17.9469
935.241	16.4958	3.17653
54.2113	388.303	25.0794
19.692	21.7177	45.3417
82.7553	326.782	32.3693
36.9245	35.3169	5.11592
214.41	548.536	8.56681
140.588	1.5403	33.9665
1.5666	6.01501	132.636
77.235	13.9294	0.988521
51.7847	130.818	6.32559
58.2572	26.2767	49.4338
18.8537	44.8886	29.8743
49.8014	9.51589	49.3612
41.3206	49.652	95.7997
568.943	202.364	90.0461
156.562	152.721	343.795
185.909	102.915	23.6613
91.0323	236.45	223.343
48.858	171.35	48.4173
31.8736	148.556	27.3216
171.327	177.882	104.741
23.6044	79.01	13.4893
27.8261	12.5724	22.9282
103.438	25.1763	2.88055
103.368	104.468	5.97983
116.364	28.12	0.977244
84.2792	66.2042	12.2596
81.0214	29.2772	171.48
89.757	742.842	57.3703
11.5273	3.0237	26.9745
118.924	32.7257	39.1338
325.041	148.091	147.843
163.018	31.0869	8.24111
326.083	213.234	16.9068
69.343	547.712	10.7637
178.294	231.906	29.3347
55.8691	157.661	29.1798
364.566	9.63998	2.70743
13.8211	66.8031	208.728
104.64	118.945	6.1226
74.5816	29.8087	22.5941
261.392	28.9563	8.41692
158.8	47.8836	3.99243
234.884	20.9271	18.3594
205.403	189.393	1.53713
12.0367	79.4083	488.509
571.621	178.203	3.1953
78.7977	130.796	0.618997
83.9187	6.58406	0.870005
5.66768	86.8512	43.5266
258.382	15.3796	4.07427
58.4965	65.389	126.096
9.58668	139.099	18.4067
39.8209	22.9993	54.7219
2.56893	86.2338	5.08298
0.240411	312.983	15.5054
46.607	72.1849	57.4448
28.5918	190.641	7.0606
112.299	61.4751	10.3358
60.7352	6.5178	5.04748
1234.5	1.62668	1.62554
132.547	42.5089	3.90023
28.5603	28.5825	17.7826
73.6982	140.54	11.5328
57.5018	143.624	1.19779
30.9102	16.7821	8.73415
6.17034	35.928	36.3048
53.7965	586.437	3.07698
75.6479	15.3882	281.694
52.0912	52.1015	116.051
1113.4	21.4655	66.2734
173.766	10.3923	22.091
47.9791	26.951	85.64
129.316	59.6583	17.3938
80.4816	192.48	33.9807
71.0437	15.7506	567.551
22.743	26.6171	3.81121
766.081	69.1026	9.75321
130.235	103.627	8.11027
110.311	3.80563	4.3851
2823.66	29.8756	564.619
993.958	106.045	519.108
784.892	116.962	6.89091
224.821	35.2282	33.8596
148.418	271.631	2.81462
48.9393	185.449	1.73955
22.9866	21.005	0.351809
203.431	465.835	53.058
1460.22	184.242	1.3685
112.313	38.4081	46.9884
717.616	176.819	11.872
130.363	24.452	90.1394
94.5897	25.7825	29.3793
180.504	138.639	1.20785
165.805	9.78922	10.7167
122.765	138.707	4.8542
196.935	349.207	29.5695
20.6644	3.71271	2.10416
83.146	40.807	374.461
212.047	160.67	7.3147
1144.61	141.829	85.0522
179.201	160.197	4.10785
788.652	54.3276	73.5296
67.2894	74.8073	2.68257
593.844	165.63	4.23669
66.0235	101.256	1.87923
23.8827	114.857	79.1288
38.5702	68.451	9.91849
114.996	10.2048	13.2777
15.4074	209.589	4.18317
4382.92	910.852	2.39948
896.558	98.4564	23.183
502.185	39.7291	4.38956
130.372	16.9861	69.6525
18.507	308.235	4.96562
136.04	46.3468	126.607
7.02788	162.161	327.471
31.1075	304.536	87.254
0.393314	77.5543	8.73707
38.7922	41.7785	34.299
514.537	16.782	8.21171
92.4772	44.5944	18.275
59.839	106.046	19.7868
249.848	89.8364	0.679362
26.9873	392.591	14.4122
11.3218	252.692	4.58774
20.7285	132.774	528.348
171.407	16.0049	15.3506
45.2427	6.49459	130.624
14.518	135.717	2.35653
492.48	280.16	232.178
41.8793	35.4943	16.419
231.973	28.1412	12.7849
119.355	133.093	37.7582
35.401	89.8286	61.41
234.785	27.4779	101.054
27.5456	6.24751	7.35616
118.54	231.172	5.42955
50.564	11.242	35.5172
6.40213	44.6403	117.302
456.819	669.863	59.3079
1300.18	162.682	39.2249
963.92	129.386	0.836271
82.9535	53.9861	116.931
9.45408	451.48	6.40843
175.635	83.6189	0.753722
12.877	76.1005	20.8531
42.6633	58.7612	11.2352
16.9497	19.5871	5.97776
66.9992	15.2968	1550.71
512.143	17.2253	32.9572
139.581	48.614	3.60698
54.7527	365.108	0.609381
66.8831	426.159	340.598
24.7295	10.782	21.7781
65.0084	210.665	98.9984
17.552	70.0774	4.42531
74.5123	83.736	142.116
0.292214	64.7498	5.89739
530.832	74.523	11.1395
152.869	68.237	7.41676
411.897	103.312	80.3818
213.093	55.2978	11.4253
118.583	10.4267	21.531
28.7355	14.2802	43.1648
82.2071	34.3239	996.717
489.785	527.573	4.00622
128.548	35.7553	4.33759
10.4452	109.925	9.88006
829.943	227.248	20.3753
122.933	25.192	27.1789
30.8632	42.8864	71.947
319.226	5.37491	27.5379
215.291	74.0678	15.2694
15.4438	22.6068	3.04586
46.8001	162.115	2.5125
79.2759	12.0185	5.98137
24.7939	632.579	167.89
57.874	138.048	23.3103
194.653	10.077	102.925
32.5103	197.901	27.881
21.0393	15.6257	3.05408
756.807	70.0349	63.8476
68.5009	129.384	10.4532
15.3973	11.1008	946.201
148.702	263.06	29.8869
2009.92	21.09	37.328
1019.52	67.0525	610.406
155.071	127.29	47.5509
51.9358	57.7858	88.108
16.8692	34.1145	7.22634
14.351	46.7029	7.98331
88.4653	89.3309	3.01444
29.3362	1173.18	657.563
174.731	14.8248	323.527
146.688	144.083	407.638
547.009	271.611	287.768
147.557	9.81285	30.5191
372.919	81.0306	83.6584
85.7304	44.7643	27.6983
362.223	85.5209	11.0223
88.1239	11.1953	34.1564
4.39266	222.911	432.6
87.5044	32.1483	237.553
0.263629	5.29497	18.0015
529.415	22.7338	31.1655
127.626	9.81048	8.5269
174.799	436.228	1035.05
242.069	104.362	196.274
164.73	404.714	15.8887
30.3747	60.2426	22.9846
909.992	34.2249	1.29049
32.5945	7.22408	2.98129
373.031	24.5459	37.5735
10.5176	5.2887	1.49384
534.674	46.8207	25.2933
250.117	37.3572	5.88765
70.2123	92.9682	3.26897
141.097	241.228	11.4042
1392.79	181.414	3.95206
44.8152	100.627	25.2605
136.732	118.112	17.6382
25.6003	41.1735	477.078
17.9521	257.415	230.088
60.5134	144.678	33.7938
324.893	60.5554	16.3131
358.31	9.05523	25.7277
4.21622	33.8696	26.3367
114.984	63.1146	13.1062
4.48715	10.8429	4.64156
236.499	155.035	55.9663
22.1418	11.8086	328.123
5.61903	246.752	11.7614
20.1737	1.26896	33.2359
9.50662	58.8331	9.88549
154.685	193.915	10.0068
28.036	117.274	0.270107
383.576	130.515	31.947
134.06	74.4452	7.91436
22.0281	59.5579	16.385
20.6223	75.3944	54.8333
16.5749	72.3895	0.30913
2.01401	224.935	647.9
660.793	199.472	4.34709
173.187	27.9283	3.37582
247.25	33.575	528.911
160.68	50.9611	80.2714
379.075	216.31	4.5843
412.222	85.8141	34.9036
236.747	167.894	11.1137
142.942	16.7544	18.9604
59.4463	352.288	73.3235
190.849	171.317	65.6646
477.295	10.9104	47.0846
104.577	27.8462	12.8988
12.7869	245.756	24.1692
90.7578	446.828	16.948
81.727	104.738	21.9169
166.839	67.4915	98.5348
39.3212	188.498	8.25928
20.5898	45.0643	35.0988
12.2303	225.127	49.2398
701.576	124.212	41.0559
211.598	97.7763	53.4938
1117.45	22.9216	11.324
704.125	24.8002	887.118
53.7478	87.9634	179.824
20.1247	65.699	42.5132
11.6428	20.0517	78.577
8.93969	96.8042	77.5283
18.093	176.828	7.3843
4.94207	79.0794	44.112
396.537	440.343	60.9173
1017.39	19.945	28.5965
125.641	498.142	2169.7
150.107	16.7204	165.071
75.7204	30.1154	2.90815
46.0857	15.9851	27.3329
139.975	61.74	111.268
162.3	11.9173	34.2357
21.6297	7.88932	3.77555
0.874826	111.448	7.2521
562.824	143.642	153.444
619.55	85.5535	1.40117
252.606	11.4137	123.424
10.9446	40.3576	4.20853
29.0636	110.286	12.6139
27.4205	12.344	19.9767
103.442	103.717	1.09665
1.15257	181.831	246.08
0.274509	12.2932	135.306
16.1182	31.0624	14.0953
154.203	42.4172	27.1228
519.573	12.4938	301.681
54.9597	15.5737	224.085
558.109	59.5934	16.2264
102.195	17.2673	12.46
8.00973	313.274	19.6512
1.26948	123.469	30.898
79.8657	52.3796	15.3851
453.39	53.81	94.6535
378.009	355.283	39.4045
714.907	12.558	801.284
11.6891	14.1525	70.6527
105.824	199.81	80.9021
94.1494	441.593	15.7869
150.129	31.7241	7.24661
27.7526	108.676	807.509
98.3124	757.99	263.886
12.7827	30.0312	62.7307
64.3276	101.026	6.50654
174.767	13.3645	10.4631
9.01386	60.5112	13.8638
3.59273	10.6035	23.1974
7.21265	21.089	85.0136
6.87835	13.5145	20.491
31.3674	54.9729	24.1673
0.750339	244.718	120.499
33.3041	62.5878	18.7436
98.3825	54.0521	2.03937
163.777	280.061	14.6251
311.218	19.0326	30.6847
7.87495	108.696	14.9865
22.3697	190.842	2055.23
3.99327	6.29984	177.857
989.783	61.1194	17.4779
723.899	89.6382	5.93613
802.573	153.935	2.08635
638.318	103.535	9.49618
123.354	45.1784	4.32025
68.3237	132.064	5.09025
88.7209	743.326	8.47474
6.00532	12.4337	1.26993
1.68262	22.6478	99.3737
9.91082	10.7396	45.8227
7.1162	12.4566	5.12549
1972.31	983.882	235.705
77.8262	97.1154	25.2178
175.069	124.198	1.25731
46.9383	314.848	693.041
39.8961	44.6782	3.13633
4.71555	55.3284	2.44553
33.3807	31.0177	1.05413
38.4166	273.228	222.144
42.3907	64.0709	147.293
22.7096	45.673	18.7398
574.855	75.2735	62.4043
343.628	79.1518	94.3119
255.216	243.903	10.7476
300.216	32.8106	6.20123
110.403	34.4097	11.3223
36.7834	9.04972	165.043
34.2327	87.7689	73.2239
158.289	15.1613	23.2001
35.989	118.287	11.9659
32.8648	50.2709	28.9394
222.019	138.481	615.141
170.287	194.548	37.2519
103.255	57.4851	12.5471
131.203	17.5031	222.295
24.7657	25.3278	332.806
35.365	36.312	21.2251
69.6001	23.1525	15.5458
172.338	16.8564	188.59
51.3402	35.5529	33.9238
71.2804	7.69789	220.015
674.523	240.89	20.9952
153.013	43.295	12.5868
121.209	43.3587	1193.95
1356.82	14.245	308.805
102.154	121.609	7.8552
104.875	29.4868	50.1522
90.8322	262.266	89.9406
267.496	14.5968	160.072
17.5205	65.4377	101.018
1934.9	141.146	33.9121
955.957	63.231	49.6455
60.2288	33.0958	9.22902
96.3935	101.886	18.3523
132.355	48.3685	1.4333
47.925	173.929	181.328
27.9203	133.588	45.0673
47.4634	223.457	41.9384
13.2213	10.6641	20.0649
19.7562	72.0922	536.405
46.323	12.6696	21.9282
148.828	103.122	59.8175
397.657	60.6275	216.988
80.2112	87.9845	14.7695
443.704	27.1701	3.90839
236.633	39.6534	22.6485
12.9148	1.62748	44.6815
42.3663	22.1275	6.56544
54.8399	120.188	49.788
20.2758	43.0741	12.9749
1705.76	44.4909	52.4903
219.85	15.4008	12.1465
202.267	52.5803	345
254.816	15.8111	67.4268
58.7087	49.3623	10.8608
348.263	9.44999	25.8197
62.9125	40.1921	1103.83
51.3113	20.5124	53.6136
131.11	25.4401	50.1962
35.0432	10.3283	24.1779
519.456	15.8976	9.42983
312.923	61.0596	135.808
36.1882	52.2461	10.0059
10.475	501.907	0.369776
198.109	20.4197	1.17844
116.596	132.381	8.29255
15.394	41.9684	0.306354
123.279	89.2756	44.785
165.473	14.4634	1.12757
15.3104	343.649	11.2357
325.394	130.988	342.651
1475.17	23.094	46.1306
290.498	66.4939	196.104
28.1244	60.5951	15.0603
79.5089	5.66338	8.5572
358.815	617.175	369.395
35.249	15.2595	16.3
74.7226	62.8116	4.01372
52.6979	64.223	0.647903
2805.28	55.4196	3.92847
48.195	77.6722	11.9588
308.642	331.43	33.3103
24.5711	85.3867	54.4139
16.7026	62.5578	22.3063
13.8432	34.3708	1.59287
56.9424	38.0692	36.4981
67.8506	204.838	0.589095
113.107	104.848	52.7518
18.5584	8.31896	10.3329
263.913	49.9153	11.8333
116.371	164.088	652.313
219.737	10.7286	64.4355
37.7535	24.9011	461.723
8.91574	12.7084	35.278
24.8468	39.7495	9.37167
34.858	42.1402	234.348
36.9664	28.9147	75.7578
19.5321	32.1493	16.99
142.876	15.5376	36.3266
269.094	49.728	46.3865
267.478	72.3493	8.0976
21.4866	39.6906	57.1562
73.7224	145.033	4.62228
80.9071	57.7947	36.038
36.4854	25.5513	40.0681
72.8898	58.1098	9.00462
19.6159	127.379	49.8248
15.9401	824.312	67.5627
22.9211	41.2955	29.5285
69.619	32.5642	9.8948
34.3022	8.31818	9.9381
42.6071	12.8122	46.8313
1068.25	17.6758	28.7952
63.6719	40.4168	86.3516
153.727	44.2147	19.7298
89.5671	357.103	60.3828
12.1186	64.4456	19.8083
60.5358	18.3158	23.7552
100.029	136.064	25.4348
45.99	152.581	287.271
783.61	110.323	73.7488
31.4773	139.701	15.1573
155.287	29.4345	94.0893
83.5484	51.4639	26.5496
50.4366	9.46706	24.9491
9.99254	11.9349	2.75627
16.1275	43.8589	0.881961
364.263	52.7261	3.74858
464.08	83.5373	1204.78
111.314	117.846	16.2655
180.295	20.4763	63.3101
46.5789	136.738	93.419
174.664	156.431	7.82876
64.3258	43.4149	16.2253
23.8467	61.5195	11.4493
42.8747	99.4896	21.3274
8.60859	24.0072	9.62459
66.1751	71.0177	37.1223
14.5792	9.16905	11.8969
85.8681	75.9448	374.891
23.9849	527.288	3.83349
51.864	56.412	6.7307
24.158	19.7522	24.1288
6.96003	49.278	32.6644
19.3294	53.8635	63.5832
12.0971	66.5439	33.9768
24.2668	82.1404	11.9085
48.454	111.162	19.265
21.0085	47.177	22.7949
21.9717	140.899	16.6627
27.2397	203.265	10.081
28.1254	140.781	21.0583
96.5388	13.8372	781.133
48.4481	56.4851	27.5609
6.40961	168.178	35.6975
0.335976	49.8665	17.3679
121.108	31.1119	24.6308
94.6365	151.852	7.66027
73.3527	159.161	4.57523
68.3693	127.324	20.476
51.7668	148.763	14.5729
17.2046	17.5738	385.596
16.0176	162.199	64.092
28.082	56.5849	41.7792
1.27778	90.3696	74.7652
3.1395	16.3963	22.3435
1714.3	27.1248	88.9484
559.837	243.923	21.9701
360.412	49.4681	191.999
34.0779	66.5979	485.209
25.9766	105.965	16.6863
11.8041	45.8327	5.47999
92.3762	12.4322	238.21
22.1625	16.2924	48.5627
2.82288	189.361	53.2474
847.396	118.484	9.00804
357.485	119.959	23.0333
126.304	95.5032	9.84126
7.67123	136.256	8.14572
87.8955	75.1788	1542.49
25.4799	30.6413	133.808
352.994	14.0258	83.3625
9.0286	97.5671	55.7126
904.503	160.019	39.9449
58.5933	104.759	4.66011
509.84	12.4478	60.5058
115.654	1532.76	41.9457
427.462	73.8357	162.279
13.8355	272.494	7.22142
72.6886	105.928	4.86481
71.1781	47.7539	79.7732
26.0491	24.5191	5.73875
98.3004	0.248203	19.3807
468.65	95.6777	20.4517
113.215	35.3191	0.920915
161.289	22.7793	4.93364
32.7745	63.1177	4.70424
17.692	117.912	33.719
1.32515	14.8363	2.80307
1869.21	105.259	0.313521
389.596	59.5085	0.75814
81.0783	157.276	2.3058
19.3836	13.0342	7.01415
21.0902	79.3568	5.23566
712.6	158.421	37.9733
84.1463	72.3291	45.2317
173.249	182.724	3.44803
45.0269	68.2323	7.12089
995.989	21.2251	51.1617
49.7097	957.315	56.7594
158.691	93.516	12.1838
85.5058	7.73513	42.7548
27.3384	66.1405	50.12
62.766	13.9253	33.4392
1305.84	35.4338	7.60762
42.0663	74.3635	546.949
44.5745	162.635	63.7275
54.3135	127.744	6.43908
178.51	29.3443	26.9546
2390.71	49.4524	494.9
591.144	88.1904	241.75
4.39139	81.0521	219.33
890.737	12.0224	9.27584
0.779252	22.0227	0.459374
32.0748	100.709	236.622
20.3855	77.6221	23.5288
62.8409	8.6212	40.0955
0.392993	59.0718	27.7868
23.9071	36.9402	0.292956
53.273	84.2356	1.72494
47.1508	75.4443	28.9136
8.7987	73.4002	1.07484
785.131	34.4074	6.32861
39.1547	75.2668	22.6893
38.8991	16.2225	74.5439
9.31512	23.7854	4.81549
5.91725	8.70758	7.68208
17.0463	32.1412	45.2364
773.64	37.2258	39.0319
343.058	76.2687	5.86348
22.1274	10.8306	10.0702
169.049	94.0692	3.18244
87.2272	58.3126	37.8838
24.4557	22.6011	55.4855
9.04022	16.8554	5.5936
105.368	34.1034	7.79679
164.89	185.887	33.244
230.817	4.26394	11.2978
72.7349	80.6957	15.8181
58.7771	34.7276	6.42621
11.2465	107.009	42.6717
79.2626	159.758	61.0883
39.4979	73.3022	2.58404
15.3082	57.016	5.66399
22.5146	238.993	299.741
83.483	48.9695	115.858
136.367	105.046	97.1028
111.824	30.8347	4.37481
66.0361	35.4547	20.8567
16.4428	59.0699	0.252262
7.5189	52.6832	9.7781
43.8352	52.7355	64.8096
29.7877	48.845	164.779
32.4678	19.0027	5.46936
12.5151	65.152	34.5551
4163.88	33.1141	87.8048
13.4867	31.5182	53.6612
755.997	13.2256	27.2567
387.05	60.2373	6.91672
161.021	18.9503	1.84429
9.86195	8.16702	12.3131
33.9669	30.9542	201.509
56.6743	54.3168	66.8991
2655.97	55.2694	39.1664
1176.94	1376.68	7.58653
131.023	83.574	7.46268
82.2575	43.8837	3.52508
311.792	18.9462	12.7599
44.2327	149.186	106.904
46.1745	15.6711	12.2648
14.6143	27.9556	1.42182
11.6041	12.6404	5.13601
41.3911	70.5944	209.832
5297.22	81.7271	8.18234
87.5569	54.1266	5.27476
53.1842	23.1903	2.50961
394.691	37.6594	0.498191
48.2817	138.374	117.309
9.40342	16.2047	17.8394
632.374	32.0068	123.967
844.34	213.811	9.36132
51.9945	20.2246	477.514
43.5677	30.1804	5.2216
224.24	42.2648	40.5878
35.7364	6.24722	21.6206
181.209	9.03047	31.626
25.533	228.688	12.5914
24.4523	28.313	20.3718
118.079	165.804	27.0045
83.1323	139.448	8.02121
276.056	56.0921	76.4243
4.70824	18.3864	7.78564
414.963	6.8948	16.3483
146.549	11.059	17.4362
119.334	4.58904	7.7993
125.144	129.157	58.347
31.2005	43.3366	32.9387
280.28	95.1559	42.8631
14.0687	199.748	9.57744
76.4525	29.7467	70.1753
39.4425	13.8616	67.4965
6.77642	40.0585	4.4608
544.102	82.8423	4.85329
215.403	6.81366	3.78948
7.32962	48.0448	45.0313
63.0694	113.543	72.9141
22.2133	161.745	38.49
1006.4	28.1432	28.9173
366.246	16.1162	89.7159
198.357	7.80843	69.1803
27.1566	44.7153	25.4793
151.232	59.8595	3.53008
85.3576	46.9196	0.731706
54.1208	82.3813	49.5928
59.3302	55.0389	31.579
39.6382	27.5052	8.87648
30.7367	6.7097	6.93281
7133.07	28.4359	38.2519
18.7314	31.1685	16.8389
138.99	5.19677	26.788
240.986	31.2537	7.67775
22.726	73.2318	34.352
40.2935	4.6251	55.4388
12.3339	14.7012	17.0819
28.6356	55.3913	25.6464
256.778	17.8327	52.9555
679.883	54.1195	100.782
80.3269	28.218	39.4911
4.43402	108.487	18.184
54.6836	126.6	17.2058
33.1584	30.4946	7.43236
64.3719	148.159	3.6047
14.6732	82.9813	2.68665
0.23131	47.089	663.826
5703.93	4.85288	184.684
301.866	5.84858	10.1553
49.6639	26.2374	22.3167
54.2018	21.9944	48.5143
6.06739	26.7581	1.97602
73.0671	44.231	92.8875
12.7388	36.5467	88.1904
95.6703	152.852	0.390206
117.342	99.6188	4.74518
5.54691	47.1331	0.978958
214.861	168.994	45.0962
411.915	20.8229	0.369603
199.753	83.485	3.7594
322.541	53.1304	211.836
70.2124	21.9007	14.5919
47.4106	66.6828	22.4382
22.0901	81.1243	3.85285
52.0111	5.23123	42.134
25.8067	58.0813	0.783107
6843.83	4.17755	5.54892
118.665	161.051	17.7465
156.39	105.094	1.3186
62.5069	7.01212	0.303512
234.072	174.035	97.9515
18.5258	180.767	97.1015
152.136	21.4024	1.27569
76.8145	16.4236	100.095
72.9231	33.7501	11.195
6.64603	270.906	29.4795
282.782	82.6219	31.2206
75.7155	45.9248	13.5254
11.1284	217.288	4.17306
2.32602	107.128	0.347565
27.9843	76.3465	134.889
3.46952	67.5905	3.72918
2.75465	113.548	10.0053
1.34707	81.1297	32.8282
3.95821	79.3531	56.5359
3.61097	116.477	15.6922
487.65	453.895	5.30239
197.716	344.361	20.7983
202.125	77.5516	43.4326
124.465	48.6857	77.3864
40.2338	205.423	7.38749
173.263	36.9849	1.2061
64.0376	52.393	3.37467
32.9151	41.7213	32.7728
197.264	136.177	3.3391
11.6097	20.569	2.34284
1480.37	35.1684	42.8978
726.37	95.0393	31.0013
95.8638	105.562	60.6548
501.953	15.8022	63.9339
59.4774	25.8628	9.06299
75.232	3.52844	3.47761
373.955	22.458	3.50638
64.5691	13.099	0.725705
25.1205	2.83136	44.6068
383.49	31.3879	1.6496
2493.39	73.0032	32.9968
340.808	4.75849	61.0447
379.971	11.6862	21.7717
527.239	57.3487	46.8038
52.8089	46.0805	14.9342
17.0233	5.71508	12.6159
59.1409	2.47148	356.207
58.7672	7.36002	53.2339
5131.23	46.9843	47.1457
130.018	206.229	37.13
392.734	36.5541	38.9838
55.3278	17.0907	4.76346
49.2542	17.7104	7.69965
3.86687	16.4251	38.4939
37.4735	32.445	0.49911
2355.79	17.3994	0.936261
67.0248	27.8601	1.91108
37.5417	37.7626	119.651
83.1178	24.7879	8.99614
94.3488	356.877	45.8557
968.181	68.7776	15.4131
116.032	18.3906	251.859
12.8717	85.8539	16.5829
42.1024	872.888	86.3212
17.974	6.81651	8.22133
148.883	46.599	29.1657
88.3706	16.9073	3.40792
907.991	177.559	6.96438
39.9619	43.5736	131.022
28.7513	13.3588	18.7024
100.365	105.861	110.714
33.2224	34.9156	30.3315
27.4855	17.47	3.83321
2380.3	29.1252	24.9529
17.8855	62.1749	43.2432
21.5451	575.338	52.9109
163.044	10.8992	28.0352
13.01	18.733	16.0744
43.1358	26.4707	2.67241
40.5532	65.571	4.37596
22.0089	32.9575	50.7762
1259.55	28.3082	48.6444
366.088	75.6983	59.9569
163.892	174.411	8.96572
79.0098	27.3302	28.9209
86.1639	21.0983	76.1061
52.3023	11.9625	3.92362
78.019	31.4707	37.4063
8.98506	6.98194	30.2537
34.6942	66.7754	4.51097
43.1063	37.6665	49.8317
1111.88	13.0695	44.7559
79.7614	52.434	60.9859
1779.2	81.2899	103.217
17.122	142.928	14.9625
168.357	18.99	64.2345
36.5301	28.6119	37.0663
60.6984	9.69488	6.34203
10.3239	29.4321	10.4972
30.9997	49.6695	63.3366
16.8347	404.972	35.5438
4642.33	11.8531	66.1431
15.2049	330.748	3.7923
70.025	46.4972	2.0833
208.884	167.148	122.137
137.896	121.003	83.3867
64.2549	27.7132	7.59378
91.7683	89.3783	7.55237
1388.62	210.497	34.7128
537.872	271.349	3.00248
149.636	15.2198	3.40863
343.851	18.2263	27.0253
32.071	19.3159	6.03078
69.3943	209.292	21.1832
11.1021	8.94463	4.07521
82.3877	17.3359	156.28
6.03526	66.0607	74.2981
20.6876	19.812	72.6574
16.1602	48.3224	76.8306
7.54426	8.87816	31.1329
1.31734	20.2866	6.35179
1.981	9.83232	3.34805
13.1379	108.31	10.904
17.144	108.692	10.9501
564.589	164.398	39.5858
775.755	31.4079	0.620253
23.6412	13.5107	74.0226
1039.61	133.727	8.90145
73.0766	86.9076	14.2625
26.6982	7.92948	11.8414
13.7049	0.340751	114.313
73.9931	23.5676	41.0027
11.1825	168.004	21.1969
128.753	21.0264	3.55601
16.1977	92.4855	30.9733
448.713	87.0863	3.52284
5.94322	33.6646	19.2591
34.3541	11.7367	2.16079
20.2955	49.6372	46.9544
2.24982	9.9067	55.1088
3.563	143.037	5.99838
54.0772	114.347	32.1106
1916.56	20.468	29.1018
1669.05	15.583	6.25078
36.8733	32.6716	12.9697
135.49	13.8302	31.6455
19.7352	6.77688	15.8897
6.04583	32.4794	6.49624
33.0499	16.3905	1.21035
12.6449	7.11463	9.43236
17.1339	147.643	113.263
35.8939	70.6934	68.4418
514.444	233.21	49.7057
90.0296	122.907	259.419
137.732	49.2139	182.801
167.871	57.4754	115.046
38.1608	66.8282	6.7744
27.2709	181.405	27.2711
37.4698	32.1933	8.81982
31.5828	15.9297	46.7504
80.5695	64.5937	43.1885
26.2741	32.0299	53.0737
589.061	113.694	9.29238
406.776	190.618	7.44303
201.464	116.917	6.54436
91.7262	14.0682	8.59013
91.0932	4.90316	27.8994
42.9312	10.5096	26.3411
1.88793	35.6888	14.1948
12.3859	15.9999	4.18933
46.2974	45.6832	35.9082
5693.5	6.14721	16.1587
171.736	31.4775	89.2573
563.687	5.01521	48.0454
48.8872	23.7201	1.48396
64.787	58.206	78.8269
245.503	4.39012	66.9886
3.15527	236.03	20.9911
12.81	22.4434	0.433362
11.4742	53.6406	0.333776
114.692	76.5931	27.0339
827.094	14.6904	6.13534
1919.95	64.6959	43.7738
110.839	67.0616	6.35598
147.23	49.8919	55.0313
29.0412	40.386	92.3957
16.8224	31.6733	6.7689
55.2293	46.2567	71.2502
7.8244	33.4017	3.84502
8.39112	19.0905	4.08964
1478.11	22.4223	29.7235
259.72	7.96974	8.18526
48.4426	168.082	9.18792
101.358	22.9089	23.2157
18.0791	5.29468	62.9532
34.2666	38.8879	47.5319
13.3469	103.542	7.69137
3.27429	34.3672	18.4277
150.978	58.8243	60.8209
144.939	26.5022	33.1499
14.5738	23.3538	44.9485
134.586	30.5933	1.52646
90.2006	624.909	2.67904
58.5124	104.103	7.56907
5.70795	26.4739	78.431
15.7128	28.8192	174.793
25.4902	42.5065	101.36
21.4968	88.1364	16.9757
150.412	2.47705	78.0505
136.777	49.2505	13.9527
318.192	55.3645	71.6445
40.4558	99.9176	83.9208
67.1392	49.1944	42.6848
157.365	114.378	9.579
23.9251	35.017	3.70982
20.6069	22.7332	24.339
1070.84	20.0645	454.362
387.266	60.9554	24.624
1923.84	12.5514	17.2234
318.431	12.2408	8.30783
42.6877	11.6607	14.2886
84.6647	68.2232	3.1371
122.944	42.7597	5.22367
22.0322	64.0617	2.55786
11.2789	37.5895	7.37097
278.66	17.7944	1.80479
519.622	59.916	28.8905
337.078	8.91759	2.51864
409.543	21.6738	17.1557
17.5085	242.744	12.6326
44.07	16.0026	6.22784
74.2887	78.6209	4.72923
37.2958	100.651	3.20326
53.5975	87.7266	53.3762
12.2133	12.1131	6.57029
1957.98	53.0025	3.17241
2667.76	222.559	26.405
34.6284	88.3643	5.02816
6481.43	248.874	10.6555
79.4946	77.0173	42.5252
193.923	75.9188	117.815
27.2194	28.3783	95.7501
86.4678	2.52603	38.4482
58.8095	24.2813	6.17857
11.0021	44.6833	38.54
1247.9	63.9821	61.0681
3129.16	35.3969	49.6584
1003.82	15.8904	3.60485
230.959	6.47267	3.18582
832.898	116.826	0.802166
41.4501	89.7059	16.208
711.245	19.7742	0.702083
100.701	21.957	127.683
378.838	17.4253	51.9293
19.9956	223.803	39.1896
19.4297	39.7492	2.69995
107.185	126.803	7.12906
54.641	118.928	41.2458
66.5856	48.2383	0.580021
66.868	75.3854	9.05925
64.3076	30.4452	192.567
73.319	396.504	18.2313
229.702	40.4388	108.119
74.9285	123.916	16.1556
67.3183	42.6292	96.9232
12.7885	51.9147	25.0138
33.9105	897.261	2.29073
6.33626	44.9395	58.3513
2.29428	21.3226	33.657
44.0276	51.8787	12.9238
1074.99	42.8152	9.67376
129.567	42.3605	586.952
29.4842	16.0021	18.2971
28.6083	69.2799	6.43399
74.9708	58.6996	1.34772
24.3889	37.3962	16.4501
21.2967	12.728	1.57902
8.13835	28.5587	90.2048
173.225	1.44992	50.864
13.8184	90.185	3.9989
2330.28	102.876	183.329
1695.52	90.1993	5.66201
684.287	16.0181	2.20062
136.995	169.571	2.90084
290.164	55.3542	4.9734
47.6741	49.8303	5.17482
181.293	26.6217	127.744
20.5151	6.73129	5.31266
6.44861	8.74851	58.094
39.6095	97.9087	0.710727
568.728	76.8695	1.63543
80.0932	38.4256	9.09503
175.232	22.5144	56.1796
85.3434	61.4389	1.69531
37.4465	64.7385	8.6712
191.952	156.71	20.6515
427.86	79.9565	21.0374
315.17	62.236	8.82342
1060.99	220.957	10.0164
590.697	44.2291	80.5812
477.99	12.1689	9.42754
78.2254	16.2529	0.260114
35.1732	16.9773	16.3871
26.8974	16.4247	32.4637
34.0172	65.3449	33.7265
44.5815	61.0448	4.41404
56.021	179.249	21.5234
8.55135	50.7565	29.6319
317.214	75.0824	125.928
91.6873	11.8558	8.28473
91.0124	159.924	21.2634
41.675	154.98	12.6791
159.764	44.5889	7.59746
0.750445	8.69809	5.59183
294.756	706.892	17.2264
373.891	67.1076	9.37992
136.132	16.816	2.3483
182.177	76.209	49.2693
28.5662	30.9568	19.5759
38.3798	29.9385	50.9411
6.27649	21.0836	135.535
9.8342	114.92	2.17958
39.1779	28.1854	0.310535
17.6941	23.2443	15.268
3.54444	3.06867	8.35586
684.198	23.7203	5.53975
35.6056	43.2128	42.7647
205.621	3.97463	4.08715
176.073	46.4778	15.5569
14.8951	46.4885	19.7372
7.99102	6.93289	3.47044
2.88942	74.0929	4.80539
85.6093	51.2909	3.36731
37.0559	2.58155	17.5497
96.7159	22.5831	6.85556
1.3836	48.9565	16.8696
82.7087	68.026	100.754
12.9994	30.7593	51.2803
17.0964	70.6444	6.57132
0.391994	35.2315	13.1513
39.2765	45.8727	182.083
58.8342	24.5044	17.0141
41.5116	18.74	6.01071
587.456	37.442	10.332
89.7195	30.6354	32.452
234.446	56.2171	3.01699
6.90566	53.7124	224.696
80.5003	3.64251	32.1728
82.4252	38.3419	2.27179
17.721	61.4937	9.34718
272.14	92.8665	5.91486
55.1432	36.3195	4.45375
116.911	110.538	45.4764
34.7727	7.26268	28.1335
1590.25	28.9379	74.4868
135.78	7.87797	3.02241
395.757	45.5461	109.453
383.492	3.8714	132.389
94.2461	132.696	96.5501
44.8373	32.7116	9.5265
2469.73	50.1884	9.42058
383.467	12.0687	37.7715
600.325	13.6432	57.9316
69.5246	25.715	0.254578
39.5393	18.2659	6.51673
135.669	7.20702	11.1794
1.32049	13.7203	146.633
670.647	20.0479	135.177
14.1695	33.2314	0.816746
824.213	13.5638	139.315
389.277	55.6343	5.01845
113.801	19.5517	0.626093
224.284	47.8916	29.3948
60.3032	7.87	63.9164
341.282	495.397	3.29121
27.735	29.3437	15.6932
33.3376	13.0319	49.3655
49.0733	3.35471	26.4994
31.1327	10.2742	75.7732
680.68	12.4651	5.06504
498.256	20.1566	1.03256
194.802	4.65787	43.4477
291.236	68.2433	101.499
73.733	50.6558	10.6029
221.21	26.964	6.72071
25.022	14.441	64.7948
11.2628	29.5377	52.6825
504.723	31.4842	33.8762
441.879	13.1717	11.2775
367.308	36.1677	2.62932
93.384	37.9873	11.0387
148.481	16.0138	2.78687
19.3225	27.0323	0.311309
154.532	18.9974	4.47821
56.1724	16.8713	0.985174
5.7913	24.2999	3.00425
360.439	4.9401	1.22732
377.267	6.98078	5.70169
272.824	31.4535	0.641503
107.524	18.1869	1.1377
25.1852	16.0906	5.7448
21.0256	48.888	123.969
26.3686	33.0491	4.27427
15.8859	10.7078	247.759
6.01348	9.1608	81.5613
1047.49	4.17946	44.4302
434.362	3.32845	71.9443
49.2727	20.701	15.3278
297.846	47.3499	13.8893
28.8499	33.8297	23.0861
245.046	17.875	25.3451
12.216	38.7692	39.0336
6.37391	6.99245	14.1269
172.315	40.7732	147.783
9.03079	57.9315	82.0555
572.694	8.74353	134.803
130.913	36.8734	21.1207
15.542	48.3561	3.95665
38.2857	240.332	3.07526
55.0426	8.93918	2.43801
66.5081	30.703	35.5362
26.7159	30.3846	34.3512
2.52859	10.02	165.589
3115.06	15.8609	46.366
489.316	49.3202	3.23528
189.788	166.56	2.20168
88.7685	6.1555	32.8259
143.924	6.57092	139.559
20.4704	6.41668	28.5904
45.6373	10.2595	5.84537
12.4936	117.141	214.853
194.139	18.3359	4.89511
0.451572	48.5374	39.0152
629.174	24.6904	56.884
250.503	54.5744	5.34754
2158.18	26.8842	2.36245
54.458	11.7677	1.02248
49.6353	9.02541	2.60718
93.1461	0.559177	12.766
19.0648	28.8872	30.4112
203.594	18.6887	87.6561
445.515	1.07459	1.39007
39.3659	49.4359	14.9296
157.45	37.6171	5.20967
25.2727	3.72511	53.8166
47.5952	42.1501	1.44531
15.8141	4.31135	34.8848
57.9271	7.24672	57.5634
94.7645	14.0473	17.2901
22.7786	15.5141	3.31167
26.1423	48.0241	11.237
359.071	40.838	10.8865
443.348	20.3685	5.97702
55.5216	10.8689	5.71766
63.8601	8.09003	115.472
55.8314	96.7554	5.94411
178.208	8.9014	5.24611
80.3975	54.1831	0.8741
32.3283	13.2002	34.1518
2.43189	29.6698	3.2326
726.268	74.8803	63.8754
927.476	239.206	46.3407
94.3954	37.3732	6.63522
930.711	2.04019	0.327612
377.146	41.1313	0.314421
125.194	16.9405	0.454619
48.28	5.65511	15.427
315.73	16.4125	2.51575
156.544	11.5207	3.42422
48.1821	14.4572	25.3776
76.2107	9.01175	6.91199
59.9271	0.583649	13.758
16.3278	44.7698	3.68348
119.947	11.8117	22.0265
87.7699	14.6888	202.266
28.5162	2.70225	2.0776
1880.69	15.718	128.104
313.986	9.50977	4.41392
64.0262	2.62448	4.43081
249.05	7.21581	5.45283
107.471	11.6913	6.65781
72.3703	18.7014	2.8237
50.7301	73.5305	1.55088
67.7722	9.18089	26.8021
19.9675	54.2936	6.63979
17.7538	62.8555	2.73651
435.099	8.45904	1.69876
422.296	10.1855	11.121
195.69	11.2174	15.8299
53.7429	28.8534	72.5768
190.273	9.85238	9.45781
38.7548	37.1916	20.9941
97.7899	24.6271	59.0819
235.961	30.5516	5.96353
1208.76	29.1122	6.5841
333.63	28.2609	5.06105
85.9032	4.42986	193.782
27.795	4.00475	29.5754
171.421	14.6281	32.7048
14.9217	69.1261	50.3961
46.6189	257.089	5.37882
49.2877	9.30501	6.50696
15.9267	4.13184	11.0993
106.044	4.89603	6.77628
71.967	27.767	12.1043
61.6136	13.4055	30.3328
48.1954	22.4532	6.9615
8.8888	8.73383	11.3298
18.8786	10.4807	5.86636
8.73542	24.4459	15.0225
32.8968	12.737	21.4771
142.26	12.4924	42.8254
33.6254	41.4489	8.50279
23.3117	120.57	33.5571
263.94	59.0063	36.7635
496.999	12.2559	4.83376
51.802	12.3264	0.889632
63.7642	7.37738	1.20174
24.1669	0.727334	2.90591
13.7192	18.5188	1.0705
1936	5.23814	1.8521
333.853	68.7557	37.8456
461.081	25.1785	6.79874
122.042	21.8812	3.76754
22.318	16.6087	107.482
126.887	65.3516	9.63506
393.734	11.437	1.00172
40.1843	8.89863	3.54406
360.567	14.0958	1.84294
319.425	53.2614	2.96742
17.918	284.189	5.05687
214.861	27.6976	91.5059
87.99	38.3192	271.752
57.9341	21.8022	52.8023
1.45608	11.289	1.97951
17.6998	77.7155	2.88879
0.209208	32.0082	1.48114
601.664	6.98904	1.001
25.5616	31.1486	48.3381
24.5048	84.1912	6.46315
361.053	81.9693	16.217
59.9695	17.1395	446.17
2.7037	24.9317	0.669701
37.7491	46.2597	0.721484
85.2444	37.9683	8.19402
244.793	6.35198	0.417283
73.5291	19.183	72.2449
26.222	80.0799	1.97186
95.6005	13.1125	2.09407
29.4637	105.596	6.18368
78.7005	112.011	61.3355
12.3209	8.42692	0.804411
39.0745	7.98661	59.5065
6.84676	4.287	92.8833
24.5514	6.96395	3.61845
113.227	5.27285	6.51402
184.817	48.7248	1.1041
8.01516	17.496	3.15089
139.093	24.3192	3.37944
9.09478	42.2278	2.75745
900.986	10.4469	52.9359
11.3582	1.23235	4.73877
0.264617	14.5262	28.2356
103.528	6.5175	1.25682
128.413	74.2161	128.179
124.001	14.4245	45.8849
44.1402	39.977	30.5639
12.7704	1.93633	65.7961
153.604	1.55194	2.26005
22.3873	9.90315	26.2171
83.4466	25.7062	363.021
48.1826	25.5394	13.1234
13.3695	38.3506	40.503
15.2344	11.1599	7.97144
687.673	19.8556	1.39626
458.707	83.0677	3.43702
51.838	55.9482	34.7801
68.6589	4.17121	12.0008
498.496	5.52112	10.2061
22.3768	19.7741	1.08501
173.068	9.82636	1.16064
47.02	13.9217	13.2219
109.716	12.6212	4.94671
122.604	24.9464	2.40378
175.101	14.3376	50.7653
160.89	9.33652	3.32906
448.497	6.6902	3.19616
33.0956	55.6568	543.9
37.5739	31.7577	84.8048
165.948	75.3554	190.802
19.3686	12.5107	87.1789
79.8748	25.9691	4.81069
31.3917	29.9037	0.40259
110.678	44.0644	41.2627
107.341	0.991258	27.3519
45.7593	18.4192	11.0509
386.14	285.478	8.89905
300.879	32.5878	4.74001
49.0821	21.0397	2.87614
11.389	65.0199	29.824
16.1678	3.11155	5.36343
56.7718	46.5484	304.695
478.194	27.1801	85.703
258.271	29.9526	30.7835
39.9595	44.6105	81.8496
24.6108	96.187	5.99108
59.4592	35.41	1.67807
32.3673	12.4826	5.03022
7.88492	27.7106	18.3598
18.5693	19.1366	71.932
49.25	3.64626	2.45666
1.68549	38.434	120.218
265.21	56.0854	43.6622
170.914	21.697	76.6415
56.4808	8.94845	66.5513
23.5828	2.55619	33.8506
19.7849	10.6455	7.38626
7.8187	11.1864	3.0016
376.497	6.47949	1.10629
193.18	23.7212	329.262
36.5196	12.6623	42.0286
102.686	39.0822	67.8139
310.217	51.3784	4.47751
239.587	7.71388	13.9758
252.124	4.04393	2.10041
77.3623	20.363	12.1641
154.53	47.3366	27.6171
93.4133	4.37301	30.1212
49.1087	20.7924	1.21678
32.2217	1.14834	1.71115
84.0722	10.3827	9.46849
17.3713	25.9381	25.9082
1.56498	27.8594	1.76215
101.386	11.5801	42.0529
29.3987	13.9642	17.1712
70.0067	39.9714	175.148
32.8333	55.6482	19.4139
116.843	59.3261	58.3226
41.0083	11.2741	6.68808
58.5396	27.8863	3.36958
203.5	8.58726	3.40593
104.942	28.6711	68.7553
56.3083	24.321	0.283566
175.832	4.49709	4.94362
195.628	15.647	4.6229
20.6231	24.6839	42.3072
103.765	11.9782	1.34858
220.156	17.7233	230.053
7.93418	10.6552	1.96077
6.95874	47.541	6.39197
2736.65	20.8612	10.4049
68.7051	30.4413	8.10985
24.2729	16.8621	251.746
49.3184	55.4094	12.0554
6.57715	60.209	24.685
47.6651	5.40405	38.3864
76.2053	86.6138	6.47353
191.742	43.2334	10.8046
1992.06	28.391	30.4708
693.592	66.6601	6.40585
46.9211	4.80358	44.4023
1269.74	17.1695	29.2265
41.0389	32.3139	40.2271
145.359	53.299	63.1867
125.37	46.8673	1.39812
108.383	18.492	64.0401
54.0677	53.3602	48.0391
214.268	34.2871	49.7217
0.33094	26.1653	5.78112
86.0431	3.66917	32.7816
100.469	27.2503	40.8549
33.228	17.8447	5.24054
2.84499	21.3554	17.5866
37.7413	24.9118	49.6031
1030.82	17.689	12.3121
119.865	7.17635	6.43796
30.6953	49.6654	0.771063
27.9307	26.8792	2.67578
24.3108	24.5767	1.77193
98.6658	29.7287	21.5998
51.3081	36.7188	37.7233
28.4101	41.8776	40.6393
19.7477	41.957	17.12
26.1866	101.166	5.63318
1514.67	73.3869	27.1058
681.015	25.5128	22.3335
142.799	131.964	0.87251
30.2975	8.21212	4.59486
30.7277	3.43313	1.16074
130.05	21.2088	28.6381
97.99	9.87373	41.9865
2.40523	15.9064	27.1863
15.4639	28.3052	5.62319
3.81587	14.8562	1.88745
93.6803	6.67856	11.2071
0.815718	10.5002	1.31571
162.157	136.32	7.88222
17.2696	4.95072	0.942843
14.0434	73.8051	25.635
6.77843	20.5313	51.2216
1.36734	20.0973	22.5911
8.05546	51.2663	1.23568
50.0927	27.6174	19.0719
1296.89	103.427	37.2245
46.9815	89.081	33.1867
102.458	74.0871	1.08204
10.0833	4.27593	5.9564
33.7962	28.2313	8.89756
2.80871	23.8123	1.90241
139.471	15.6329	35.3265
136.208	43.1886	14.6384
9.16414	20.7498	10.0899
18.1317	5.29047	3.70971
27.1136	18.8267	4.78896
18.7091	63.8302	7.99891
121.313	16.2493	12.092
38.8002	10.6847	29.5699
158.51	23.7595	1.35952
16.4539	27.8049	2.81591
59.4783	70.5814	12.295
382.482	4.31588	12.2193
102.178	55.4336	20.1548
45.9305	18.7155	39.4539
45.3483	21.7767	2.23669
55.9497	56.5561	12.3992
29.3325	35.6855	9.9075
19.9116	19.1981	15.2735
9.23328	44.8032	9.76942
133.37	181.54	37.4148
68.7324	31.7911	28.2823
18.9226	49.3504	9.44398
53.6907	53.3356	7.56662
29.5179	27.8297	101.9
43.2817	17.5898	36.0818
67.3387	49.9877	5.05475
6.55758	37.1061	1.56944
17.3159	13.1887	35.9394
53.97	10.6614	1.77984
17.4253	74.4811	3.19923
141.642	20.7231	2.65151
26.5513	40.6584	5.29982
99.3476	30.5453	9.61195
244.135	45.0452	8.42644
77.8936	7.77569	3.90428
9.15433	16.0283	24.0109
40.1823	10.883	2.48203
5.2877	9.19313	5.40564
695.585	16.6994	82.2505
120.86	7.69257	26.208
169.025	9.82157	2.00767
756.001	19.6828	12.5267
98.5012	34.2306	8.12123
101.158	13.7257	539.977
47.2327	12.3644	35.8034
52.1105	8.44389	0.419655
52.9583	110.698	5.89581
361.343	116.593	0.89801
56.2383	16.073	6.35169
50.9836	495.392	44.9434
25.3045	4.12394	40.7246
123.834	48.8817	0.331242
21.1545	13.9051	34.8013
5.2006	19.0061	4.33281
28.4986	65.9521	4.54761
11.7857	51.019	39.4107
60.9928	266.505	10.9387
20.4579	68.5422	27.8621
85.9101	14.2594	6.56388
136.047	245.414	2.82951
118.403	44.1735	32.1233
134.525	9.33315	24.3377
61.1927	45.4035	19.022
14.9781	35.664	9.72821
95.4653	63.9774	9.9663
11.8188	66.6064	8.12104
11.8534	63.1191	3.57912
47.2529	3.37185	48.9728
49.1168	88.567	8.8906
251.757	9.51971	5.92248
146.705	10.949	2.94018
435.211	14.2381	1.46094
101.43	22.3095	18.2909
23.7184	92.125	32.5454
3.64396	43.2006	10.678
5.52448	41.8827	10.7007
25.3612	180.147	1.39932
26.7884	61.3509	10.8075
1.13662	36.9437	1.48171
15.4486	11.4765	4.78643
64.9454	43.6568	4.21749
38.9011	34.7146	3.22551
5.81572	21.2168	0.320366
3.67087	20.9001	12.5165
49.104	49.6478	5.11009
20.1945	25.2843	1.29203
30.4005	15.6847	26.7275
80.9642	4.88731	7.69273
26.3653	27.0798	0.956335
1.25634	174.33	58.9819
42.6277	22.9059	317.066
3.62116	21.5144	35.673
15.6546	55.4859	48.5083
37.8698	16.6355	85.492
0.927119	6.5351	49.8186
435.65	36.4428	4.29714
773.442	24.0698	0.407165
134.326	37.7471	54.4543
198.492	25.4973	42.0574
5.85756	35.7953	55.0492
108.815	14.4393	48.3427
4.73015	89.7755	1.17457
7.66062	27.5385	4.95791
18.8645	13.2356	171.17
159.938	28.8141	6.67864
119.992	209.891	0.352228
24.8915	76.3474	4.2139
104.628	19.6859	38.1801
1.32247	2321.05	3.45052
200.538	31.8725	53.2036
31.4314	65.6937	161.405
46.727	15.0076	2.58326
6.03645	85.3257	10.557
12.4559	29.7415	32.3562
113.889	30.0226	27.6427
28.3321	55.9488	40.5249
33.8631	116.504	6.30717
34.3174	23.6262	4.44563
4.06033	74.4204	10.7245
36.3088	26.8075	3.78948
15.9587	5.00806	57.7304
31.4072	51.0546	3.95598
38.9844	33.7428	28.0294
1.04593	13.0215	36.7793
28.2219	18.4499	0.636553
78.3686	19.8197	8.07811
[truncated: 282,196+ more rows]

## Sheet: Fig.4a
				Reporter.intensity.corrected.8.SC_250_1	Reporter.intensity.corrected.11.SC_250_1	Reporter.intensity.corrected.14.SC_250_1	Reporter.intensity.corrected.8.SC_250_2	Reporter.intensity.corrected.11.SC_250_2	Reporter.intensity.corrected.14.SC_250_2	Reporter.intensity.corrected.8.SC_250_3	Reporter.intensity.corrected.11.SC_250_3	Reporter.intensity.corrected.14.SC_250_3	Reporter.intensity.corrected.8.SC_250_4	Reporter.intensity.corrected.11.SC_250_4	Reporter.intensity.corrected.14.SC_250_4	Reporter.intensity.corrected.8.SC_250_5	Reporter.intensity.corrected.11.SC_250_5	Reporter.intensity.corrected.14.SC_250_5	Reporter.intensity.corrected.8.SC_250_6	Reporter.intensity.corrected.11.SC_250_6	Reporter.intensity.corrected.14.SC_250_6	Reporter.intensity.corrected.8.SC_250_7	Reporter.intensity.corrected.11.SC_250_7	Reporter.intensity.corrected.14.SC_250_7	Reporter.intensity.corrected.8.SC_250_8	Reporter.intensity.corrected.11.SC_250_8	Reporter.intensity.corrected.14.SC_250_8	Reporter.intensity.corrected.8.SC_250_9	Reporter.intensity.corrected.11.SC_250_9	Reporter.intensity.corrected.14.SC_250_9	Reporter.intensity.corrected.8.SC_250_10	Reporter.intensity.corrected.11.SC_250_10	Reporter.intensity.corrected.14.SC_250_10	Reporter.intensity.corrected.8.SC_250_11	Reporter.intensity.corrected.11.SC_250_11	Reporter.intensity.corrected.14.SC_250_11	Reporter.intensity.corrected.8.SC_250_12	Reporter.intensity.corrected.11.SC_250_12	Reporter.intensity.corrected.14.SC_250_12	Reporter.intensity.corrected.9.SC_250_1	Reporter.intensity.corrected.12.SC_250_1	Reporter.intensity.corrected.15.SC_250_1	Reporter.intensity.corrected.9.SC_250_2	Reporter.intensity.corrected.12.SC_250_2	Reporter.intensity.corrected.15.SC_250_2	Reporter.intensity.corrected.9.SC_250_3	Reporter.intensity.corrected.12.SC_250_3	Reporter.intensity.corrected.15.SC_250_3	Reporter.intensity.corrected.9.SC_250_4
				Batch	1	1	2	2	2	3	3	3	4	4	4	5	5	5	6	6	6	7	7	7	8	8	8	9	9	9	10	10	10	11	11	11	12	12	12	1	1	1	2	2	2	3	3	3	4
				Cell type	C10	C10	C10	C10	C10	C10	C10	C10	C10	C10	C10	C10	C10	C10	C10	C10	C10	C10	C10	C10	C10	C10	C10	C10	C10	C10	C10	C10	C10	C10	C10	C10	C10	C10	C10	RAW	RAW	RAW	RAW	RAW	RAW	RAW	RAW	RAW	RAW
Batch	CellType	Channel	Name	Channel	11	14	8	11	14	8	11	14	8	11	14	8	11	14	8	11	14	8	11	14	8	11	14	8	11	14	8	11	14	8	11	14	8	11	14	9	12	15	9	12	15	9	12	15	9
1	C10	8	Reporter.intensity.corrected.8.SC_250_1	NaN	0.979164	0.974977	0.974347	0.974157	0.97105	0.976083	0.980616	0.973113	0.974586	0.974096	0.97434	0.973251	0.976511	0.946737	0.974917	0.95526	0.977155	0.972115	0.974814	0.975619	0.971915	0.973356	0.973286	0.970792	0.969235	0.977257	0.974002	0.974271	0.973903	0.972741	0.976265	0.975158	0.973988	0.974883	0.975595	0.912248	0.939246	0.937557	0.949291	0.936439	0.939716	0.941141	0.924575	0.939091	0.940383
1	C10	11	Reporter.intensity.corrected.11.SC_250_1	0.979164	NaN	0.977	0.976988	0.975506	0.974727	0.978233	0.978485	0.976013	0.976733	0.975922	0.978358	0.977417	0.978452	0.950166	0.979941	0.958018	0.978621	0.976231	0.977014	0.979589	0.974795	0.974193	0.97565	0.976044	0.973873	0.980369	0.977094	0.973735	0.977253	0.975307	0.976564	0.979328	0.979018	0.975978	0.978569	0.91673	0.942553	0.94165	0.948745	0.938145	0.943075	0.946157	0.926488	0.941059	0.942086
1	C10	14	Reporter.intensity.corrected.14.SC_250_1	0.974977	0.977	NaN	0.977175	0.977663	0.979089	0.976887	0.979445	0.982549	0.978592	0.97579	0.98422	0.979296	0.982602	0.947207	0.979678	0.954053	0.983612	0.97777	0.978705	0.984671	0.977593	0.979006	0.979539	0.977793	0.980829	0.983267	0.978086	0.974054	0.981297	0.978344	0.978115	0.981783	0.982632	0.979397	0.980471	0.913907	0.945995	0.955321	0.953564	0.942353	0.950292	0.948178	0.93139	0.950594	0.94522
2	C10	8	Reporter.intensity.corrected.8.SC_250_2	0.974347	0.976988	0.977175	NaN	0.978237	0.972004	0.977928	0.977282	0.976816	0.97636	0.975106	0.975459	0.975155	0.980373	0.945652	0.977512	0.95466	0.978505	0.974456	0.977016	0.978755	0.973394	0.977108	0.973648	0.972952	0.9744	0.980493	0.974138	0.974648	0.97709	0.975674	0.975779	0.977739	0.976459	0.975793	0.977712	0.922101	0.945968	0.943164	0.944764	0.932365	0.935626	0.941901	0.924602	0.93944	0.94026
2	C10	11	Reporter.intensity.corrected.11.SC_250_2	0.974157	0.975506	0.977663	0.978237	NaN	0.97361	0.975256	0.977164	0.976855	0.977002	0.974464	0.977788	0.977956	0.979632	0.947224	0.978144	0.95424	0.97661	0.976357	0.975943	0.977777	0.974667	0.975868	0.975453	0.974031	0.971623	0.980026	0.976453	0.972367	0.975156	0.976693	0.974643	0.977854	0.978513	0.976394	0.977293	0.918159	0.942817	0.939075	0.939733	0.927926	0.931502	0.938674	0.920303	0.936675	0.935427
2	C10	14	Reporter.intensity.corrected.14.SC_250_2	0.97105	0.974727	0.979089	0.972004	0.97361	NaN	0.972511	0.975297	0.978747	0.974347	0.973673	0.979478	0.978966	0.977878	0.945872	0.973885	0.954253	0.977075	0.973766	0.977465	0.980019	0.972255	0.975209	0.980055	0.975795	0.976446	0.979611	0.975833	0.972722	0.976973	0.9765	0.97727	0.97801	0.977814	0.975855	0.979053	0.915257	0.936134	0.93861	0.935906	0.92228	0.934053	0.937119	0.916097	0.936557	0.931903
3	C10	8	Reporter.intensity.corrected.8.SC_250_3	0.976083	0.978233	0.976887	0.977928	0.975256	0.972511	NaN	0.98141	0.973649	0.976526	0.975242	0.97638	0.975007	0.97925	0.953961	0.977319	0.961057	0.978315	0.975818	0.978261	0.979205	0.973613	0.975494	0.975049	0.972425	0.973572	0.978563	0.974153	0.976325	0.976455	0.975583	0.976109	0.97777	0.977084	0.975697	0.978745	0.926435	0.947024	0.945963	0.951182	0.938851	0.942828	0.943036	0.923827	0.938842	0.94402
3	C10	11	Reporter.intensity.corrected.11.SC_250_3	0.980616	0.978485	0.979445	0.977282	0.977164	0.975297	0.98141	NaN	0.977322	0.978342	0.974976	0.978393	0.978989	0.978891	0.950611	0.978435	0.955992	0.979374	0.976137	0.977923	0.981505	0.975267	0.977624	0.976479	0.976778	0.974248	0.981014	0.977966	0.974015	0.976109	0.975496	0.977456	0.97817	0.979317	0.976676	0.9794	0.917581	0.944504	0.942589	0.948498	0.934158	0.939447	0.937155	0.919584	0.934749	0.939497
3	C10	14	Reporter.intensity.corrected.14.SC_250_3	0.973113	0.976013	0.982549	0.976816	0.976855	0.978747	0.973649	0.977322	NaN	0.976862	0.974562	0.979433	0.979096	0.980496	0.945334	0.977465	0.954451	0.97928	0.974705	0.977711	0.981643	0.9751	0.977337	0.976787	0.974738	0.976822	0.980751	0.976152	0.97241	0.979676	0.979087	0.977823	0.977688	0.9791	0.978037	0.978311	0.915128	0.940275	0.940978	0.942502	0.932612	0.937122	0.930181	0.9109	0.941005	0.935618
4	C10	8	Reporter.intensity.corrected.8.SC_250_4	0.974586	0.976733	0.978592	0.97636	0.977002	0.974347	0.976526	0.978342	0.976862	NaN	0.975823	0.977688	0.975732	0.980225	0.948084	0.977917	0.954134	0.979322	0.974464	0.978869	0.979296	0.974371	0.976267	0.975136	0.973514	0.973657	0.980559	0.975304	0.973637	0.975893	0.975649	0.976506	0.977037	0.97726	0.98017	0.975518	0.920422	0.942337	0.942557	0.946441	0.933415	0.9384	0.941677	0.921985	0.93824	0.935512
4	C10	11	Reporter.intensity.corrected.11.SC_250_4	0.974096	0.975922	0.97579	0.975106	0.974464	0.973673	0.975242	0.974976	0.974562	0.975823	NaN	0.971641	0.976693	0.97511	0.951295	0.976003	0.957016	0.974429	0.975653	0.975406	0.97733	0.97118	0.974366	0.976516	0.974487	0.971195	0.979505	0.978278	0.975964	0.974209	0.976364	0.97568	0.976504	0.975169	0.974662	0.978312	0.918672	0.938568	0.936542	0.941959	0.928219	0.933859	0.937882	0.917761	0.934189	0.928879
4	C10	14	Reporter.intensity.corrected.14.SC_250_4	0.97434	0.978358	0.98422	0.975459	0.977788	0.979478	0.97638	0.978393	0.979433	0.977688	0.971641	NaN	0.979303	0.9819	0.949043	0.979822	0.95494	0.982279	0.977096	0.978397	0.982328	0.977644	0.974783	0.979549	0.974411	0.98037	0.981352	0.977405	0.972457	0.979294	0.977529	0.977235	0.981295	0.981438	0.979444	0.977901	0.923426	0.945598	0.950964	0.951023	0.938604	0.94824	0.94589	0.930692	0.94566	0.937684
5	C10	8	Reporter.intensity.corrected.8.SC_250_5	0.973251	0.977417	0.979296	0.975155	0.977956	0.978966	0.975007	0.978989	0.979096	0.975732	0.976693	0.979303	NaN	0.981458	0.944718	0.977467	0.953907	0.978404	0.975473	0.97778	0.981304	0.974089	0.978817	0.978819	0.975672	0.975109	0.981804	0.979147	0.974131	0.976264	0.976236	0.978966	0.980235	0.976619	0.979211	0.981577	0.913577	0.941119	0.940819	0.943368	0.930763	0.936568	0.938195	0.919062	0.938325	0.935767
5	C10	11	Reporter.intensity.corrected.11.SC_250_5	0.976511	0.978452	0.982602	0.980373	0.979632	0.977878	0.97925	0.978891	0.980496	0.980225	0.97511	0.9819	0.981458	NaN	0.940381	0.980002	0.949384	0.982805	0.977037	0.979986	0.982595	0.977289	0.977756	0.97628	0.975846	0.977019	0.983108	0.978133	0.97256	0.979217	0.97811	0.977673	0.981533	0.980514	0.978942	0.978379	0.919028	0.949466	0.946585	0.950233	0.938278	0.942079	0.944955	0.92753	0.94405	0.94121
5	C10	14	Reporter.intensity.corrected.14.SC_250_5	0.946737	0.950166	0.947207	0.945652	0.947224	0.945872	0.953961	0.950611	0.945334	0.948084	0.951295	0.949043	0.944718	0.940381	NaN	0.952275	0.971352	0.943394	0.951403	0.945207	0.949184	0.945217	0.944056	0.953898	0.94404	0.945052	0.952135	0.950104	0.953398	0.944513	0.952112	0.949658	0.942467	0.952177	0.948741	0.949798	0.933591	0.922351	0.925297	0.928331	0.918641	0.923694	0.92518	0.91427	0.924295	0.923411
6	C10	8	Reporter.intensity.corrected.8.SC_250_6	0.974917	0.979941	0.979678	0.977512	0.978144	0.973885	0.977319	0.978435	0.977465	0.977917	0.976003	0.979822	0.977467	0.980002	0.952275	NaN	0.959697	0.979529	0.975366	0.978774	0.979371	0.9748	0.976501	0.976764	0.976227	0.977837	0.981247	0.976618	0.975265	0.978332	0.975108	0.976747	0.981883	0.978955	0.979694	0.978519	0.926465	0.94614	0.947264	0.949793	0.936892	0.945071	0.946188	0.928614	0.941909	0.942019
6	C10	11	Reporter.intensity.corrected.11.SC_250_6	0.95526	0.958018	0.954053	0.95466	0.95424	0.954253	0.961057	0.955992	0.954451	0.954134	0.957016	0.95494	0.953907	0.949384	0.971352	0.959697	NaN	0.949352	0.958794	0.954354	0.958456	0.95121	0.95343	0.961611	0.952436	0.951693	0.960307	0.955893	0.961685	0.954786	0.960084	0.957006	0.953477	0.960605	0.955287	0.961267	0.930583	0.922064	0.924238	0.929723	0.91753	0.924447	0.925444	0.914477	0.922201	0.923582
6	C10	14	Reporter.intensity.corrected.14.SC_250_6	0.977155	0.978621	0.983612	0.978505	0.97661	0.977075	0.978315	0.979374	0.97928	0.979322	0.974429	0.982279	0.978404	0.982805	0.943394	0.979529	0.949352	NaN	0.979224	0.98036	0.984743	0.978368	0.978955	0.9773	0.975204	0.979661	0.98166	0.976801	0.97416	0.98281	0.979248	0.977307	0.980791	0.981226	0.979798	0.980725	0.917926	0.944657	0.947709	0.949327	0.937123	0.944677	0.944529	0.924734	0.943492	0.940075
7	C10	8	Reporter.intensity.corrected.8.SC_250_7	0.972115	0.976231	0.97777	0.974456	0.976357	0.973766	0.975818	0.976137	0.974705	0.974464	0.975653	0.977096	0.975473	0.977037	0.951403	0.975366	0.958794	0.979224	NaN	0.979877	0.980605	0.973987	0.976448	0.975774	0.973437	0.973497	0.978645	0.978234	0.975722	0.976115	0.978036	0.976241	0.975857	0.976905	0.975131	0.977574	0.923001	0.942261	0.943228	0.946568	0.932915	0.938563	0.943517	0.924939	0.939968	0.939105
7	C10	11	Reporter.intensity.corrected.11.SC_250_7	0.974814	0.977014	0.978705	0.977016	0.975943	0.977465	0.978261	0.977923	0.977711	0.978869	0.975406	0.978397	0.97778	0.979986	0.945207	0.978774	0.954354	0.98036	0.979877	NaN	0.980691	0.974471	0.978176	0.97581	0.976864	0.975673	0.980848	0.978305	0.975255	0.977567	0.978797	0.97865	0.978438	0.979408	0.978491	0.979335	0.915626	0.93827	0.939454	0.941953	0.929575	0.934885	0.937624	0.91768	0.933644	0.933641
7	C10	14	Reporter.intensity.corrected.14.SC_250_7	0.975619	0.979589	0.984671	0.978755	0.977777	0.980019	0.979205	0.981505	0.981643	0.979296	0.97733	0.982328	0.981304	0.982595	0.949184	0.979371	0.958456	0.984743	0.980605	0.980691	NaN	0.97876	0.979264	0.981047	0.978079	0.98109	0.984702	0.979388	0.974491	0.982364	0.981616	0.980881	0.980937	0.982655	0.980333	0.982745	0.921479	0.943579	0.947601	0.948382	0.935304	0.94262	0.942923	0.924322	0.942739	0.938085
8	C10	8	Reporter.intensity.corrected.8.SC_250_8	0.971915	0.974795	0.977593	0.973394	0.974667	0.972255	0.973613	0.975267	0.9751	0.974371	0.97118	0.977644	0.974089	0.977289	0.945217	0.9748	0.95121	0.978368	0.973987	0.974471	0.97876	NaN	0.97581	0.971622	0.971801	0.972854	0.978306	0.97411	0.973945	0.973154	0.974939	0.976529	0.976858	0.975117	0.974575	0.976264	0.922063	0.947443	0.946647	0.949825	0.93894	0.942621	0.944396	0.925993	0.94577	0.94177
8	C10	11	Reporter.intensity.corrected.11.SC_250_8	0.973356	0.974193	0.979006	0.977108	0.975868	0.975209	0.975494	0.977624	0.977337	0.976267	0.974366	0.974783	0.978817	0.977756	0.944056	0.976501	0.95343	0.978955	0.976448	0.978176	0.979264	0.97581	NaN	0.974618	0.975948	0.973365	0.980051	0.978691	0.973649	0.976717	0.977578	0.978927	0.977321	0.977406	0.978456	0.979219	0.910073	0.934606	0.933713	0.939119	0.924279	0.930601	0.932674	0.912422	0.930599	0.930205
8	C10	14	Reporter.intensity.corrected.14.SC_250_8	0.973286	0.97565	0.979539	0.973648	0.975453	0.980055	0.975049	0.976479	0.976787	0.975136	0.976516	0.979549	0.978819	0.97628	0.953898	0.976764	0.961611	0.9773	0.975774	0.97581	0.981047	0.971622	0.974618	NaN	0.975658	0.978594	0.980989	0.976235	0.976312	0.97806	0.978877	0.977217	0.981141	0.978848	0.977745	0.981789	0.923087	0.938037	0.944644	0.941361	0.929277	0.939908	0.941021	0.92202	0.94044	0.934979
9	C10	8	Reporter.intensity.corrected.8.SC_250_9	0.970792	0.976044	0.977793	0.972952	0.974031	0.975795	0.972425	0.976778	0.974738	0.973514	0.974487	0.974411	0.975672	0.975846	0.94404	0.976227	0.952436	0.975204	0.973437	0.976864	0.978079	0.971801	0.975948	0.975658	NaN	0.977727	0.980631	0.975027	0.97435	0.974821	0.97456	0.977674	0.980752	0.975028	0.976483	0.977323	0.915293	0.93966	0.938133	0.942386	0.929385	0.934571	0.938982	0.918679	0.935472	0.935297
9	C10	11	Reporter.intensity.corrected.11.SC_250_9	0.969235	0.973873	0.980829	0.9744	0.971623	0.976446	0.973572	0.974248	0.976822	0.973657	0.971195	0.98037	0.975109	0.977019	0.945052	0.977837	0.951693	0.979661	0.973497	0.975673	0.98109	0.972854	0.973365	0.978594	0.977727	NaN	0.981277	0.972517	0.970414	0.980549	0.976337	0.974334	0.981858	0.976088	0.976192	0.978686	0.917078	0.938864	0.943687	0.943247	0.929436	0.939665	0.939942	0.921331	0.93692	0.933419
9	C10	14	Reporter.intensity.corrected.14.SC_250_9	0.977257	0.980369	0.983267	0.980493	0.980026	0.979611	0.978563	0.981014	0.980751	0.980559	0.979505	0.981352	0.981804	0.983108	0.952135	0.981247	0.960307	0.98166	0.978645	0.980848	0.984702	0.978306	0.980051	0.980989	0.980631	0.981277	NaN	0.982346	0.9788	0.981775	0.982063	0.980749	0.982652	0.983606	0.98296	0.983303	0.921248	0.945621	0.944615	0.946163	0.936234	0.942275	0.943359	0.924966	0.942799	0.937452
10	C10	8	Reporter.intensity.corrected.8.SC_250_10	0.974002	0.977094	0.978086	0.974138	0.976453	0.975833	0.974153	0.977966	0.976152	0.975304	0.978278	0.977405	0.979147	0.978133	0.950104	0.976618	0.955893	0.976801	0.978234	0.978305	0.979388	0.97411	0.978691	0.976235	0.975027	0.972517	0.982346	NaN	0.979527	0.974194	0.97863	0.978734	0.977086	0.977869	0.980686	0.980583	0.916838	0.937807	0.938625	0.943653	0.931031	0.934783	0.937362	0.920057	0.936238	0.933132
10	C10	11	Reporter.intensity.corrected.11.SC_250_10	0.974271	0.973735	0.974054	0.974648	0.972367	0.972722	0.976325	0.974015	0.97241	0.973637	0.975964	0.972457	0.974131	0.97256	0.953398	0.975265	0.961685	0.97416	0.975722	0.975255	0.974491	0.973945	0.973649	0.976312	0.97435	0.970414	0.9788	0.979527	NaN	0.970048	0.979209	0.975434	0.9753	0.976869	0.97738	0.978234	0.921599	0.938261	0.937528	0.941779	0.929997	0.934729	0.938793	0.920193	0.934465	0.934772
10	C10	14	Reporter.intensity.corrected.14.SC_250_10	0.973903	0.977253	0.981297	0.97709	0.975156	0.976973	0.976455	0.976109	0.979676	0.975893	0.974209	0.979294	0.976264	0.979217	0.944513	0.978332	0.954786	0.98281	0.976115	0.977567	0.982364	0.973154	0.976717	0.97806	0.974821	0.980549	0.981775	0.974194	0.970048	NaN	0.978511	0.976192	0.980768	0.982578	0.977798	0.981174	0.917605	0.94039	0.946376	0.944966	0.931249	0.940422	0.941362	0.922175	0.939387	0.937177
11	C10	8	Reporter.intensity.corrected.8.SC_250_11	0.972741	0.975307	0.978344	0.975674	0.976693	0.9765	0.975583	0.975496	0.979087	0.975649	0.976364	0.977529	0.976236	0.97811	0.952112	0.975108	0.960084	0.979248	0.978036	0.978797	0.981616	0.974939	0.977578	0.978877	0.97456	0.976337	0.982063	0.97863	0.979209	0.978511	NaN	0.98049	0.977731	0.979001	0.980561	0.981007	0.921766	0.939469	0.941543	0.943951	0.932875	0.935326	0.938643	0.919898	0.938863	0.935588
11	C10	11	Reporter.intensity.corrected.11.SC_250_11	0.976265	0.976564	0.978115	0.975779	0.974643	0.97727	0.976109	0.977456	0.977823	0.976506	0.97568	0.977235	0.978966	0.977673	0.949658	0.976747	0.957006	0.977307	0.976241	0.97865	0.980881	0.976529	0.978927	0.977217	0.977674	0.974334	0.980749	0.978734	0.975434	0.976192	0.98049	NaN	0.977471	0.979652	0.978629	0.980131	0.918903	0.940814	0.938461	0.944155	0.93325	0.938011	0.940012	0.921428	0.939794	0.936293
11	C10	14	Reporter.intensity.corrected.14.SC_250_11	0.975158	0.979328	0.981783	0.977739	0.977854	0.97801	0.97777	0.97817	0.977688	0.977037	0.976504	0.981295	0.980235	0.981533	0.942467	0.981883	0.953477	0.980791	0.975857	0.978438	0.980937	0.976858	0.977321	0.981141	0.980752	0.981858	0.982652	0.977086	0.9753	0.980768	0.977731	0.977471	NaN	0.980527	0.98019	0.982535	0.919567	0.945129	0.947419	0.947552	0.935976	0.942391	0.94468	0.926214	0.943018	0.940609
12	C10	8	Reporter.intensity.corrected.8.SC_250_12	0.973988	0.979018	0.982632	0.976459	0.978513	0.977814	0.977084	0.979317	0.9791	0.97726	0.975169	0.981438	0.976619	0.980514	0.952177	0.978955	0.960605	0.981226	0.976905	0.979408	0.982655	0.975117	0.977406	0.978848	0.975028	0.976088	0.983606	0.977869	0.976869	0.982578	0.979001	0.979652	0.980527	NaN	0.983101	0.981041	0.92359	0.943562	0.94531	0.946109	0.93438	0.941359	0.944937	0.925261	0.940016	0.939646
12	C10	11	Reporter.intensity.corrected.11.SC_250_12	0.974883	0.975978	0.979397	0.975793	0.976394	0.975855	0.975697	0.976676	0.978037	0.98017	0.974662	0.979444	0.979211	0.978942	0.948741	0.979694	0.955287	0.979798	0.975131	0.978491	0.980333	0.974575	0.978456	0.977745	0.976483	0.976192	0.98296	0.980686	0.97738	0.977798	0.980561	0.978629	0.98019	0.983101	NaN	0.980006	0.916359	0.93724	0.937473	0.941257	0.928267	0.934358	0.937384	0.916826	0.934415	0.932715
12	C10	14	Reporter.intensity.corrected.14.SC_250_12	0.975595	0.978569	0.980471	0.977712	0.977293	0.979053	0.978745	0.9794	0.978311	0.975518	0.978312	0.977901	0.981577	0.978379	0.949798	0.978519	0.961267	0.980725	0.977574	0.979335	0.982745	0.976264	0.979219	0.981789	0.977323	0.978686	0.983303	0.980583	0.978234	0.981174	0.981007	0.980131	0.982535	0.981041	0.980006	NaN	0.920333	0.939126	0.942954	0.943923	0.931362	0.937312	0.939061	0.92002	0.939545	0.93626
1	RAW	9	Reporter.intensity.corrected.9.SC_250_1	0.912248	0.91673	0.913907	0.922101	0.918159	0.915257	0.926435	0.917581	0.915128	0.920422	0.918672	0.923426	0.913577	0.919028	0.933591	0.926465	0.930583	0.917926	0.923001	0.915626	0.921479	0.922063	0.910073	0.923087	0.915293	0.917078	0.921248	0.916838	0.921599	0.917605	0.921766	0.918903	0.919567	0.92359	0.916359	0.920333	NaN	0.93802	0.940961	0.945754	0.940368	0.948535	0.94467	0.945272	0.946288	0.944687
1	RAW	12	Reporter.intensity.corrected.12.SC_250_1	0.939246	0.942553	0.945995	0.945968	0.942817	0.936134	0.947024	0.944504	0.940275	0.942337	0.938568	0.945598	0.941119	0.949466	0.922351	0.94614	0.922064	0.944657	0.942261	0.93827	0.943579	0.947443	0.934606	0.938037	0.93966	0.938864	0.945621	0.937807	0.938261	0.94039	0.939469	0.940814	0.945129	0.943562	0.93724	0.939126	0.93802	NaN	0.970814	0.974828	0.97088	0.967766	0.968442	0.964853	0.974127	0.974549
1	RAW	15	Reporter.intensity.corrected.15.SC_250_1	0.937557	0.94165	0.955321	0.943164	0.939075	0.93861	0.945963	0.942589	0.940978	0.942557	0.936542	0.950964	0.940819	0.946585	0.925297	0.947264	0.924238	0.947709	0.943228	0.939454	0.947601	0.946647	0.933713	0.944644	0.938133	0.943687	0.944615	0.938625	0.937528	0.946376	0.941543	0.938461	0.947419	0.94531	0.937473	0.942954	0.940961	0.970814	NaN	0.975814	0.973004	0.977607	0.973099	0.96986	0.975611	0.97299
2	RAW	9	Reporter.intensity.corrected.9.SC_250_2	0.949291	0.948745	0.953564	0.944764	0.939733	0.935906	0.951182	0.948498	0.942502	0.946441	0.941959	0.951023	0.943368	0.950233	0.928331	0.949793	0.929723	0.949327	0.946568	0.941953	0.948382	0.949825	0.939119	0.941361	0.942386	0.943247	0.946163	0.943653	0.941779	0.944966	0.943951	0.944155	0.947552	0.946109	0.941257	0.943923	0.945754	0.974828	0.975814	NaN	0.972245	0.971079	0.969689	0.968396	0.974864	0.973285
2	RAW	12	Reporter.intensity.corrected.12.SC_250_2	0.936439	0.938145	0.942353	0.932365	0.927926	0.92228	0.938851	0.934158	0.932612	0.933415	0.928219	0.938604	0.930763	0.938278	0.918641	0.936892	0.91753	0.937123	0.932915	0.929575	0.935304	0.93894	0.924279	0.929277	0.929385	0.929436	0.936234	0.931031	0.929997	0.931249	0.932875	0.93325	0.935976	0.93438	0.928267	0.931362	0.940368	0.97088	0.973004	0.972245	NaN	0.967492	0.968727	0.964576	0.974253	0.972839
2	RAW	15	Reporter.intensity.corrected.15.SC_250_2	0.939716	0.943075	0.950292	0.935626	0.931502	0.934053	0.942828	0.939447	0.937122	0.9384	0.933859	0.94824	0.936568	0.942079	0.923694	0.945071	0.924447	0.944677	0.938563	0.934885	0.94262	0.942621	0.930601	0.939908	0.934571	0.939665	0.942275	0.934783	0.934729	0.940422	0.935326	0.938011	0.942391	0.941359	0.934358	0.937312	0.948535	0.967766	0.977607	0.971079	0.967492	NaN	0.971167	0.96709	0.972982	0.970078
3	RAW	9	Reporter.intensity.corrected.9.SC_250_3	0.941141	0.946157	0.948178	0.941901	0.938674	0.937119	0.943036	0.937155	0.930181	0.941677	0.937882	0.94589	0.938195	0.944955	0.92518	0.946188	0.925444	0.944529	0.943517	0.937624	0.942923	0.944396	0.932674	0.941021	0.938982	0.939942	0.943359	0.937362	0.938793	0.941362	0.938643	0.940012	0.94468	0.944937	0.937384	0.939061	0.94467	0.968442	0.973099	0.969689	0.968727	0.971167	NaN	0.96352	0.963601	0.968494
3	RAW	12	Reporter.intensity.corrected.12.SC_250_3	0.924575	0.926488	0.93139	0.924602	0.920303	0.916097	0.923827	0.919584	0.9109	0.921985	0.917761	0.930692	0.919062	0.92753	0.91427	0.928614	0.914477	0.924734	0.924939	0.91768	0.924322	0.925993	0.912422	0.92202	0.918679	0.921331	0.924966	0.920057	0.920193	0.922175	0.919898	0.921428	0.926214	0.925261	0.916826	0.92002	0.945272	0.964853	0.96986	0.968396	0.964576	0.96709	0.96352	NaN	0.962034	0.965689
3	RAW	15	Reporter.intensity.corrected.15.SC_250_3	0.939091	0.941059	0.950594	0.93944	0.936675	0.936557	0.938842	0.934749	0.941005	0.93824	0.934189	0.94566	0.938325	0.94405	0.924295	0.941909	0.922201	0.943492	0.939968	0.933644	0.942739	0.94577	0.930599	0.94044	0.935472	0.93692	0.942799	0.936238	0.934465	0.939387	0.938863	0.939794	0.943018	0.940016	0.934415	0.939545	0.946288	0.974127	0.975611	0.974864	0.974253	0.972982	0.963601	0.962034	NaN	0.973358
4	RAW	9	Reporter.intensity.corrected.9.SC_250_4	0.940383	0.942086	0.94522	0.94026	0.935427	0.931903	0.94402	0.939497	0.935618	0.935512	0.928879	0.937684	0.935767	0.94121	0.923411	0.942019	0.923582	0.940075	0.939105	0.933641	0.938085	0.94177	0.930205	0.934979	0.935297	0.933419	0.937452	0.933132	0.934772	0.937177	0.935588	0.936293	0.940609	0.939646	0.932715	0.93626	0.944687	0.974549	0.97299	0.973285	0.972839	0.970078	0.968494	0.965689	0.973358	NaN
4	RAW	12	Reporter.intensity.corrected.12.SC_250_4	0.935317	0.938305	0.942365	0.937562	0.930583	0.92762	0.939728	0.936082	0.931675	0.92904	0.924635	0.934181	0.930047	0.938128	0.916922	0.938261	0.921125	0.938244	0.934864	0.930148	0.935971	0.93867	0.92721	0.93041	0.931324	0.930376	0.936481	0.928421	0.931922	0.934334	0.931531	0.932099	0.937809	0.936063	0.926431	0.931922	0.946054	0.969616	0.971832	0.972531	0.968813	0.973203	0.96717	0.964066	0.970124	0.969045
4	RAW	15	Reporter.intensity.corrected.15.SC_250_4	0.935181	0.937495	0.947364	0.937261	0.9328	0.932733	0.940348	0.936666	0.934818	0.930001	0.924393	0.943037	0.933673	0.939928	0.924126	0.939899	0.921235	0.940461	0.933307	0.930013	0.93806	0.938182	0.927555	0.936165	0.930038	0.935313	0.937657	0.930657	0.930192	0.935947	0.933753	0.933204	0.937692	0.938849	0.930155	0.934501	0.946313	0.970691	0.97562	0.973239	0.974215	0.974295	0.968967	0.96766	0.974921	0.96911
5	RAW	9	Reporter.intensity.corrected.9.SC_250_5	0.946216	0.949423	0.953866	0.948377	0.940964	0.939581	0.949903	0.945691	0.941783	0.94522	0.939478	0.948433	0.938346	0.948012	0.914754	0.947664	0.923337	0.948625	0.945351	0.941458	0.947308	0.948684	0.937222	0.942662	0.94231	0.94374	0.94652	0.940257	0.940449	0.945209	0.942743	0.944548	0.948284	0.94577	0.938803	0.942723	0.941932	0.973771	0.976112	0.974448	0.972666	0.9716	0.970745	0.964233	0.973963	0.972159
5	RAW	12	Reporter.intensity.corrected.12.SC_250_5	0.946664	0.947968	0.952527	0.945351	0.94117	0.939818	0.946805	0.945395	0.942415	0.945002	0.937709	0.948304	0.93909	0.946408	0.91624	0.947511	0.922454	0.948389	0.942851	0.940059	0.945599	0.947647	0.936659	0.940707	0.941617	0.941384	0.945053	0.939096	0.939695	0.945289	0.941109	0.940922	0.947983	0.945589	0.938642	0.943139	0.943745	0.974141	0.978328	0.97694	0.972917	0.974614	0.972108	0.964506	0.97279	0.975909
5	RAW	15	Reporter.intensity.corrected.15.SC_250_5	0.941707	0.944085	0.952222	0.941366	0.936727	0.936594	0.944411	0.941279	0.94105	0.93957	0.934853	0.948361	0.935656	0.94262	0.919096	0.943592	0.917802	0.947059	0.939968	0.935935	0.945077	0.945233	0.931161	0.938568	0.937377	0.940453	0.94275	0.936457	0.934284	0.94343	0.937762	0.939217	0.944574	0.942124	0.935516	0.938707	0.942743	0.974729	0.977798	0.977034	0.973993	0.976267	0.971218	0.968385	0.976946	0.974606
6	RAW	9	Reporter.intensity.corrected.9.SC_250_6	0.946266	0.948195	0.953665	0.946319	0.942995	0.938987	0.949416	0.945812	0.942366	0.944683	0.939569	0.949452	0.943328	0.95087	0.919739	0.9471	0.916724	0.946698	0.944932	0.942017	0.946541	0.948108	0.937544	0.940656	0.942827	0.942582	0.945807	0.939837	0.937047	0.944812	0.940664	0.94357	0.947552	0.945917	0.938613	0.940833	0.941053	0.975241	0.977048	0.97522	0.972258	0.97391	0.971247	0.966834	0.973361	0.974526
6	RAW	12	Reporter.intensity.corrected.12.SC_250_6	0.932974	0.935391	0.939713	0.932213	0.929299	0.928327	0.936279	0.932511	0.931799	0.930346	0.929355	0.935081	0.930167	0.935938	0.914108	0.931288	0.909857	0.924975	0.929982	0.927329	0.931385	0.936392	0.923993	0.931044	0.930141	0.927398	0.933653	0.928149	0.928397	0.928708	0.930421	0.932839	0.934215	0.931121	0.924819	0.929641	0.94194	0.968557	0.970393	0.970422	0.969077	0.967097	0.964107	0.961034	0.973436	0.968812
6	RAW	15	Reporter.intensity.corrected.15.SC_250_6	0.937844	0.939287	0.948816	0.93848	0.933404	0.93348	0.941507	0.938523	0.934031	0.936068	0.930715	0.944311	0.934575	0.941333	0.916703	0.935507	0.912117	0.942215	0.934793	0.931139	0.940614	0.941212	0.926562	0.935729	0.932541	0.936017	0.939706	0.930344	0.931881	0.940008	0.933244	0.932539	0.941871	0.939113	0.931819	0.935016	0.941926	0.970361	0.976945	0.971959	0.970513	0.973087	0.969112	0.965926	0.97169	0.971927
7	RAW	9	Reporter.intensity.corrected.9.SC_250_7	0.940749	0.94313	0.948658	0.940531	0.937145	0.933463	0.944516	0.939467	0.936786	0.938044	0.933242	0.944984	0.936472	0.942719	0.925449	0.941943	0.924929	0.940557	0.936062	0.931123	0.936773	0.94348	0.930047	0.936159	0.93492	0.935994	0.939178	0.933744	0.935067	0.937429	0.93725	0.937488	0.942678	0.940321	0.932293	0.937093	0.94259	0.975037	0.977029	0.975014	0.975168	0.971944	0.967948	0.968468	0.975469	0.975398
7	RAW	12	Reporter.intensity.corrected.12.SC_250_7	0.93777	0.938231	0.946317	0.93712	0.933705	0.930108	0.94068	0.937942	0.936127	0.936468	0.930388	0.943021	0.933879	0.940748	0.923705	0.940511	0.921834	0.938598	0.930045	0.928219	0.934272	0.939435	0.925995	0.935238	0.931177	0.934783	0.937953	0.929865	0.930047	0.937139	0.931646	0.933351	0.94012	0.938217	0.930442	0.933636	0.947544	0.970912	0.976518	0.973893	0.972454	0.975321	0.96763	0.965538	0.974775	0.971322
7	RAW	15	Reporter.intensity.corrected.15.SC_250_7	0.939568	0.941155	0.947032	0.939984	0.933054	0.930507	0.941651	0.939194	0.935095	0.93703	0.931264	0.942899	0.933014	0.942355	0.922481	0.941289	0.922145	0.939605	0.931348	0.929108	0.93773	0.93959	0.928107	0.93629	0.933734	0.934093	0.939614	0.93106	0.93199	0.938009	0.934721	0.935077	0.940425	0.939263	0.931984	0.934344	0.94691	0.97283	0.973715	0.975184	0.971821	0.975428	0.971002	0.970195	0.973064	0.974544
8	RAW	9	Reporter.intensity.corrected.9.SC_250_8	0.939775	0.940901	0.943664	0.939866	0.934738	0.928129	0.942666	0.936039	0.934162	0.936669	0.932413	0.941627	0.932866	0.940292	0.919547	0.941038	0.919938	0.938313	0.935313	0.933597	0.936211	0.937622	0.92163	0.926435	0.930457	0.931965	0.937451	0.932234	0.933639	0.933618	0.93251	0.934353	0.939096	0.937223	0.929573	0.93365	0.939673	0.972975	0.97185	0.972112	0.969496	0.970459	0.964903	0.963055	0.971732	0.969095
8	RAW	12	Reporter.intensity.corrected.12.SC_250_8	0.939757	0.943331	0.946325	0.940568	0.934682	0.930746	0.944538	0.938983	0.935348	0.937573	0.932774	0.943099	0.935406	0.943274	0.918636	0.942124	0.920657	0.941759	0.93907	0.935194	0.940105	0.937259	0.925951	0.930958	0.934064	0.934118	0.938549	0.932972	0.931304	0.938931	0.933222	0.935235	0.939014	0.939527	0.9312	0.934278	0.946732	0.971853	0.975809	0.976119	0.970894	0.97544	0.970099	0.967515	0.972245	0.974702
8	RAW	15	Reporter.intensity.corrected.15.SC_250_8	0.938702	0.942347	0.949667	0.939093	0.936319	0.935379	0.942243	0.940427	0.938873	0.938318	0.933569	0.946122	0.935634	0.944868	0.923146	0.942777	0.921616	0.944718	0.940604	0.934367	0.943077	0.938934	0.926643	0.938221	0.935389	0.938522	0.940513	0.933215	0.93058	0.941941	0.936659	0.935445	0.941308	0.939215	0.932254	0.93632	0.947146	0.972528	0.977637	0.976409	0.973938	0.974275	0.970222	0.968855	0.976133	0.975649
9	RAW	9	Reporter.intensity.corrected.9.SC_250_9	0.945824	0.947439	0.949967	0.945247	0.941269	0.936606	0.948616	0.944147	0.942083	0.942347	0.938736	0.947206	0.942076	0.94838	0.925787	0.946359	0.928499	0.945136	0.943148	0.938823	0.944184	0.947496	0.935107	0.939283	0.937552	0.934078	0.940266	0.938883	0.939333	0.94033	0.940249	0.942382	0.94379	0.944052	0.937036	0.939768	0.944533	0.976005	0.975401	0.97634	0.975239	0.971635	0.969816	0.968315	0.975646	0.974764
9	RAW	12	Reporter.intensity.corrected.12.SC_250_9	0.93664	0.938283	0.942962	0.933449	0.93112	0.926083	0.940183	0.934849	0.9293	0.933103	0.929763	0.937676	0.930804	0.937107	0.921915	0.938842	0.922857	0.937821	0.936173	0.928753	0.934554	0.938572	0.926372	0.929876	0.923189	0.92426	0.928084	0.928649	0.929993	0.933245	0.93131	0.931268	0.934243	0.935584	0.927586	0.929479	0.944848	0.964936	0.97326	0.972792	0.968246	0.972335	0.968462	0.963433	0.969561	0.972526
9	RAW	15	Reporter.intensity.corrected.15.SC_250_9	0.935951	0.935637	0.941859	0.934269	0.931035	0.929165	0.938271	0.934679	0.931238	0.934146	0.92751	0.941241	0.930867	0.936409	0.920816	0.937123	0.91753	0.937946	0.93158	0.927224	0.934398	0.937573	0.922635	0.931943	0.921748	0.926511	0.933181	0.928066	0.927465	0.932551	0.928926	0.931283	0.936515	0.934741	0.925401	0.931991	0.944895	0.971069	0.9739	0.973182	0.969718	0.970813	0.968284	0.964251	0.971915	0.971457
10	RAW	9	Reporter.intensity.corrected.9.SC_250_10	0.945983	0.947344	0.951362	0.944758	0.940698	0.936959	0.948874	0.946436	0.941142	0.943415	0.938116	0.949268	0.942488	0.948275	0.924749	0.945752	0.924506	0.945089	0.939725	0.940197	0.94503	0.947868	0.934645	0.939687	0.938748	0.938161	0.944395	0.936429	0.934316	0.93549	0.939792	0.941747	0.944946	0.943799	0.937679	0.938584	0.94327	0.972606	0.973305	0.97238	0.973426	0.97388	0.967526	0.965513	0.972564	0.972489
10	RAW	12	Reporter.intensity.corrected.12.SC_250_10	0.938479	0.938964	0.941507	0.935716	0.933189	0.926619	0.939654	0.935211	0.931022	0.936888	0.928192	0.937957	0.931231	0.939759	0.918108	0.939294	0.91864	0.936238	0.933552	0.931347	0.934571	0.938479	0.925883	0.930036	0.93044	0.92801	0.934759	0.927201	0.928039	0.924791	0.93011	0.933896	0.934946	0.933829	0.928106	0.929751	0.941532	0.970914	0.969673	0.972594	0.968858	0.969527	0.966061	0.965012	0.969436	0.971557
10	RAW	15	Reporter.intensity.corrected.15.SC_250_10	0.940024	0.942167	0.95006	0.940095	0.937272	0.934613	0.942967	0.939896	0.938733	0.937717	0.931301	0.947683	0.936624	0.944029	0.923405	0.943016	0.921244	0.943634	0.939119	0.932485	0.941849	0.9432	0.929792	0.937088	0.933934	0.939204	0.940106	0.92795	0.925668	0.941347	0.932927	0.935356	0.943165	0.941132	0.93123	0.937135	0.945338	0.972163	0.977322	0.975052	0.972782	0.973386	0.969007	0.965814	0.974049	0.974231
11	RAW	9	Reporter.intensity.corrected.9.SC_250_11	0.945182	0.948122	0.950865	0.944458	0.942011	0.935277	0.947242	0.94558	0.938504	0.942595	0.936596	0.94719	0.941805	0.948341	0.919351	0.947797	0.922234	0.946581	0.943847	0.939728	0.944602	0.94773	0.935165	0.938776	0.938602	0.939423	0.94386	0.939974	0.93876	0.941943	0.936459	0.937124	0.942566	0.943716	0.936706	0.939501	0.940937	0.9723	0.977975	0.97515	0.970099	0.973472	0.969552	0.966098	0.97155	0.971593
11	RAW	12	Reporter.intensity.corrected.12.SC_250_11	0.944554	0.946316	0.953276	0.942902	0.941085	0.934352	0.94736	0.943896	0.939865	0.943534	0.934982	0.948536	0.939379	0.947178	0.923094	0.946249	0.924603	0.947412	0.943549	0.938646	0.946274	0.94641	0.933449	0.937399	0.937225	0.939867	0.942807	0.936509	0.936098	0.942157	0.936109	0.938065	0.940512	0.944077	0.936515	0.938257	0.944705	0.973792	0.97809	0.977775	0.972907	0.976851	0.973135	0.966758	0.974748	0.974592
11	RAW	15	Reporter.intensity.corrected.15.SC_250_11	0.93988	0.94087	0.946672	0.938972	0.935334	0.933951	0.942365	0.938776	0.938066	0.936873	0.934742	0.942567	0.935368	0.94226	0.92157	0.939585	0.919844	0.940368	0.937721	0.931706	0.938828	0.94168	0.928813	0.93602	0.933285	0.933401	0.938454	0.934154	0.932501	0.936298	0.930484	0.931502	0.939846	0.937497	0.930464	0.936756	0.945332	0.975054	0.973397	0.976188	0.972644	0.969114	0.967069	0.966145	0.975513	0.974846
12	RAW	9	Reporter.intensity.corrected.9.SC_250_12	0.941613	0.94153	0.947794	0.940156	0.936438	0.933894	0.943902	0.940617	0.937223	0.937573	0.933571	0.943059	0.936264	0.943049	0.923914	0.942777	0.922436	0.941586	0.938593	0.934344	0.939489	0.942572	0.93053	0.935149	0.934815	0.933585	0.940477	0.932903	0.933957	0.936622	0.935727	0.936638	0.939921	0.937112	0.929088	0.932637	0.944441	0.975791	0.977954	0.976361	0.976142	0.974033	0.968444	0.968933	0.976342	0.975337
12	RAW	12	Reporter.intensity.corrected.12.SC_250_12	0.929425	0.932745	0.936406	0.930467	0.924976	0.922066	0.932258	0.929223	0.927073	0.927665	0.924659	0.933083	0.924376	0.931829	0.914049	0.932602	0.910214	0.92809	0.927639	0.922287	0.929145	0.931817	0.91914	0.925411	0.92214	0.926659	0.927369	0.922532	0.922673	0.925403	0.922904	0.925209	0.929992	0.923577	0.914954	0.917082	0.941547	0.965858	0.96712	0.967825	0.964038	0.966393	0.962753	0.961465	0.969552	0.966658
12	RAW	15	Reporter.intensity.corrected.15.SC_250_12	0.937208	0.940973	0.945157	0.937193	0.931863	0.929746	0.940547	0.936698	0.93256	0.934582	0.930602	0.941451	0.93305	0.940736	0.919924	0.938989	0.92089	0.939171	0.935248	0.931547	0.93703	0.93865	0.925287	0.932874	0.9318	0.934368	0.935621	0.928786	0.929009	0.935814	0.930166	0.932738	0.938181	0.931548	0.920462	0.931547	0.944618	0.969977	0.971755	0.973265	0.96924	0.971557	0.968128	0.965283	0.968889	0.971685
1	SVEC	10	Reporter.intensity.corrected.10.SC_250_1	0.953691	0.959318	0.969361	0.960091	0.954881	0.959571	0.962816	0.957997	0.958513	0.957478	0.954082	0.967846	0.958215	0.961525	0.941458	0.966116	0.942452	0.966256	0.961335	0.957572	0.963699	0.963372	0.952145	0.962587	0.957808	0.964033	0.962254	0.955154	0.956334	0.962255	0.959042	0.958351	0.964211	0.961033	0.95641	0.960408	0.928492	0.948919	0.962294	0.95634	0.948062	0.959483	0.955677	0.941864	0.95538	0.953201
1	SVEC	13	Reporter.intensity.corrected.13.SC_250_1	0.958605	0.961478	0.968898	0.962845	0.959837	0.960127	0.966242	0.962348	0.962996	0.960821	0.957658	0.969592	0.960875	0.966082	0.942066	0.967104	0.945006	0.967744	0.962693	0.961795	0.967562	0.966376	0.957814	0.964626	0.960104	0.965408	0.966987	0.959063	0.959123	0.964727	0.96307	0.962225	0.967255	0.964061	0.959266	0.96367	0.933416	0.955719	0.959978	0.959955	0.953432	0.958808	0.956662	0.944267	0.958333	0.95637
1	SVEC	16	Reporter.intensity.corrected.16.SC_250_1	0.955855	0.95889	0.964123	0.96033	0.954846	0.956021	0.962308	0.957026	0.957115	0.958959	0.952769	0.964832	0.954956	0.962299	0.939264	0.963692	0.941516	0.965499	0.957518	0.956376	0.962492	0.961611	0.95127	0.959886	0.955472	0.962273	0.962944	0.954097	0.956995	0.962101	0.958406	0.957973	0.963297	0.962017	0.956511	0.959744	0.932732	0.953961	0.9614	0.956848	0.952367	0.960388	0.95795	0.946116	0.956499	0.955229
2	SVEC	10	Reporter.intensity.corrected.10.SC_250_2	0.947797	0.952948	0.960224	0.947411	0.943321	0.947434	0.955441	0.950811	0.949695	0.948424	0.947152	0.958174	0.947221	0.953036	0.941117	0.956505	0.941044	0.957003	0.952741	0.948748	0.957417	0.955139	0.942351	0.957816	0.948318	0.955913	0.953358	0.946218	0.949329	0.955305	0.951676	0.950145	0.954755	0.95552	0.948829	0.953936	0.93869	0.948663	0.959339	0.949079	0.940809	0.955461	0.95161	0.941783	0.953248	0.950822
2	SVEC	13	Reporter.intensity.corrected.13.SC_250_2	0.954761	0.958774	0.96071	0.952533	0.946543	0.951156	0.959312	0.954371	0.952633	0.954026	0.951146	0.95859	0.950422	0.955597	0.94166	0.961646	0.941758	0.95968	0.956357	0.952778	0.959174	0.957818	0.946612	0.958965	0.954158	0.960031	0.959375	0.949906	0.954287	0.958667	0.954754	0.953841	0.96051	0.957847	0.952514	0.957721	0.936765	0.946811	0.954377	0.947509	0.940861	0.948662	0.949376	0.937554	0.948996	0.94854
2	SVEC	16	Reporter.intensity.corrected.16.SC_250_2	0.949812	0.954827	0.957274	0.948394	0.943265	0.944299	0.954366	0.950179	0.947417	0.950364	0.944988	0.957867	0.946321	0.952847	0.938972	0.957976	0.937998	0.957028	0.950431	0.948653	0.953248	0.953889	0.942413	0.952525	0.946872	0.952377	0.954775	0.945065	0.947737	0.952451	0.949097	0.94882	0.955132	0.953832	0.946696	0.950268	0.930712	0.945767	0.951598	0.945633	0.938082	0.948519	0.947948	0.938102	0.946844	0.947551
3	SVEC	10	Reporter.intensity.corrected.10.SC_250_3	0.957047	0.963044	0.967803	0.961912	0.956803	0.96056	0.959391	0.957232	0.961068	0.959869	0.955358	0.967373	0.958512	0.961669	0.944998	0.965989	0.945702	0.965716	0.959886	0.957823	0.965618	0.963986	0.953025	0.963261	0.958804	0.964299	0.963401	0.956516	0.957178	0.963002	0.958962	0.958498	0.964872	0.962432	0.957268	0.961237	0.935373	0.949211	0.958352	0.951265	0.944183	0.955237	0.948038	0.933153	0.953372	0.950352
3	SVEC	13	Reporter.intensity.corrected.13.SC_250_3	0.961783	0.966008	0.97053	0.964028	0.961473	0.960272	0.964736	0.959208	0.961896	0.961654	0.958762	0.969838	0.959293	0.966124	0.943308	0.968929	0.946653	0.969097	0.961517	0.962235	0.967181	0.965096	0.958518	0.966011	0.960088	0.965984	0.96685	0.959242	0.960439	0.966551	0.964108	0.961236	0.968291	0.965383	0.961696	0.965316	0.932614	0.949929	0.958003	0.954071	0.945439	0.954241	0.948054	0.934765	0.950655	0.950617
3	SVEC	16	Reporter.intensity.corrected.16.SC_250_3	0.94986	0.955154	0.956994	0.952028	0.947235	0.948368	0.950217	0.946859	0.945332	0.949686	0.94782	0.958005	0.946236	0.952861	0.93717	0.958502	0.937546	0.957209	0.951442	0.94854	0.953061	0.955299	0.941506	0.953679	0.947656	0.954654	0.956231	0.946832	0.950484	0.954173	0.951457	0.94813	0.956272	0.954482	0.948804	0.952152	0.937153	0.94617	0.953142	0.949956	0.943571	0.954514	0.947191	0.936333	0.947535	0.947588
4	SVEC	10	Reporter.intensity.corrected.10.SC_250_4	0.953056	0.956597	0.962411	0.955357	0.953655	0.956436	0.959198	0.954223	0.954785	0.948803	0.949065	0.962875	0.953311	0.956894	0.945782	0.961537	0.946332	0.960246	0.955828	0.95231	0.96075	0.95832	0.947472	0.962003	0.951942	0.96078	0.959672	0.951448	0.953132	0.959185	0.95679	0.955285	0.96008	0.956906	0.95198	0.959763	0.935239	0.946191	0.954174	0.948973	0.940913	0.951259	0.948662	0.936303	0.949048	0.942955
4	SVEC	13	Reporter.intensity.corrected.13.SC_250_4	0.958965	0.963058	0.965714	0.959634	0.955605	0.955231	0.961923	0.959401	0.955923	0.9566	0.95173	0.963356	0.956338	0.962075	0.940845	0.966955	0.945129	0.964647	0.960524	0.959669	0.96358	0.961361	0.952365	0.962367	0.958598	0.963566	0.963059	0.954666	0.956846	0.962421	0.957989	0.957598	0.96368	0.9643	0.956741	0.960979	0.930758	0.945386	0.955429	0.948888	0.941052	0.951726	0.949692	0.935912	0.946596	0.944324
4	SVEC	16	Reporter.intensity.corrected.16.SC_250_4	0.95307	0.957467	0.960728	0.95699	0.949757	0.950221	0.957574	0.953335	0.953575	0.950519	0.947614	0.958209	0.94971	0.957706	0.936313	0.958076	0.936365	0.960242	0.954078	0.951339	0.959845	0.959403	0.947056	0.955415	0.951304	0.957513	0.959945	0.951132	0.952045	0.956351	0.954686	0.953656	0.958321	0.955021	0.951271	0.956222	0.932706	0.949034	0.956391	0.952477	0.94548	0.952066	0.951098	0.940335	0.95258	0.944616
5	SVEC	10	Reporter.intensity.corrected.10.SC_250_5	0.953258	0.956427	0.960672	0.954541	0.950978	0.95114	0.957769	0.953048	0.950643	0.95088	0.949963	0.9629	0.944662	0.954386	0.937361	0.961236	0.938924	0.960763	0.955332	0.952189	0.95695	0.958631	0.944404	0.958146	0.949626	0.957963	0.958152	0.948182	0.952989	0.956763	0.95464	0.95158	0.959468	0.957105	0.950398	0.95516	0.936652	0.948292	0.956518	0.951782	0.946106	0.956561	0.953405	0.941933	0.952139	0.949383
5	SVEC	13	Reporter.intensity.corrected.13.SC_250_5	0.962492	0.965342	0.970965	0.965646	0.962079	0.959837	0.965721	0.962601	0.961699	0.963273	0.958728	0.968722	0.959206	0.964503	0.93848	0.968686	0.944926	0.968441	0.963238	0.962383	0.968025	0.967405	0.958098	0.964592	0.961956	0.966843	0.966913	0.959107	0.960229	0.966611	0.963135	0.962686	0.968674	0.965137	0.960362	0.964341	0.934529	0.950559	0.958651	0.955447	0.947661	0.955534	0.95437	0.94005	0.953206	0.952461
5	SVEC	16	Reporter.intensity.corrected.16.SC_250_5	0.956077	0.960107	0.96373	0.959346	0.95357	0.95421	0.960963	0.956495	0.955459	0.956076	0.953603	0.964227	0.952052	0.956975	0.937461	0.964589	0.944459	0.962409	0.957489	0.956497	0.961249	0.960099	0.951118	0.96053	0.954813	0.961021	0.960556	0.953751	0.956183	0.959512	0.955904	0.956407	0.962413	0.961555	0.954681	0.959926	0.939051	0.950117	0.957701	0.954846	0.946666	0.956886	0.953579	0.945468	0.951297	0.951078
6	SVEC	10	Reporter.intensity.corrected.10.SC_250_6	0.959798	0.963257	0.970163	0.963106	0.959864	0.961054	0.963463	0.961109	0.961825	0.962274	0.95583	0.971012	0.959654	0.965756	0.94155	0.963409	0.939985	0.970035	0.962134	0.961236	0.968095	0.966337	0.95474	0.964596	0.958427	0.966016	0.966514	0.959087	0.957509	0.965431	0.961941	0.961426	0.964736	0.963997	0.959496	0.964065	0.933935	0.95335	0.96145	0.956165	0.948778	0.957118	0.95476	0.942389	0.955249	0.952278
6	SVEC	13	Reporter.intensity.corrected.13.SC_250_6	0.96195	0.965929	0.969635	0.96547	0.96357	0.963158	0.964989	0.96423	0.963289	0.963715	0.95981	0.970699	0.962275	0.968559	0.94191	0.965848	0.939772	0.967959	0.964537	0.960531	0.968377	0.967722	0.957686	0.965925	0.959585	0.965481	0.967973	0.962949	0.961373	0.964412	0.96428	0.963768	0.967036	0.966427	0.962296	0.965236	0.936247	0.955277	0.95853	0.956944	0.948981	0.95683	0.955496	0.942686	0.95683	0.952369
6	SVEC	16	Reporter.intensity.corrected.16.SC_250_6	0.956379	0.960496	0.963447	0.959401	0.952707	0.954101	0.960359	0.957226	0.955016	0.954941	0.95318	0.963292	0.952485	0.960048	0.940639	0.961183	0.938313	0.959297	0.957891	0.95461	0.960119	0.95901	0.948786	0.960389	0.955167	0.960748	0.960725	0.953331	0.95639	0.957738	0.957499	0.955311	0.962926	0.959383	0.953612	0.958318	0.933274	0.948914	0.953353	0.950249	0.94357	0.951658	0.950101	0.93787	0.949508	0.948755
7	SVEC	10	Reporter.intensity.corrected.10.SC_250_7	0.946299	0.950392	0.951459	0.947388	0.943342	0.944801	0.948582	0.94493	0.944532	0.944106	0.944271	0.953973	0.943174	0.94597	0.931632	0.95255	0.934304	0.950722	0.940274	0.936572	0.947993	0.950503	0.940759	0.950729	0.943844	0.950017	0.951248	0.942236	0.945493	0.948878	0.945198	0.944101	0.951209	0.947383	0.944407	0.949291	0.923012	0.938269	0.941608	0.941199	0.932117	0.942552	0.939789	0.927649	0.940309	0.936617
7	SVEC	13	Reporter.intensity.corrected.13.SC_250_7	0.956216	0.959194	0.962748	0.95882	0.955136	0.954901	0.958664	0.95593	0.954555	0.955223	0.952722	0.961308	0.953173	0.959774	0.941364	0.962104	0.941631	0.96197	0.954187	0.950185	0.95757	0.960727	0.94848	0.959026	0.953861	0.957259	0.96137	0.955059	0.955661	0.955898	0.956119	0.955863	0.95984	0.957926	0.953292	0.956476	0.93818	0.951109	0.956283	0.952741	0.946694	0.955616	0.954125	0.941544	0.95298	0.950586
7	SVEC	16	Reporter.intensity.corrected.16.SC_250_7	0.952723	0.95771	0.959963	0.955751	0.95031	0.951779	0.95805	0.952908	0.952317	0.952751	0.949084	0.960647	0.950758	0.956585	0.940869	0.963243	0.939679	0.959081	0.951439	0.949453	0.955898	0.956322	0.944678	0.957537	0.950794	0.959456	0.957465	0.94859	0.952438	0.958051	0.952262	0.951594	0.959324	0.957972	0.951331	0.955153	0.935434	0.945363	0.955448	0.948861	0.943193	0.95117	0.950884	0.937168	0.948118	0.948438
8	SVEC	10	Reporter.intensity.corrected.10.SC_250_8	0.953718	0.957521	0.963106	0.955695	0.950957	0.953219	0.957697	0.954359	0.95305	0.954274	0.949391	0.962064	0.949952	0.958059	0.940389	0.9634	0.94033	0.961393	0.952781	0.952285	0.960156	0.950543	0.942525	0.958508	0.952597	0.960091	0.959678	0.948739	0.950303	0.961285	0.954112	0.95161	0.961665	0.959497	0.951523	0.956124	0.933815	0.944918	0.956031	0.947746	0.941678	0.953695	0.950804	0.937924	0.947861	0.947469
8	SVEC	13	Reporter.intensity.corrected.13.SC_250_8	0.951821	0.956561	0.957157	0.95588	0.95072	0.949699	0.960184	0.952384	0.948738	0.953229	0.950717	0.958726	0.949159	0.954851	0.94765	0.959627	0.949851	0.956373	0.954484	0.951285	0.95591	0.95533	0.942272	0.953542	0.94966	0.955154	0.956524	0.949148	0.955584	0.953283	0.953682	0.952235	0.955191	0.957124	0.951091	0.953607	0.939745	0.94703	0.951307	0.950687	0.94334	0.947684	0.951889	0.938777	0.944994	0.946705
8	SVEC	16	Reporter.intensity.corrected.16.SC_250_8	0.951823	0.955972	0.960498	0.953807	0.949477	0.952847	0.954485	0.953335	0.953042	0.950474	0.947849	0.960671	0.950152	0.955511	0.938215	0.958036	0.936277	0.957446	0.952871	0.948965	0.956853	0.951371	0.941759	0.95323	0.951007	0.956741	0.957368	0.950043	0.949537	0.954864	0.953029	0.951788	0.95669	0.955776	0.951051	0.955417	0.93355	0.949233	0.955237	0.952312	0.947684	0.952311	0.949764	0.940679	0.952595	0.948479
9	SVEC	10	Reporter.intensity.corrected.10.SC_250_9	0.953031	0.954887	0.959863	0.956521	0.950195	0.95111	0.956299	0.953317	0.952488	0.951248	0.947361	0.962299	0.949043	0.956777	0.935229	0.956417	0.93613	0.961229	0.953222	0.949477	0.958933	0.957768	0.944507	0.955853	0.942675	0.953184	0.957071	0.94918	0.948683	0.957254	0.952466	0.950103	0.955786	0.954614	0.948718	0.956078	0.933498	0.952488	0.95908	0.954395	0.948952	0.955696	0.952835	0.941367	0.954581	0.949718
9	SVEC	13	Reporter.intensity.corrected.13.SC_250_9	0.952605	0.958499	0.959329	0.954319	0.951019	0.951746	0.957412	0.952677	0.951848	0.953751	0.949585	0.958766	0.950382	0.955398	0.941173	0.961739	0.943002	0.955992	0.953873	0.952665	0.957533	0.955119	0.944787	0.957186	0.947192	0.952484	0.954828	0.949469	0.953005	0.95443	0.953252	0.951887	0.956681	0.957677	0.949371	0.955217	0.93628	0.944617	0.953114	0.94947	0.941579	0.952515	0.94952	0.939631	0.947097	0.947361
9	SVEC	16	Reporter.intensity.corrected.16.SC_250_9	0.954624	0.957698	0.961837	0.958342	0.952849	0.951623	0.961353	0.955097	0.954391	0.955989	0.951531	0.961967	0.950827	0.958476	0.946159	0.961725	0.944203	0.960941	0.957813	0.955122	0.957977	0.958084	0.949032	0.957892	0.948618	0.953297	0.955881	0.952396	0.955132	0.957135	0.955616	0.954746	0.957231	0.959859	0.955143	0.955526	0.937455	0.947313	0.952933	0.948559	0.943257	0.950161	0.947768	0.93605	0.94809	0.948712
10	SVEC	10	Reporter.intensity.corrected.10.SC_250_10	0.950665	0.955828	0.962126	0.955704	0.951006	0.95379	0.956626	0.952583	0.954673	0.952879	0.947199	0.963052	0.949578	0.957416	0.940577	0.958925	0.939501	0.960818	0.953889	0.95039	0.960271	0.95693	0.945271	0.958504	0.950257	0.959061	0.957941	0.944225	0.945669	0.959038	0.953388	0.951812	0.95809	0.957705	0.948891	0.954856	0.938339	0.952635	0.959277	0.954016	0.948152	0.956447	0.955098	0.942219	0.955294	0.952469
10	SVEC	13	Reporter.intensity.corrected.13.SC_250_10	0.954924	0.961182	0.963665	0.960328	0.954275	0.955635	0.962222	0.957591	0.955011	0.956234	0.954085	0.963835	0.954296	0.960646	0.944658	0.964309	0.9466	0.96282	0.960031	0.956497	0.962395	0.96034	0.950282	0.960529	0.955927	0.962989	0.960154	0.952182	0.953396	0.959967	0.957916	0.956212	0.96326	0.960292	0.955027	0.96044	0.934987	0.946766	0.954258	0.95129	0.941008	0.949267	0.950193	0.936608	0.947843	0.946939
10	SVEC	16	Reporter.intensity.corrected.16.SC_250_10	0.947043	0.951945	0.957242	0.949753	0.944979	0.947353	0.951677	0.948673	0.947145	0.948135	0.944283	0.956103	0.944237	0.951289	0.934263	0.956686	0.935669	0.955704	0.947976	0.94563	0.953148	0.95273	0.940232	0.95341	0.945618	0.954592	0.952961	0.938875	0.943109	0.949285	0.947486	0.946924	0.954785	0.950274	0.944453	0.948796	0.936097	0.948374	0.956806	0.951511	0.944291	0.955945	0.952349	0.940774	0.952847	0.948159
11	SVEC	10	Reporter.intensity.corrected.10.SC_250_11	0.954436	0.95912	0.964715	0.960673	0.954266	0.957757	0.96074	0.955785	0.958724	0.956229	0.954715	0.965034	0.954802	0.961149	0.939328	0.961365	0.938551	0.963952	0.956991	0.954553	0.962979	0.961268	0.949839	0.960535	0.954928	0.961099	0.963035	0.952455	0.953357	0.960647	0.953939	0.952104	0.960825	0.959494	0.953107	0.958423	0.93577	0.955305	0.959463	0.955119	0.948873	0.956591	0.954627	0.941538	0.956204	0.952399
11	SVEC	13	Reporter.intensity.corrected.13.SC_250_11	0.954217	0.959542	0.96518	0.957995	0.951126	0.954708	0.957039	0.956167	0.95415	0.956113	0.947972	0.965143	0.951682	0.959864	0.935212	0.964123	0.935488	0.963832	0.955169	0.953578	0.960733	0.960939	0.947756	0.958921	0.953241	0.961219	0.959777	0.950902	0.952576	0.959724	0.951856	0.950592	0.96116	0.959281	0.953167	0.956577	0.932854	0.948502	0.957462	0.952399	0.944698	0.955078	0.951881	0.941107	0.951775	0.951259
11	SVEC	16	Reporter.intensity.corrected.16.SC_250_11	0.935742	0.940108	0.942461	0.93862	0.933532	0.934382	0.945095	0.937029	0.9322	0.936414	0.935772	0.943591	0.930142	0.935511	0.952735	0.945885	0.948717	0.938892	0.938095	0.934052	0.938811	0.93421	0.926877	0.943252	0.931121	0.939581	0.941465	0.931582	0.938696	0.939444	0.934145	0.929264	0.933378	0.941274	0.932144	0.937542	0.939401	0.931656	0.942237	0.935895	0.931867	0.943605	0.941001	0.932118	0.934332	0.935343
12	SVEC	10	Reporter.intensity.corrected.10.SC_250_12	0.953317	0.957299	0.964085	0.957329	0.952388	0.955638	0.958966	0.954163	0.955724	0.955273	0.95186	0.963328	0.952141	0.957659	0.944723	0.963331	0.94404	0.963125	0.955422	0.954591	0.960506	0.958743	0.94708	0.962049	0.952523	0.96234	0.960127	0.949968	0.953274	0.959695	0.955177	0.952673	0.961649	0.955314	0.951221	0.958776	0.934505	0.945969	0.955308	0.948883	0.942886	0.952456	0.949121	0.937523	0.949944	0.945576
12	SVEC	13	Reporter.intensity.corrected.13.SC_250_12	0.954942	0.959434	0.962014	0.956522	0.954684	0.953202	0.959907	0.955549	0.954151	0.956485	0.951534	0.963817	0.951512	0.961025	0.938811	0.960381	0.939892	0.960887	0.957667	0.954919	0.959773	0.960316	0.947537	0.955854	0.952915	0.956384	0.959551	0.952016	0.952218	0.958251	0.956789	0.953441	0.957845	0.958028	0.95094	0.952107	0.934072	0.951605	0.957087	0.953909	0.948337	0.954842	0.954127	0.941706	0.950908	0.949955
12	SVEC	16	Reporter.intensity.corrected.16.SC_250_12	0.954287	0.956199	0.958494	0.956987	0.950932	0.950629	0.958377	0.953939	0.950709	0.951703	0.947646	0.960959	0.949669	0.955856	0.937374	0.960063	0.938872	0.960269	0.955917	0.949969	0.958957	0.958854	0.946819	0.957067	0.952142	0.957605	0.957043	0.949475	0.951178	0.954881	0.953163	0.952848	0.958201	0.952578	0.947624	0.953225	0.933929	0.947568	0.954956	0.951591	0.943056	0.952736	0.951298	0.938256	0.950966	0.948806
[truncated: 62 more columns]

## Sheet: Fig.4b
			Batch	1	1	1	2	2	2	3	3	3	4	4	4	5	5	5	6	6	6	7	7	7	8	8	8	9	9	9	10	10	10	11	11	11	12	12	12	1	1	1	2	2	2	3	3	3	4
			CellType	C10	C10	C10	C10	C10	C10	C10	C10	C10	C10	C10	C10	C10	C10	C10	C10	C10	C10	C10	C10	C10	C10	C10	C10	C10	C10	C10	C10	C10	C10	C10	C10	C10	C10	C10	C10	RAW	RAW	RAW	RAW	RAW	RAW	RAW	RAW	RAW	RAW
			Channel	8	11	14	8	11	14	8	11	14	8	11	14	8	11	14	8	11	14	8	11	14	8	11	14	8	11	14	8	11	14	8	11	14	8	11	14	9	12	15	9	12	15	9	12	15	9
Protein.IDs	Majority.protein.IDs	Protein.names	Gene.names	Reporter.intensity.corrected.8.SC_250_1	Reporter.intensity.corrected.11.SC_250_1	Reporter.intensity.corrected.14.SC_250_1	Reporter.intensity.corrected.8.SC_250_2	Reporter.intensity.corrected.11.SC_250_2	Reporter.intensity.corrected.14.SC_250_2	Reporter.intensity.corrected.8.SC_250_3	Reporter.intensity.corrected.11.SC_250_3	Reporter.intensity.corrected.14.SC_250_3	Reporter.intensity.corrected.8.SC_250_4	Reporter.intensity.corrected.11.SC_250_4	Reporter.intensity.corrected.14.SC_250_4	Reporter.intensity.corrected.8.SC_250_5	Reporter.intensity.corrected.11.SC_250_5	Reporter.intensity.corrected.14.SC_250_5	Reporter.intensity.corrected.8.SC_250_6	Reporter.intensity.corrected.11.SC_250_6	Reporter.intensity.corrected.14.SC_250_6	Reporter.intensity.corrected.8.SC_250_7	Reporter.intensity.corrected.11.SC_250_7	Reporter.intensity.corrected.14.SC_250_7	Reporter.intensity.corrected.8.SC_250_8	Reporter.intensity.corrected.11.SC_250_8	Reporter.intensity.corrected.14.SC_250_8	Reporter.intensity.corrected.8.SC_250_9	Reporter.intensity.corrected.11.SC_250_9	Reporter.intensity.corrected.14.SC_250_9	Reporter.intensity.corrected.8.SC_250_10	Reporter.intensity.corrected.11.SC_250_10	Reporter.intensity.corrected.14.SC_250_10	Reporter.intensity.corrected.8.SC_250_11	Reporter.intensity.corrected.11.SC_250_11	Reporter.intensity.corrected.14.SC_250_11	Reporter.intensity.corrected.8.SC_250_12	Reporter.intensity.corrected.11.SC_250_12	Reporter.intensity.corrected.14.SC_250_12	Reporter.intensity.corrected.9.SC_250_1	Reporter.intensity.corrected.12.SC_250_1	Reporter.intensity.corrected.15.SC_250_1	Reporter.intensity.corrected.9.SC_250_2	Reporter.intensity.corrected.12.SC_250_2	Reporter.intensity.corrected.15.SC_250_2	Reporter.intensity.corrected.9.SC_250_3	Reporter.intensity.corrected.12.SC_250_3	Reporter.intensity.corrected.15.SC_250_3	Reporter.intensity.corrected.9.SC_250_4
A2A432	A2A432	Cullin-4B	Cul4b	11.4572248458862;False;0	10.6647100448608;False;0	11.4677677154541;False;0	11.2848196029663;False;0	11.4349479675293;False;0	11.7594652175903;False;0	11.737982749939;False;0	11.7320718765259;False;0	11.0975551605225;False;0	11.4870176315308;False;0	11.0151958465576;False;0	10.9773139953613;False;0	11.5940341949463;False;0	11.5310068130493;False;0	11.1998205184937;False;0	11.2372875213623;False;0	11.5958471298218;False;0	11.8697118759155;False;0	11.1945276260376;False;0	11.6659049987793;False;0	11.4776964187622;False;0	11.1325712203979;False;0	11.0899629592896;False;0	11.2844371795654;False;0	11.196629524231;False;0	11.663685798645;False;0	11.464807510376;False;0	11.538290977478;False;0	11.5741815567017;False;0	11.2739772796631;False;0	11.2805986404419;False;0	10.7325344085693;False;0	11.1690721511841;False;0	11.3209180831909;False;0	11.5758991241455;False;0	11.3853206634521;False;0	11.8704719543457;False;0	11.0579795837402;False;0	10.7120018005371;False;0	10.4630155563354;False;0	10.9019269943237;False;0	11.2989177703857;False;0	11.435772895813;False;0	11.068775177002;False;0	11.2480630874634;False;0	11.7491569519043;False;0
A2AGT5	A2AGT5	Cytoskeleton-associated protein 5	Ckap5	10.7479057312012;False;0	10.5710229873657;False;0	9.89479541778564;False;0	10.0685634613037;False;0	9.91778659820557;False;0	9.73935222625732;False;0	10.6055736541748;False;0	10.5783319473267;False;0	10.6908941268921;False;0	10.1158313751221;False;0	10.1553583145142;False;0	10.6457767486572;False;0	9.76548671722412;False;0	10.3857660293579;False;0	9.58411121368408;False;0	9.91201686859131;False;0	10.9819669723511;False;0	10.3215942382813;False;0	9.85535621643066;False;0	10.0358772277832;False;0	10.3565902709961;False;0	9.52707386016846;False;0	10.5144233703613;False;0	10.5224809646606;False;0	10.0876512527466;False;0	10.533670425415;False;0	10.1075487136841;False;0	10.2525444030762;False;0	9.93990039825439;False;0	10.1921625137329;False;0	9.89288425445557;False;0	9.77666473388672;False;0	10.6037130355835;False;0	10.4018907546997;False;0	9.99656867980957;False;0	10.4118204116821;False;0	10.3655958175659;False;0	9.74571895599365;False;0	10.4375667572021;False;0	11.0719223022461;False;0	9.83509159088135;False;0	10.6251649856567;False;0	10.0857820510864;False;0	10.7450647354126;False;0	9.49592304229736;False;0	10.679105758667;False;0
A4Q9F6	A4Q9F6	Tubulin polyglutamylase TTLL13	Ttll13	11.2597990036011;False;0	11.294867515564;False;0	10.3744659423828;False;0	11.5022954940796;False;0	11.0519771575928;False;0	11.0061483383179;False;0	10.3778982162476;False;0	10.2033290863037;False;0	10.9064979553223;False;0	11.1196737289429;False;0	11.0128860473633;False;0	10.7865123748779;False;0	11.4106721878052;False;0	11.2742776870728;False;0	10.4131278991699;False;0	10.5233011245728;False;0	11.0938663482666;False;0	10.7628507614136;False;0	11.4834489822388;False;0	11.6509857177734;False;0	11.0326442718506;False;0	11.3062000274658;False;0	11.1080455780029;False;0	11.032320022583;False;0	11.2800960540771;False;0	11.4758605957031;False;0	11.4745960235596;False;0	11.4645938873291;False;0	11.0404300689697;False;0	11.3517570495605;False;0	11.3672466278076;False;0	11.5486259460449;False;0	11.1896486282349;False;0	11.496054649353;False;0	11.0702543258667;False;0	11.32834815979;False;0	10.9358558654785;False;0	11.0046195983887;False;0	11.3396339416504;False;0	11.2547769546509;False;0	11.542462348938;False;0	10.9228057861328;False;0	11.1531839370728;False;0	11.4296541213989;False;0	10.7123250961304;False;0	11.7493944168091;False;0
B2RQC6	B2RQC6	CAD protein;Glutamine-dependent carbamoyl-phosphate synthase;Aspartate carbamoyltransferase;Dihydroorotase	Cad	13.3158273696899;False;0	12.8994951248169;False;0	13.4815454483032;False;0	13.1525745391846;False;0	13.6155681610107;False;0	12.9614133834839;False;0	13.5210905075073;False;0	13.5551424026489;False;0	13.2470817565918;False;0	13.1908950805664;False;0	13.3105888366699;False;0	13.0904207229614;False;0	13.074634552002;False;0	13.2167959213257;False;0	13.0673475265503;False;0	13.5357208251953;False;0	13.1274900436401;False;0	13.0824117660522;False;0	13.3680124282837;False;0	13.3619680404663;False;0	13.1246309280396;False;0	13.5356225967407;False;0	13.4444971084595;False;0	13.0431423187256;False;0	13.1233921051025;False;0	13.141396522522;False;0	13.1889171600342;False;0	13.609959602356;False;0	13.2012948989868;False;0	13.2514982223511;False;0	13.2273206710815;False;0	13.3171520233154;False;0	13.2213363647461;False;0	13.1244125366211;False;0	13.1462955474854;False;0	12.9879102706909;False;0	13.1068077087402;False;0	13.0603847503662;False;0	13.2609004974365;False;0	13.561993598938;False;0	13.1209049224854;False;0	13.234034538269;False;0	13.2347764968872;False;0	13.3555374145508;False;0	12.9321231842041;False;0	13.2496652603149;False;0
D3YXK2	D3YXK2	Scaffold attachment factor B1	Safb	10.2360057830811;False;0	10.5228462219238;False;0	10.9207782745361;False;0	10.9484739303589;False;0	10.5520029067993;False;0	10.1771955490112;False;0	10.7957324981689;False;0	10.3341150283813;False;0	11.2438659667969;False;0	10.4695825576782;False;0	10.6513471603394;False;0	10.6540117263794;False;0	11.2481021881104;False;0	11.3824043273926;False;0	11.0090179443359;False;0	9.9804515838623;False;0	10.9974699020386;False;0	10.7555713653564;False;0	11.3318862915039;False;0	10.8059558868408;False;0	10.6253471374512;False;0	11.3714752197266;False;0	11.3942422866821;False;0	10.8464002609253;False;0	10.6839199066162;False;0	10.9956426620483;False;0	11.0140838623047;False;0	11.1937160491943;False;0	10.8731498718262;False;0	11.2606468200684;False;0	11.0718555450439;False;0	10.7727079391479;False;0	10.4466457366943;False;0	10.8221368789673;False;0	10.8328418731689;False;0	11.1316213607788;False;0	10.7935562133789;False;0	10.9275398254395;False;0	11.4821195602417;False;0	11.4688339233398;False;0	11.0134105682373;False;0	10.729133605957;False;0	11.1109285354614;False;0	11.0817632675171;False;0	10.8274660110474;False;0	10.9784555435181;False;0
D3Z7P3	D3Z7P3	Glutaminase kidney isoform, mitochondrial	Gls	11.6669807434082;False;0	12.0406379699707;False;0	11.8959884643555;False;0	11.9140586853027;False;0	11.7305583953857;False;0	11.8373622894287;False;0	12.1834936141968;False;0	11.5741310119629;False;0	11.8868837356567;False;0	12.0139455795288;False;0	12.2733402252197;False;0	12.0297880172729;False;0	11.8234415054321;False;0	11.5722980499268;False;0	12.49134349823;False;0	12.0538492202759;False;0	12.5106716156006;False;0	11.7899904251099;False;0	11.649619102478;False;0	11.9668922424316;False;0	11.981406211853;False;0	12.0419855117798;False;0	11.6901340484619;False;0	12.2815198898315;False;0	11.5382623672485;False;0	11.84117603302;False;0	12.0644779205322;False;0	12.3367433547974;False;0	12.0701484680176;False;0	11.8965330123901;False;0	11.861234664917;False;0	12.0297107696533;False;0	12.0538501739502;False;0	11.854962348938;False;0	11.6915311813354;False;0	12.0363368988037;False;0	12.9682865142822;False;0	12.3785705566406;False;0	12.3945512771606;False;0	12.0748262405396;False;0	12.6425085067749;False;0	12.4980163574219;False;0	12.6317758560181;False;0	12.1811361312866;False;0	12.5066566467285;False;0	11.7860469818115;False;0
E9PVA8	E9PVA8		Gcn1l1	11.6320085525513;False;0	11.6120405197144;False;0	12.0036430358887;False;0	11.7077436447144;False;0	11.989951133728;False;0	11.3524379730225;False;0	12.0227136611938;False;0	11.8362426757813;False;0	11.8507394790649;False;0	11.5315160751343;False;0	11.7644100189209;False;0	12.1391792297363;False;0	11.5664138793945;False;0	11.6139497756958;False;0	11.607946395874;False;0	11.5992679595947;False;0	11.8924732208252;False;0	11.9705944061279;False;0	11.9167060852051;False;0	11.1228857040405;False;0	11.7093029022217;False;0	11.8280277252197;False;0	11.4362058639526;False;0	11.694465637207;False;0	12.0376071929932;False;0	11.540958404541;False;0	11.4826421737671;False;0	11.8888101577759;False;0	11.9041509628296;False;0	11.9141788482666;False;0	11.8136186599731;False;0	11.9283428192139;False;0	12.0605688095093;False;0	11.71959400177;False;0	11.8220996856689;False;0	11.7117338180542;False;0	10.8527565002441;False;0	11.3142499923706;False;0	12.009391784668;False;0	11.5323371887207;False;0	12.20969581604;False;0	11.6679344177246;False;0	11.3211450576782;False;0	11.7203903198242;False;0	11.7315187454224;False;0	11.5129156112671;False;0
E9Q555	E9Q555	E3 ubiquitin-protein ligase RNF213	Rnf213	12.9510259628296;False;0	12.9273300170898;False;0	12.7753477096558;False;0	12.528374671936;False;0	13.1349496841431;False;0	12.8388967514038;False;0	12.8946018218994;False;0	12.5312623977661;False;0	12.5834503173828;False;0	12.6647682189941;False;0	12.2553863525391;False;0	12.8291330337524;False;0	12.3692922592163;False;0	12.6712818145752;False;0	12.7523908615112;False;0	12.5456390380859;False;0	12.61789894104;False;0	12.3866968154907;False;0	12.6375112533569;False;0	12.4318170547485;False;0	12.4769258499146;False;0	12.4255027770996;False;0	12.5919952392578;False;0	12.7208595275879;False;0	12.9718799591064;False;0	12.6732082366943;False;0	12.727840423584;False;0	12.7033128738403;False;0	12.5678091049194;False;0	12.4666051864624;False;0	12.3112077713013;False;0	12.4518527984619;False;0	12.8317270278931;False;0	12.6916055679321;False;0	13.1498556137085;False;0	13.1109685897827;False;0	11.8252153396606;False;0	12.6883535385132;False;0	12.7480983734131;False;0	12.561185836792;False;0	12.4659900665283;False;0	12.0751514434814;False;0	13.0885801315308;False;0	12.3602952957153;False;0	12.4390029907227;False;0	12.3684864044189;False;0
E9Q5C9	E9Q5C9		Nolc1	12.2332849502563;False;0	12.079571723938;False;0	12.4064340591431;False;0	12.285816192627;False;0	12.4109325408936;False;0	11.9997577667236;False;0	12.4883995056152;False;0	12.6518030166626;False;0	12.1036310195923;False;0	12.6895036697388;False;0	12.3358821868896;False;0	12.3899269104004;False;0	12.3229007720947;False;0	12.5136957168579;False;0	12.8628368377686;False;0	12.5616331100464;False;0	12.7261009216309;False;0	12.4941244125366;False;0	12.6039381027222;False;0	12.1188497543335;False;0	12.4734764099121;False;0	12.491907119751;False;0	12.5497303009033;False;0	12.0033493041992;False;0	12.6642208099365;False;0	12.5531187057495;False;0	12.2974491119385;False;0	12.2184619903564;False;0	12.1414451599121;False;0	12.4310369491577;False;0	12.2990636825562;False;0	11.9139795303345;False;0	12.3802537918091;False;0	12.1765661239624;False;0	12.3253707885742;False;0	12.1520557403564;False;0	12.5052070617676;False;0	12.3933715820313;False;0	12.4595136642456;False;0	12.3207273483276;False;0	12.4056301116943;False;0	12.4843235015869;False;0	12.3565063476563;False;0	12.1268405914307;False;0	12.1236562728882;False;0	12.6863870620728;False;0
E9Q7G0	E9Q7G0		Numa1	13.0173873901367;False;0	13.0498876571655;False;0	13.1509666442871;False;0	13.2064771652222;False;0	13.1815404891968;False;0	12.9920673370361;False;0	13.0382862091064;False;0	13.0922384262085;False;0	13.07262134552;False;0	13.1441116333008;False;0	12.8464202880859;False;0	13.0830059051514;False;0	13.1426095962524;False;0	13.1337585449219;False;0	13.8456335067749;False;0	13.1392297744751;False;0	13.2504405975342;False;0	12.9679775238037;False;0	13.0605297088623;False;0	13.1839590072632;False;0	13.1144981384277;False;0	13.1733846664429;False;0	13.3451070785522;False;0	13.2937030792236;False;0	12.8452253341675;False;0	13.1411657333374;False;0	13.2172594070435;False;0	12.948335647583;False;0	13.2754955291748;False;0	13.0584106445313;False;0	13.2536535263062;False;0	13.0789098739624;False;0	13.1648979187012;False;0	13.2339210510254;False;0	13.1653566360474;False;0	13.0520315170288;False;0	13.7922458648682;False;0	13.1803207397461;False;0	13.2283983230591;False;0	13.2176065444946;False;0	13.5136747360229;False;0	13.0798091888428;False;0	12.9497957229614;False;0	13.5551900863647;False;0	13.2508449554443;False;0	13.1453533172607;False;0
F6ZDS4	F6ZDS4	Nucleoprotein TPR	Tpr	12.2812757492065;False;0	12.3815212249756;False;0	12.2358388900757;False;0	12.1459627151489;False;0	12.3226823806763;False;0	12.1225681304932;False;0	12.2672529220581;False;0	12.4679660797119;False;0	12.1673955917358;False;0	12.6840763092041;False;0	12.8605833053589;False;0	12.4489393234253;False;0	12.553653717041;False;0	12.0887336730957;False;0	12.5805292129517;False;0	12.3770618438721;False;0	12.4541521072388;False;0	12.1528558731079;False;0	12.3463659286499;False;0	12.3173723220825;False;0	12.1199750900269;False;0	12.3403444290161;False;0	12.071008682251;False;0	12.2349681854248;False;0	12.6643972396851;False;0	12.227686882019;False;0	12.5076084136963;False;0	12.0341005325317;False;0	12.6819906234741;False;0	12.2075338363647;False;0	12.5122041702271;False;0	12.2700443267822;False;0	12.4422779083252;False;0	12.3978071212769;False;0	12.1895656585693;False;0	12.311333656311;False;0	13.2418231964111;False;0	12.8441705703735;False;0	12.4642677307129;False;0	12.8175411224365;False;0	12.8301296234131;False;0	12.9175748825073;False;0	12.6840305328369;False;0	12.9149875640869;False;0	13.0469188690186;False;0	12.7996835708618;False;0
G5E829;Q6Q477;Q9R0K7	G5E829	Plasma membrane calcium-transporting ATPase 1	Atp2b1	10.7894535064697;False;0	10.6231231689453;False;0	10.8540458679199;False;0	10.6559314727783;False;0	11.1842403411865;False;0	11.1627111434937;False;0	11.164192199707;False;0	11.1195554733276;False;0	11.0075187683105;False;0	10.8505954742432;False;0	11.0866842269897;False;0	10.7505788803101;False;0	10.8189859390259;False;0	10.906626701355;False;0	11.1945695877075;False;0	10.9558696746826;False;0	10.923846244812;False;0	10.9008159637451;False;0	10.5814580917358;False;0	11.1058769226074;False;0	10.7931489944458;False;0	10.9725465774536;False;0	10.6229095458984;False;0	10.7838201522827;False;0	10.7753076553345;False;0	11.1900072097778;False;0	11.0742540359497;False;0	11.7884492874146;False;0	11.6389102935791;False;0	10.6109199523926;False;0	10.6100416183472;False;0	10.271876335144;False;0	11.1236572265625;False;0	10.9532794952393;False;0	10.7716293334961;False;0	10.7990598678589;False;0	11.9860372543335;False;0	11.4808979034424;False;0	11.467887878418;False;0	11.6180505752563;False;0	10.5417404174805;False;0	11.7287092208862;False;0	10.8216333389282;False;0	11.5344333648682;False;0	11.9808902740479;False;0	11.3042821884155;False;0
O08528	O08528	Hexokinase-2	Hk2	11.0261468887329;False;0	10.5891571044922;False;0	11.0267734527588;False;0	10.748836517334;False;0	10.987850189209;False;0	10.7353019714355;False;0	10.7266435623169;False;0	10.7451162338257;False;0	10.2411098480225;False;0	10.3091125488281;False;0	10.7351732254028;False;0	10.7954740524292;False;0	10.4196128845215;False;0	10.7974510192871;False;0	10.7626171112061;False;0	10.8548774719238;False;0	10.2874593734741;False;0	10.9318237304688;False;0	10.5656385421753;False;0	10.3395128250122;False;0	11.2751302719116;False;0	11.1978998184204;False;0	10.5024871826172;False;0	10.5338764190674;False;0	10.9909009933472;False;0	9.8605899810791;False;0	10.2252054214478;False;0	9.76307964324951;False;0	11.0786943435669;False;0	10.0179996490479;False;0	10.5570344924927;False;0	10.95361328125;False;0	10.099588394165;False;0	10.8549766540527;False;0	11.1020994186401;False;0	10.8635196685791;False;0	10.2773933410645;False;0	11.48362159729;False;0	10.1560373306274;False;0	10.7895250320435;False;0	10.4400091171265;False;0	10.9920244216919;False;0	11.302339553833;False;0	11.1610984802246;False;0	11.0241346359253;False;0	10.8884611129761;False;0
O08529	O08529	Calpain-2 catalytic subunit	Capn2	14.4258365631104;False;0	14.3199119567871;False;0	14.2296304702759;False;0	14.5121517181396;False;0	14.4139957427979;False;0	14.3808307647705;False;0	14.2730045318604;False;0	14.4105319976807;False;0	14.5585975646973;False;0	14.3406209945679;False;0	14.4143466949463;False;0	14.2737607955933;False;0	14.3989582061768;False;0	14.0931529998779;False;0	14.1735000610352;False;0	14.4400215148926;False;0	13.9549188613892;False;0	14.4567728042603;False;0	14.2864627838135;False;0	14.3965768814087;False;0	14.4925756454468;False;0	14.1536722183228;False;0	14.6820554733276;False;0	14.2394304275513;False;0	14.3929615020752;False;0	14.5430202484131;False;0	14.1792097091675;False;0	14.4252710342407;False;0	14.2758483886719;False;0	14.3462677001953;False;0	14.0990543365479;False;0	14.5571346282959;False;0	14.4688520431519;False;0	14.238938331604;False;0	14.5827331542969;False;0	14.0860958099365;False;0	13.6800651550293;False;0	14.0038824081421;False;0	13.8255386352539;False;0	14.1000146865845;False;0	13.8250303268433;False;0	13.8315401077271;False;0	13.7668952941895;False;0	13.8586721420288;False;0	13.9523010253906;False;0	13.6805191040039;False;0
O08547	O08547	Vesicle-trafficking protein SEC22b	Sec22b	11.324312210083;False;0	11.3114614486694;False;0	11.1360015869141;False;0	11.5230178833008;False;0	10.5309104919434;False;0	11.4360380172729;False;0	11.2773637771606;False;0	11.196141242981;False;0	11.2890815734863;False;0	11.0501670837402;False;0	10.7758865356445;False;0	11.3386688232422;False;0	11.3983240127563;False;0	11.5849580764771;False;0	11.1843452453613;False;0	11.6352577209473;False;0	10.755181312561;False;0	11.4551458358765;False;0	11.3973941802979;False;0	11.4300136566162;False;0	11.0331878662109;False;0	10.7775592803955;False;0	10.8278074264526;False;0	11.2886981964111;False;0	11.3334999084473;False;0	11.2939586639404;False;0	11.3485116958618;False;0	11.5082473754883;False;0	11.3502626419067;False;0	11.2866945266724;False;0	10.9433364868164;False;0	11.1211109161377;False;0	11.3613920211792;False;0	11.2698793411255;False;0	11.4501352310181;False;0	10.8738460540771;False;0	10.4461421966553;False;0	11.1457471847534;False;0	11.2388467788696;False;0	11.3775539398193;False;0	10.7313690185547;False;0	11.1711320877075;False;0	10.1945571899414;False;0	10.9777631759644;False;0	11.2313938140869;False;0	11.7408466339111;False;0
O08553;P97427	O08553	Dihydropyrimidinase-related protein 2	Dpysl2	11.4572420120239;False;0	11.7975988388062;False;0	12.0226793289185;False;0	11.5698556900024;False;0	11.9057645797729;False;0	11.7804822921753;False;0	11.2639331817627;False;0	11.6533651351929;False;0	11.7148199081421;False;0	11.572681427002;False;0	11.3705167770386;False;0	11.7475833892822;False;0	11.655779838562;False;0	11.5413885116577;False;0	11.2149896621704;False;0	11.4507026672363;False;0	11.2722415924072;False;0	11.630202293396;False;0	11.8955507278442;False;0	12.1299457550049;False;0	11.4507513046265;False;0	11.2516193389893;False;0	11.4652605056763;False;0	11.6150512695313;False;0	11.4856576919556;False;0	11.9153966903687;False;0	11.725640296936;False;0	11.8384742736816;False;0	11.8845243453979;False;0	11.1240797042847;False;0	11.3612756729126;False;0	11.6791725158691;False;0	11.950611114502;False;0	11.7721529006958;False;0	11.5428304672241;False;0	11.6659393310547;False;0	11.226993560791;False;0	11.0863742828369;False;0	11.5426769256592;False;0	11.3333110809326;False;0	11.7958364486694;False;0	11.3726501464844;False;0	11.7636251449585;False;0	11.4478034973145;False;0	11.212158203125;False;0	11.5320825576782;False;0
O08573	O08573	Galectin-9	Lgals9	10.4025821685791;False;0	10.4094905853271;False;0	10.6155843734741;False;0	9.56313419342041;False;0	9.93916702270508;False;0	9.89623737335205;False;0	9.56195735931396;False;0	9.67548847198486;False;0	9.81706523895264;False;0	10.4728803634644;False;0	9.93862819671631;False;0	10.3721265792847;False;0	9.92043018341064;False;0	10.0498933792114;False;0	9.82485389709473;False;0	10.0032205581665;False;0	10.2553596496582;False;0	9.73717975616455;False;0	9.94111156463623;False;0	10.6855392456055;False;0	10.4099245071411;False;0	9.94902610778809;False;0	10.1590366363525;False;0	9.43551349639893;False;0	10.1198081970215;False;0	9.00801372528076;False;0	9.69534969329834;False;0	10.0285835266113;False;0	9.80155467987061;False;0	9.9303035736084;False;0	10.4815883636475;False;0	10.4770431518555;False;0	9.57074546813965;False;0	9.73665046691895;False;0	9.83055400848389;False;0	9.85890579223633;False;0	9.68928146362305;False;0	9.30254936218262;False;0	10.0747776031494;False;0	10.0850400924683;False;0	9.61999988555908;False;0	10.0128602981567;False;0	9.8701696395874;False;0	9.99498653411865;False;0	10.4992084503174;False;0	9.67837142944336;False;0
O08583;Q9JJW6	O08583	THO complex subunit 4	Alyref	11.2808637619019;False;0	10.9703884124756;False;0	10.9014558792114;False;0	11.1156072616577;False;0	10.8128757476807;False;0	10.8381366729736;False;0	11.1706581115723;False;0	10.2716264724731;False;0	10.8254899978638;False;0	10.9807109832764;False;0	10.7616844177246;False;0	10.9126033782959;False;0	10.5023412704468;False;0	11.1666688919067;False;0	11.0554084777832;False;0	11.103663444519;False;0	11.3013181686401;False;0	10.7310447692871;False;0	10.8917264938354;False;0	11.3151941299438;False;0	10.5749626159668;False;0	10.572039604187;False;0	10.6549959182739;False;0	10.9320583343506;False;0	10.9430198669434;False;0	10.9761962890625;False;0	10.9174537658691;False;0	10.4864149093628;False;0	10.8524007797241;False;0	10.7178173065186;False;0	11.1158494949341;False;0	11.0926580429077;False;0	10.3334980010986;False;0	10.6353158950806;False;0	10.362250328064;False;0	10.890308380127;False;0	10.8303575515747;False;0	10.3465414047241;False;0	10.7825126647949;False;0	11.1161870956421;False;0	11.0500345230103;False;0	10.236475944519;False;0	11.1520195007324;False;0	10.2840127944946;False;0	11.0518484115601;False;0	11.3074045181274;False;0
O08585	O08585	Clathrin light chain A	Clta	13.9812507629395;False;0	13.6065826416016;False;0	13.4974365234375;False;0	13.6091222763062;False;0	13.8041286468506;False;0	13.646222114563;False;0	13.8255434036255;False;0	13.6853675842285;False;0	13.5950117111206;False;0	13.9890470504761;False;0	13.6603393554688;False;0	13.6592817306519;False;0	13.6726045608521;False;0	13.719162940979;False;0	13.0978078842163;False;0	13.5957813262939;False;0	14.0343389511108;False;0	13.4208459854126;False;0	13.6629657745361;False;0	13.6090908050537;False;0	13.9139719009399;False;0	13.7824096679688;False;0	13.715069770813;False;0	13.7702045440674;False;0	13.8967218399048;False;0	13.5948152542114;False;0	13.7871646881104;False;0	13.7479553222656;False;0	13.925895690918;False;0	13.7257213592529;False;0	13.6431741714478;False;0	13.4626026153564;False;0	14.028847694397;False;0	13.7417449951172;False;0	13.8523149490356;False;0	13.5440120697021;False;0	13.5412607192993;False;0	13.4241199493408;False;0	13.5616302490234;False;0	13.6481771469116;False;0	13.7718629837036;False;0	13.2655401229858;False;0	13.2397403717041;False;0	13.3546495437622;False;0	13.4866571426392;False;0	13.4046287536621;False;0
O08663	O08663	Methionine aminopeptidase 2	Metap2	10.9617862701416;False;0	11.189528465271;False;0	10.896918296814;False;0	11.0847759246826;False;0	10.9041843414307;False;0	10.528416633606;False;0	10.390811920166;False;0	11.0849027633667;False;0	10.7604780197144;False;0	11.0856246948242;False;0	10.6053380966187;False;0	10.6991834640503;False;0	11.2129468917847;False;0	10.9912271499634;False;0	10.9376201629639;False;0	10.6908311843872;False;0	10.6667394638062;False;0	10.9993057250977;False;0	10.9700918197632;False;0	10.3764581680298;False;0	11.1728296279907;False;0	10.8401880264282;False;0	11.0493984222412;False;0	10.750638961792;False;0	10.6023378372192;False;0	10.5719432830811;False;0	11.2012958526611;False;0	10.7016649246216;False;0	10.7096786499023;False;0	10.8888082504272;False;0	10.8822813034058;False;0	10.8637571334839;False;0	10.7127103805542;False;0	11.2582902908325;False;0	11.1185846328735;False;0	10.6093130111694;False;0	11.3718891143799;False;0	11.0437364578247;False;0	10.955771446228;False;0	10.7239789962769;False;0	11.4909563064575;False;0	11.4387216567993;False;0	11.4675531387329;False;0	11.2591390609741;False;0	11.0638380050659;False;0	11.0308408737183;False;0
[truncated: 1,417 more rows]
[truncated: 62 more columns]

[truncated: 7 more sheets: Fig.4c, Fig.5a, Fig.6a, Fig.6b, Fig.6c, Fig.6d, Fig.6e]
