# Supplementary material for: High-throughput and high-efficiency sample preparation for single-cell proteomics using a nested nanowell chip
Source: Nat Commun. 2021 Oct 29;12:6246. doi: 10.1038/s41467-021-26514-2 (PMC8556371; doi:10.1038/s41467-021-26514-2)
Supplement: Supplementary file 8 — Source data [file 41467_2021_26514_MOESM8_ESM.zip › Source_data_For_Supplementary_figures.xlsx]

## Sheet: S.Fig.2b
				Batch	1	1	2	2	2	3	3	3	4	4	4	1	1	1	2	2	2	3	3	3	4	4	4	1	1	1	2	2	2	3	3	3	4	4	4
				Cell type	C10	C10	C10	C10	C10	C10	C10	C10	C10	C10	C10	RAW	RAW	RAW	RAW	RAW	RAW	RAW	RAW	RAW	RAW	RAW	RAW	SVEC	SVEC	SVEC	SVEC	SVEC	SVEC	SVEC	SVEC	SVEC	SVEC	SVEC	SVEC
				Channel	11	14	8	11	14	8	11	14	8	11	14	9	12	15	9	12	15	9	12	15	9	12	15	10	13	16	10	13	16	10	13	16	10	13	16
Batch	CellType	Channel	Name	Reporter.intensity.corrected.8.Micro_1	Reporter.intensity.corrected.11.Micro_1	Reporter.intensity.corrected.14.Micro_1	Reporter.intensity.corrected.8.Micro_2	Reporter.intensity.corrected.11.Micro_2	Reporter.intensity.corrected.14.Micro_2	Reporter.intensity.corrected.8.Micro_3	Reporter.intensity.corrected.11.Micro_3	Reporter.intensity.corrected.14.Micro_3	Reporter.intensity.corrected.8.Micro_4	Reporter.intensity.corrected.11.Micro_4	Reporter.intensity.corrected.14.Micro_4	Reporter.intensity.corrected.9.Micro_1	Reporter.intensity.corrected.12.Micro_1	Reporter.intensity.corrected.15.Micro_1	Reporter.intensity.corrected.9.Micro_2	Reporter.intensity.corrected.12.Micro_2	Reporter.intensity.corrected.15.Micro_2	Reporter.intensity.corrected.9.Micro_3	Reporter.intensity.corrected.12.Micro_3	Reporter.intensity.corrected.15.Micro_3	Reporter.intensity.corrected.9.Micro_4	Reporter.intensity.corrected.12.Micro_4	Reporter.intensity.corrected.15.Micro_4	Reporter.intensity.corrected.10.Micro_1	Reporter.intensity.corrected.13.Micro_1	Reporter.intensity.corrected.16.Micro_1	Reporter.intensity.corrected.10.Micro_2	Reporter.intensity.corrected.13.Micro_2	Reporter.intensity.corrected.16.Micro_2	Reporter.intensity.corrected.10.Micro_3	Reporter.intensity.corrected.13.Micro_3	Reporter.intensity.corrected.16.Micro_3	Reporter.intensity.corrected.10.Micro_4	Reporter.intensity.corrected.13.Micro_4	Reporter.intensity.corrected.16.Micro_4
1	C10	8	Reporter.intensity.corrected.8.Micro_1	NaN	0.988132	0.987824	0.988126	0.98636	0.986934	0.987857	0.984722	0.986869	0.985483	0.984893	0.985343	0.911862	0.895357	0.902914	0.906142	0.891639	0.897265	0.905766	0.895979	0.898417	0.903347	0.891064	0.894968	0.949901	0.949722	0.950902	0.952764	0.948359	0.953275	0.948903	0.948369	0.953619	0.94679	0.947334	0.952904
1	C10	11	Reporter.intensity.corrected.11.Micro_1	0.988132	NaN	0.989465	0.982348	0.983217	0.988088	0.984196	0.986609	0.989554	0.982562	0.984584	0.989689	0.894101	0.883116	0.890528	0.888746	0.878462	0.886427	0.888498	0.883654	0.886875	0.88393	0.878887	0.882517	0.943065	0.945596	0.942558	0.946242	0.945059	0.947045	0.943156	0.944984	0.945802	0.940024	0.945327	0.944907
1	C10	14	Reporter.intensity.corrected.14.Micro_1	0.987824	0.989465	NaN	0.982705	0.985487	0.988741	0.986498	0.989641	0.988966	0.985369	0.989197	0.9882	0.899671	0.887683	0.898613	0.895832	0.884722	0.893802	0.894986	0.892143	0.891829	0.892743	0.885547	0.889761	0.946753	0.952272	0.949042	0.951844	0.951081	0.951175	0.949515	0.950172	0.951057	0.946279	0.949476	0.949124
2	C10	8	Reporter.intensity.corrected.8.Micro_2	0.988126	0.982348	0.982705	NaN	0.984126	0.983201	0.98598	0.981433	0.984372	0.983426	0.982376	0.983913	0.908482	0.893814	0.901591	0.90629	0.886968	0.890617	0.903151	0.892048	0.893398	0.899014	0.886041	0.890073	0.94966	0.947966	0.953673	0.952712	0.945551	0.949407	0.947972	0.947839	0.953201	0.946257	0.947531	0.953613
2	C10	11	Reporter.intensity.corrected.11.Micro_2	0.98636	0.983217	0.985487	0.984126	NaN	0.987441	0.985141	0.982806	0.987103	0.982755	0.982098	0.984749	0.899209	0.887659	0.896261	0.888136	0.879197	0.887284	0.893177	0.885232	0.887047	0.890354	0.880987	0.885228	0.945779	0.949186	0.946952	0.946844	0.944899	0.945903	0.945764	0.946929	0.948734	0.943091	0.947366	0.947971
2	C10	14	Reporter.intensity.corrected.14.Micro_2	0.986934	0.988088	0.988741	0.983201	0.987441	NaN	0.986453	0.987667	0.988822	0.984819	0.98635	0.986103	0.896827	0.887531	0.894821	0.886649	0.877022	0.886494	0.890767	0.885746	0.887487	0.888103	0.880732	0.885224	0.944358	0.949194	0.945951	0.945621	0.947069	0.945968	0.944488	0.946077	0.948383	0.942469	0.946391	0.946167
3	C10	8	Reporter.intensity.corrected.8.Micro_3	0.987857	0.984196	0.986498	0.98598	0.985141	0.986453	NaN	0.988652	0.987315	0.986394	0.98424	0.985758	0.905262	0.890666	0.900299	0.901386	0.884996	0.892812	0.901687	0.888618	0.887357	0.899102	0.885027	0.888153	0.950235	0.950557	0.951744	0.950489	0.948062	0.952093	0.949199	0.945459	0.950544	0.945769	0.947441	0.950672
3	C10	11	Reporter.intensity.corrected.11.Micro_3	0.984722	0.986609	0.989641	0.981433	0.982806	0.987667	0.988652	NaN	0.989706	0.985718	0.985648	0.987992	0.898673	0.888361	0.89799	0.892669	0.880154	0.889661	0.890002	0.884498	0.884685	0.889117	0.880205	0.884532	0.945694	0.949659	0.947266	0.948137	0.94873	0.950051	0.947113	0.944402	0.947126	0.944066	0.946899	0.947031
3	C10	14	Reporter.intensity.corrected.14.Micro_3	0.986869	0.989554	0.988966	0.984372	0.987103	0.988822	0.987315	0.989706	NaN	0.984006	0.988679	0.988149	0.90025	0.891858	0.899093	0.892478	0.884453	0.891949	0.891077	0.886021	0.888802	0.891027	0.884529	0.888672	0.945736	0.950251	0.948108	0.948421	0.949229	0.950263	0.944696	0.948088	0.948478	0.943512	0.94839	0.948465
4	C10	8	Reporter.intensity.corrected.8.Micro_4	0.985483	0.982562	0.985369	0.983426	0.982755	0.984819	0.986394	0.985718	0.984006	NaN	0.98565	0.981506	0.900716	0.886113	0.894775	0.896876	0.878488	0.885454	0.895776	0.883679	0.887198	0.894452	0.877665	0.878235	0.943862	0.944485	0.947883	0.948887	0.943708	0.949157	0.944771	0.940936	0.947525	0.94082	0.941203	0.945261
4	C10	11	Reporter.intensity.corrected.11.Micro_4	0.984893	0.984584	0.989197	0.982376	0.982098	0.98635	0.98424	0.985648	0.988679	0.98565	NaN	0.987906	0.8943	0.884056	0.893437	0.890402	0.876298	0.885865	0.888152	0.881982	0.884001	0.882538	0.874346	0.878578	0.942037	0.94709	0.94601	0.945943	0.945222	0.948757	0.943435	0.945791	0.947371	0.940859	0.942117	0.943604
4	C10	14	Reporter.intensity.corrected.14.Micro_4	0.985343	0.989689	0.9882	0.983913	0.984749	0.986103	0.985758	0.987992	0.988149	0.981506	0.987906	NaN	0.895701	0.885509	0.892456	0.890147	0.879165	0.886623	0.889236	0.883826	0.885246	0.882029	0.875089	0.881195	0.944073	0.947893	0.944905	0.945608	0.944891	0.947225	0.943141	0.945683	0.946836	0.939455	0.944701	0.943683
1	RAW	9	Reporter.intensity.corrected.9.Micro_1	0.911862	0.894101	0.899671	0.908482	0.899209	0.896827	0.905262	0.898673	0.90025	0.900716	0.8943	0.895701	NaN	0.986822	0.988193	0.985281	0.985108	0.985538	0.986979	0.984641	0.98514	0.98631	0.983251	0.98579	0.914187	0.909576	0.918135	0.910658	0.909394	0.916982	0.912553	0.907259	0.915364	0.906703	0.907161	0.917921
1	RAW	12	Reporter.intensity.corrected.12.Micro_1	0.895357	0.883116	0.887683	0.893814	0.887659	0.887531	0.890666	0.888361	0.891858	0.886113	0.884056	0.885509	0.986822	NaN	0.990113	0.979092	0.981924	0.985508	0.979616	0.982426	0.986604	0.982693	0.982203	0.986467	0.900729	0.90117	0.905385	0.898609	0.901208	0.905277	0.900241	0.897717	0.902706	0.895846	0.897076	0.904971
1	RAW	15	Reporter.intensity.corrected.15.Micro_1	0.902914	0.890528	0.898613	0.901591	0.896261	0.894821	0.900299	0.89799	0.899093	0.894775	0.893437	0.892456	0.988193	0.990113	NaN	0.982155	0.985427	0.988004	0.98341	0.987405	0.985053	0.985952	0.987141	0.987546	0.909454	0.910161	0.915602	0.907848	0.90984	0.913619	0.910845	0.906681	0.911134	0.906755	0.90717	0.912768
2	RAW	9	Reporter.intensity.corrected.9.Micro_2	0.906142	0.888746	0.895832	0.90629	0.888136	0.886649	0.901386	0.892669	0.892478	0.896876	0.890402	0.890147	0.985281	0.979092	0.982155	NaN	0.9823	0.979657	0.983587	0.979684	0.979556	0.982545	0.976611	0.978584	0.911604	0.906936	0.917982	0.907138	0.9012	0.910262	0.909471	0.902443	0.91151	0.904275	0.902132	0.913868
2	RAW	12	Reporter.intensity.corrected.12.Micro_2	0.891639	0.878462	0.884722	0.886968	0.879197	0.877022	0.884996	0.880154	0.884453	0.878488	0.876298	0.879165	0.985108	0.981924	0.985427	0.9823	NaN	0.9855	0.982785	0.981953	0.983188	0.981792	0.980645	0.98539	0.900575	0.898556	0.906124	0.890697	0.89277	0.8992	0.897295	0.895273	0.899846	0.893293	0.89559	0.902681
2	RAW	15	Reporter.intensity.corrected.15.Micro_2	0.897265	0.886427	0.893802	0.890617	0.887284	0.886494	0.892812	0.889661	0.891949	0.885454	0.885865	0.886623	0.985538	0.985508	0.988004	0.979657	0.9855	NaN	0.98381	0.986915	0.982279	0.983464	0.984786	0.985624	0.906692	0.907748	0.912055	0.899181	0.903166	0.907246	0.906447	0.903526	0.905676	0.902388	0.902969	0.908881
3	RAW	9	Reporter.intensity.corrected.9.Micro_3	0.905766	0.888498	0.894986	0.903151	0.893177	0.890767	0.901687	0.890002	0.891077	0.895776	0.888152	0.889236	0.986979	0.979616	0.98341	0.983587	0.982785	0.98381	NaN	0.984322	0.981907	0.985479	0.980774	0.982358	0.910733	0.907229	0.917445	0.90646	0.903929	0.911844	0.908772	0.901061	0.9081	0.903103	0.903037	0.912887
3	RAW	12	Reporter.intensity.corrected.12.Micro_3	0.895979	0.883654	0.892143	0.892048	0.885232	0.885746	0.888618	0.884498	0.886021	0.883679	0.881982	0.883826	0.984641	0.982426	0.987405	0.979684	0.981953	0.986915	0.984322	NaN	0.98484	0.983395	0.9842	0.986655	0.902693	0.901874	0.907761	0.897389	0.899845	0.903425	0.898311	0.896367	0.899768	0.895617	0.897532	0.904571
3	RAW	15	Reporter.intensity.corrected.15.Micro_3	0.898417	0.886875	0.891829	0.893398	0.887047	0.887487	0.887357	0.884685	0.888802	0.887198	0.884001	0.885246	0.98514	0.986604	0.985053	0.979556	0.983188	0.982279	0.981907	0.98484	NaN	0.982763	0.985627	0.985096	0.898519	0.897132	0.903261	0.89494	0.896487	0.902363	0.891928	0.891362	0.896561	0.890683	0.893056	0.899875
4	RAW	9	Reporter.intensity.corrected.9.Micro_4	0.903347	0.88393	0.892743	0.899014	0.890354	0.888103	0.899102	0.889117	0.891027	0.894452	0.882538	0.882029	0.98631	0.982693	0.985952	0.982545	0.981792	0.983464	0.985479	0.983395	0.982763	NaN	0.985804	0.982378	0.907083	0.904092	0.913358	0.903291	0.90186	0.910467	0.904829	0.897994	0.90621	0.899241	0.895987	0.906522
4	RAW	12	Reporter.intensity.corrected.12.Micro_4	0.891064	0.878887	0.885547	0.886041	0.880987	0.880732	0.885027	0.880205	0.884529	0.877665	0.874346	0.875089	0.983251	0.982203	0.987141	0.976611	0.980645	0.984786	0.980774	0.9842	0.985627	0.985804	NaN	0.988089	0.896178	0.894641	0.901692	0.892558	0.894937	0.898261	0.893396	0.891006	0.894787	0.884931	0.888265	0.894961
4	RAW	15	Reporter.intensity.corrected.15.Micro_4	0.894968	0.882517	0.889761	0.890073	0.885228	0.885224	0.888153	0.884532	0.888672	0.878235	0.878578	0.881195	0.98579	0.986467	0.987546	0.978584	0.98539	0.985624	0.982358	0.986655	0.985096	0.982378	0.988089	NaN	0.900194	0.900168	0.904683	0.89688	0.899209	0.901733	0.899166	0.896685	0.89962	0.889923	0.892919	0.900522
1	SVEC	10	Reporter.intensity.corrected.10.Micro_1	0.949901	0.943065	0.946753	0.94966	0.945779	0.944358	0.950235	0.945694	0.945736	0.943862	0.942037	0.944073	0.914187	0.900729	0.909454	0.911604	0.900575	0.906692	0.910733	0.902693	0.898519	0.907083	0.896178	0.900194	NaN	0.988748	0.988223	0.986499	0.986839	0.985927	0.986284	0.987409	0.988954	0.985716	0.986644	0.989702
1	SVEC	13	Reporter.intensity.corrected.13.Micro_1	0.949722	0.945596	0.952272	0.947966	0.949186	0.949194	0.950557	0.949659	0.950251	0.944485	0.94709	0.947893	0.909576	0.90117	0.910161	0.906936	0.898556	0.907748	0.907229	0.901874	0.897132	0.904092	0.894641	0.900168	0.988748	NaN	0.987706	0.985668	0.986353	0.985814	0.988262	0.988043	0.988522	0.987422	0.987666	0.988075
1	SVEC	16	Reporter.intensity.corrected.16.Micro_1	0.950902	0.942558	0.949042	0.953673	0.946952	0.945951	0.951744	0.947266	0.948108	0.947883	0.94601	0.944905	0.918135	0.905385	0.915602	0.917982	0.906124	0.912055	0.917445	0.907761	0.903261	0.913358	0.901692	0.904683	0.988223	0.987706	NaN	0.987446	0.985268	0.988238	0.986989	0.987446	0.991092	0.987526	0.98623	0.989913
2	SVEC	10	Reporter.intensity.corrected.10.Micro_2	0.952764	0.946242	0.951844	0.952712	0.946844	0.945621	0.950489	0.948137	0.948421	0.948887	0.945943	0.945608	0.910658	0.898609	0.907848	0.907138	0.890697	0.899181	0.90646	0.897389	0.89494	0.903291	0.892558	0.89688	0.986499	0.985668	0.987446	NaN	0.986254	0.984795	0.985665	0.985996	0.988971	0.982945	0.985022	0.987433
2	SVEC	13	Reporter.intensity.corrected.13.Micro_2	0.948359	0.945059	0.951081	0.945551	0.944899	0.947069	0.948062	0.94873	0.949229	0.943708	0.945222	0.944891	0.909394	0.901208	0.90984	0.9012	0.89277	0.903166	0.903929	0.899845	0.896487	0.90186	0.894937	0.899209	0.986839	0.986353	0.985268	0.986254	NaN	0.983241	0.984886	0.985064	0.987273	0.983579	0.983341	0.985651
2	SVEC	16	Reporter.intensity.corrected.16.Micro_2	0.953275	0.947045	0.951175	0.949407	0.945903	0.945968	0.952093	0.950051	0.950263	0.949157	0.948757	0.947225	0.916982	0.905277	0.913619	0.910262	0.8992	0.907246	0.911844	0.903425	0.902363	0.910467	0.898261	0.901733	0.985927	0.985814	0.988238	0.984795	0.983241	NaN	0.984737	0.985068	0.98774	0.98365	0.982057	0.98668
3	SVEC	10	Reporter.intensity.corrected.10.Micro_3	0.948903	0.943156	0.949515	0.947972	0.945764	0.944488	0.949199	0.947113	0.944696	0.944771	0.943435	0.943141	0.912553	0.900241	0.910845	0.909471	0.897295	0.906447	0.908772	0.898311	0.891928	0.904829	0.893396	0.899166	0.986284	0.988262	0.986989	0.985665	0.984886	0.984737	NaN	0.986604	0.98692	0.985858	0.985834	0.987957
3	SVEC	13	Reporter.intensity.corrected.13.Micro_3	0.948369	0.944984	0.950172	0.947839	0.946929	0.946077	0.945459	0.944402	0.948088	0.940936	0.945791	0.945683	0.907259	0.897717	0.906681	0.902443	0.895273	0.903526	0.901061	0.896367	0.891362	0.897994	0.891006	0.896685	0.987409	0.988043	0.987446	0.985996	0.985064	0.985068	0.986604	NaN	0.988885	0.986935	0.986691	0.987849
3	SVEC	16	Reporter.intensity.corrected.16.Micro_3	0.953619	0.945802	0.951057	0.953201	0.948734	0.948383	0.950544	0.947126	0.948478	0.947525	0.947371	0.946836	0.915364	0.902706	0.911134	0.91151	0.899846	0.905676	0.9081	0.899768	0.896561	0.90621	0.894787	0.89962	0.988954	0.988522	0.991092	0.988971	0.987273	0.98774	0.98692	0.988885	NaN	0.987888	0.987495	0.990173
4	SVEC	10	Reporter.intensity.corrected.10.Micro_4	0.94679	0.940024	0.946279	0.946257	0.943091	0.942469	0.945769	0.944066	0.943512	0.94082	0.940859	0.939455	0.906703	0.895846	0.906755	0.904275	0.893293	0.902388	0.903103	0.895617	0.890683	0.899241	0.884931	0.889923	0.985716	0.987422	0.987526	0.982945	0.983579	0.98365	0.985858	0.986935	0.987888	NaN	0.986988	0.987434
4	SVEC	13	Reporter.intensity.corrected.13.Micro_4	0.947334	0.945327	0.949476	0.947531	0.947366	0.946391	0.947441	0.946899	0.94839	0.941203	0.942117	0.944701	0.907161	0.897076	0.90717	0.902132	0.89559	0.902969	0.903037	0.897532	0.893056	0.895987	0.888265	0.892919	0.986644	0.987666	0.98623	0.985022	0.983341	0.982057	0.985834	0.986691	0.987495	0.986988	NaN	0.986858
4	SVEC	16	Reporter.intensity.corrected.16.Micro_4	0.952904	0.944907	0.949124	0.953613	0.947971	0.946167	0.950672	0.947031	0.948465	0.945261	0.943604	0.943683	0.917921	0.904971	0.912768	0.913868	0.902681	0.908881	0.912887	0.904571	0.899875	0.906522	0.894961	0.900522	0.989702	0.988075	0.989913	0.987433	0.985651	0.98668	0.987957	0.987849	0.990173	0.987434	0.986858	NaN

## Sheet: S.Fig.2c
				Batch	5	5	6	6	6	7	7	7	8	8	8	5	5	5	6	6	6	7	7	7	8	8	8	5	5	5	6	6	6	7	7	7	8	8	8
				Cell type	C10	C10	C10	C10	C10	C10	C10	C10	C10	C10	C10	RAW	RAW	RAW	RAW	RAW	RAW	RAW	RAW	RAW	RAW	RAW	RAW	SVEC	SVEC	SVEC	SVEC	SVEC	SVEC	SVEC	SVEC	SVEC	SVEC	SVEC	SVEC
				Channel	11	14	8	11	14	8	11	14	8	11	14	9	12	15	9	12	15	9	12	15	9	12	15	10	13	16	10	13	16	10	13	16	10	13	16
Batch	CellType	Channel	Name	Reporter.intensity.corrected.8.NEM_1	Reporter.intensity.corrected.11.NEM_1	Reporter.intensity.corrected.14.NEM_1	Reporter.intensity.corrected.8.NEM_2	Reporter.intensity.corrected.11.NEM_2	Reporter.intensity.corrected.14.NEM_2	Reporter.intensity.corrected.8.NEM_3	Reporter.intensity.corrected.11.NEM_3	Reporter.intensity.corrected.14.NEM_3	Reporter.intensity.corrected.8.NEM_4	Reporter.intensity.corrected.11.NEM_4	Reporter.intensity.corrected.14.NEM_4	Reporter.intensity.corrected.9.NEM_1	Reporter.intensity.corrected.12.NEM_1	Reporter.intensity.corrected.15.NEM_1	Reporter.intensity.corrected.9.NEM_2	Reporter.intensity.corrected.12.NEM_2	Reporter.intensity.corrected.15.NEM_2	Reporter.intensity.corrected.9.NEM_3	Reporter.intensity.corrected.12.NEM_3	Reporter.intensity.corrected.15.NEM_3	Reporter.intensity.corrected.9.NEM_4	Reporter.intensity.corrected.12.NEM_4	Reporter.intensity.corrected.15.NEM_4	Reporter.intensity.corrected.10.NEM_1	Reporter.intensity.corrected.13.NEM_1	Reporter.intensity.corrected.16.NEM_1	Reporter.intensity.corrected.10.NEM_2	Reporter.intensity.corrected.13.NEM_2	Reporter.intensity.corrected.16.NEM_2	Reporter.intensity.corrected.10.NEM_3	Reporter.intensity.corrected.13.NEM_3	Reporter.intensity.corrected.16.NEM_3	Reporter.intensity.corrected.10.NEM_4	Reporter.intensity.corrected.13.NEM_4	Reporter.intensity.corrected.16.NEM_4
5	C10	8	Reporter.intensity.corrected.8.NEM_1	NaN	0.994177	0.993502	0.993386	0.992778	0.992585	0.992045	0.990766	0.991553	0.992462	0.991984	0.990794	0.927665	0.921688	0.922477	0.925543	0.918761	0.922861	0.926354	0.9223	0.923432	0.926067	0.922267	0.925766	0.965055	0.965082	0.964479	0.965823	0.965607	0.964404	0.965953	0.967646	0.965588	0.964968	0.965031	0.963911
5	C10	11	Reporter.intensity.corrected.11.NEM_1	0.994177	NaN	0.995099	0.993736	0.993298	0.994078	0.993208	0.992006	0.992972	0.993227	0.992883	0.992802	0.924732	0.918717	0.918683	0.922391	0.915556	0.917946	0.923294	0.918583	0.919238	0.923446	0.91855	0.920812	0.964183	0.965127	0.966	0.964138	0.965716	0.96662	0.965253	0.96698	0.966544	0.964833	0.964695	0.964688
5	C10	14	Reporter.intensity.corrected.14.NEM_1	0.993502	0.995099	NaN	0.993002	0.993297	0.993583	0.992653	0.991799	0.991892	0.992645	0.992723	0.992408	0.92663	0.920301	0.920506	0.924763	0.917737	0.919445	0.925973	0.921307	0.920932	0.925569	0.920736	0.922553	0.963759	0.96532	0.966907	0.963591	0.965349	0.966793	0.96464	0.966777	0.967391	0.964297	0.964206	0.965327
6	C10	8	Reporter.intensity.corrected.8.NEM_2	0.993386	0.993736	0.993002	NaN	0.99431	0.993868	0.992285	0.992421	0.992449	0.993009	0.993041	0.993005	0.929335	0.92321	0.923254	0.923634	0.916326	0.919291	0.925187	0.920882	0.922202	0.925068	0.920806	0.92317	0.964821	0.966022	0.96577	0.964652	0.964613	0.964294	0.966094	0.966808	0.965844	0.964906	0.964854	0.964271
6	C10	11	Reporter.intensity.corrected.11.NEM_2	0.992778	0.993298	0.993297	0.99431	NaN	0.993944	0.991934	0.991704	0.991957	0.992625	0.992465	0.992585	0.925173	0.919001	0.918054	0.918608	0.911456	0.913897	0.921574	0.916961	0.917225	0.92043	0.916491	0.918533	0.961751	0.96359	0.964475	0.962045	0.962066	0.963257	0.963043	0.964347	0.964235	0.962288	0.962348	0.963027
6	C10	14	Reporter.intensity.corrected.14.NEM_2	0.992585	0.994078	0.993583	0.993868	0.993944	NaN	0.992424	0.992493	0.992602	0.993066	0.992641	0.992305	0.927696	0.92124	0.92065	0.921513	0.914446	0.916274	0.923396	0.918908	0.918746	0.923741	0.918861	0.920624	0.964207	0.965941	0.967026	0.963549	0.965253	0.966361	0.964788	0.967028	0.967987	0.964603	0.964611	0.965845
7	C10	8	Reporter.intensity.corrected.8.NEM_3	0.992045	0.993208	0.992653	0.992285	0.991934	0.992424	NaN	0.99279	0.993908	0.991818	0.992572	0.992283	0.929463	0.923189	0.923631	0.924785	0.918308	0.920989	0.922989	0.91823	0.919482	0.924943	0.920229	0.922823	0.965565	0.967048	0.967021	0.96669	0.966666	0.967317	0.966759	0.967562	0.96554	0.966429	0.96653	0.965871
7	C10	11	Reporter.intensity.corrected.11.NEM_3	0.990766	0.992006	0.991799	0.992421	0.991704	0.992493	0.99279	NaN	0.99324	0.99203	0.992098	0.993201	0.924868	0.918788	0.917687	0.919563	0.91221	0.914686	0.916936	0.912362	0.913051	0.91891	0.914562	0.916179	0.963447	0.965843	0.965713	0.963476	0.964858	0.966362	0.964576	0.964674	0.966336	0.964423	0.96469	0.96433
7	C10	14	Reporter.intensity.corrected.14.NEM_3	0.991553	0.992972	0.991892	0.992449	0.991957	0.992602	0.993908	0.99324	NaN	0.991778	0.992915	0.992122	0.929342	0.923554	0.922043	0.925294	0.918196	0.92051	0.922351	0.917433	0.918411	0.924386	0.919075	0.921545	0.966963	0.969123	0.969749	0.966366	0.967694	0.969249	0.967102	0.968446	0.968669	0.967984	0.968123	0.969086
8	C10	8	Reporter.intensity.corrected.8.NEM_4	0.992462	0.993227	0.992645	0.993009	0.992625	0.993066	0.991818	0.99203	0.991778	NaN	0.993986	0.994044	0.930059	0.924418	0.924419	0.926131	0.918905	0.921758	0.926239	0.921564	0.923354	0.924421	0.91977	0.922223	0.967138	0.967702	0.967332	0.966239	0.967008	0.966875	0.967385	0.969147	0.968039	0.964987	0.965051	0.964571
8	C10	11	Reporter.intensity.corrected.11.NEM_4	0.991984	0.992883	0.992723	0.993041	0.992465	0.992641	0.992572	0.992098	0.992915	0.993986	NaN	0.994835	0.925403	0.919119	0.918146	0.921308	0.913912	0.9157	0.921048	0.916025	0.917185	0.918105	0.91421	0.91552	0.965209	0.966828	0.967906	0.96514	0.966001	0.96682	0.966089	0.967232	0.967739	0.964102	0.964422	0.965564
8	C10	14	Reporter.intensity.corrected.14.NEM_4	0.990794	0.992802	0.992408	0.993005	0.992585	0.992305	0.992283	0.993201	0.992122	0.994044	0.994835	NaN	0.92747	0.920905	0.919529	0.922195	0.915027	0.916911	0.921828	0.917209	0.917749	0.91985	0.915285	0.916383	0.964933	0.966971	0.967871	0.964806	0.965953	0.967853	0.966259	0.967411	0.967885	0.96348	0.964795	0.965143
5	RAW	9	Reporter.intensity.corrected.9.NEM_1	0.927665	0.924732	0.92663	0.929335	0.925173	0.927696	0.929463	0.924868	0.929342	0.930059	0.925403	0.92747	NaN	0.995227	0.993075	0.991385	0.991516	0.989563	0.989771	0.99013	0.987958	0.99021	0.991018	0.988	0.934347	0.933866	0.937994	0.935401	0.933367	0.939362	0.936322	0.938367	0.940948	0.935326	0.934994	0.939798
5	RAW	12	Reporter.intensity.corrected.12.NEM_1	0.921688	0.918717	0.920301	0.92321	0.919001	0.92124	0.923189	0.918788	0.923554	0.924418	0.919119	0.920905	0.995227	NaN	0.994503	0.992448	0.99221	0.990322	0.990834	0.989689	0.989137	0.991147	0.99067	0.98803	0.928827	0.928014	0.931808	0.929666	0.927791	0.933206	0.930824	0.932217	0.935033	0.930285	0.929748	0.934043
5	RAW	15	Reporter.intensity.corrected.15.NEM_1	0.922477	0.918683	0.920506	0.923254	0.918054	0.92065	0.923631	0.917687	0.922043	0.924419	0.918146	0.919529	0.993075	0.994503	NaN	0.991687	0.992185	0.991063	0.989782	0.989509	0.989473	0.99126	0.991278	0.989773	0.930565	0.929031	0.931548	0.931513	0.92956	0.932916	0.93296	0.93487	0.935026	0.931215	0.9313	0.932921
6	RAW	9	Reporter.intensity.corrected.9.NEM_2	0.925543	0.922391	0.924763	0.923634	0.918608	0.921513	0.924785	0.919563	0.925294	0.926131	0.921308	0.922195	0.991385	0.992448	0.991687	NaN	0.994854	0.992508	0.991602	0.991198	0.990157	0.99095	0.991533	0.989698	0.934087	0.932405	0.93798	0.930935	0.928461	0.93336	0.932994	0.935053	0.937508	0.933081	0.932058	0.936201
6	RAW	12	Reporter.intensity.corrected.12.NEM_2	0.918761	0.915556	0.917737	0.916326	0.911456	0.914446	0.918308	0.91221	0.918196	0.918905	0.913912	0.915027	0.991516	0.99221	0.992185	0.994854	NaN	0.99393	0.991716	0.99204	0.990934	0.992398	0.991502	0.990793	0.927769	0.926108	0.931107	0.923981	0.92203	0.92773	0.926541	0.928355	0.93055	0.926056	0.925417	0.929564
6	RAW	15	Reporter.intensity.corrected.15.NEM_2	0.922861	0.917946	0.919445	0.919291	0.913897	0.916274	0.920989	0.914686	0.92051	0.921758	0.9157	0.916911	0.989563	0.990322	0.991063	0.992508	0.99393	NaN	0.990006	0.990991	0.991135	0.991428	0.991857	0.991345	0.930572	0.928113	0.931947	0.926256	0.924303	0.928216	0.929309	0.929994	0.930663	0.927447	0.92704	0.929297
7	RAW	9	Reporter.intensity.corrected.9.NEM_3	0.926354	0.923294	0.925973	0.925187	0.921574	0.923396	0.922989	0.916936	0.922351	0.926239	0.921048	0.921828	0.989771	0.990834	0.989782	0.991602	0.991716	0.990006	NaN	0.993956	0.99259	0.991348	0.992366	0.989909	0.933946	0.932176	0.93755	0.931358	0.929879	0.935228	0.930827	0.931534	0.934612	0.931195	0.930307	0.935741
7	RAW	12	Reporter.intensity.corrected.12.NEM_3	0.9223	0.918583	0.921307	0.920882	0.916961	0.918908	0.91823	0.912362	0.917433	0.921564	0.916025	0.917209	0.99013	0.989689	0.989509	0.991198	0.99204	0.990991	0.993956	NaN	0.992424	0.992196	0.991883	0.990438	0.928975	0.926315	0.932002	0.925973	0.923908	0.928845	0.924612	0.927218	0.929182	0.92601	0.924353	0.928846
7	RAW	15	Reporter.intensity.corrected.15.NEM_3	0.923432	0.919238	0.920932	0.922202	0.917225	0.918746	0.919482	0.913051	0.918411	0.923354	0.917185	0.917749	0.987958	0.989137	0.989473	0.990157	0.990934	0.991135	0.99259	0.992424	NaN	0.990304	0.991065	0.990306	0.93089	0.929302	0.932403	0.928616	0.926301	0.928912	0.927122	0.928569	0.927936	0.928359	0.926877	0.928898
8	RAW	9	Reporter.intensity.corrected.9.NEM_4	0.926067	0.923446	0.925569	0.925068	0.92043	0.923741	0.924943	0.91891	0.924386	0.924421	0.918105	0.91985	0.99021	0.991147	0.99126	0.99095	0.992398	0.991428	0.991348	0.992196	0.990304	NaN	0.994181	0.993006	0.931648	0.929654	0.934783	0.929563	0.927749	0.933643	0.930429	0.932501	0.934294	0.927832	0.926545	0.930704
8	RAW	12	Reporter.intensity.corrected.12.NEM_4	0.922267	0.91855	0.920736	0.920806	0.916491	0.918861	0.920229	0.914562	0.919075	0.91977	0.91421	0.915285	0.991018	0.99067	0.991278	0.991533	0.991502	0.991857	0.992366	0.991883	0.991065	0.994181	NaN	0.993233	0.928145	0.926139	0.931654	0.926492	0.924646	0.929414	0.927199	0.928978	0.930582	0.924498	0.922858	0.92767
8	RAW	15	Reporter.intensity.corrected.15.NEM_4	0.925766	0.920812	0.922553	0.92317	0.918533	0.920624	0.922823	0.916179	0.921545	0.922223	0.91552	0.916383	0.988	0.98803	0.989773	0.989698	0.990793	0.991345	0.989909	0.990438	0.990306	0.993006	0.993233	NaN	0.93036	0.928136	0.932099	0.928525	0.925417	0.928798	0.928719	0.930878	0.93067	0.925446	0.924567	0.926773
5	SVEC	10	Reporter.intensity.corrected.10.NEM_1	0.965055	0.964183	0.963759	0.964821	0.961751	0.964207	0.965565	0.963447	0.966963	0.967138	0.965209	0.964933	0.934347	0.928827	0.930565	0.934087	0.927769	0.930572	0.933946	0.928975	0.93089	0.931648	0.928145	0.93036	NaN	0.995136	0.992289	0.992853	0.99265	0.991918	0.992515	0.992327	0.991013	0.991657	0.992267	0.99103
5	SVEC	13	Reporter.intensity.corrected.13.NEM_1	0.965082	0.965127	0.96532	0.966022	0.96359	0.965941	0.967048	0.965843	0.969123	0.967702	0.966828	0.966971	0.933866	0.928014	0.929031	0.932405	0.926108	0.928113	0.932176	0.926315	0.929302	0.929654	0.926139	0.928136	0.995136	NaN	0.99357	0.993491	0.993043	0.993034	0.99348	0.991881	0.991706	0.993096	0.992513	0.992597
5	SVEC	16	Reporter.intensity.corrected.16.NEM_1	0.964479	0.966	0.966907	0.96577	0.964475	0.967026	0.967021	0.965713	0.969749	0.967332	0.967906	0.967871	0.937994	0.931808	0.931548	0.93798	0.931107	0.931947	0.93755	0.932002	0.932403	0.934783	0.931654	0.932099	0.992289	0.99357	NaN	0.990489	0.990595	0.992557	0.991583	0.990121	0.991827	0.990597	0.990503	0.992405
6	SVEC	10	Reporter.intensity.corrected.10.NEM_2	0.965823	0.964138	0.963591	0.964652	0.962045	0.963549	0.96669	0.963476	0.966366	0.966239	0.96514	0.964806	0.935401	0.929666	0.931513	0.930935	0.923981	0.926256	0.931358	0.925973	0.928616	0.929563	0.926492	0.928525	0.992853	0.993491	0.990489	NaN	0.99249	0.992075	0.993176	0.993432	0.990753	0.991965	0.993208	0.991064
6	SVEC	13	Reporter.intensity.corrected.13.NEM_2	0.965607	0.965716	0.965349	0.964613	0.962066	0.965253	0.966666	0.964858	0.967694	0.967008	0.966001	0.965953	0.933367	0.927791	0.92956	0.928461	0.92203	0.924303	0.929879	0.923908	0.926301	0.927749	0.924646	0.925417	0.99265	0.993043	0.990595	0.99249	NaN	0.993479	0.993218	0.992261	0.991647	0.992843	0.992087	0.991834
6	SVEC	16	Reporter.intensity.corrected.16.NEM_2	0.964404	0.96662	0.966793	0.964294	0.963257	0.966361	0.967317	0.966362	0.969249	0.966875	0.96682	0.967853	0.939362	0.933206	0.932916	0.93336	0.92773	0.928216	0.935228	0.928845	0.928912	0.933643	0.929414	0.928798	0.991918	0.993034	0.992557	0.992075	0.993479	NaN	0.99244	0.992115	0.993837	0.992003	0.991828	0.993519
7	SVEC	10	Reporter.intensity.corrected.10.NEM_3	0.965953	0.965253	0.96464	0.966094	0.963043	0.964788	0.966759	0.964576	0.967102	0.967385	0.966089	0.966259	0.936322	0.930824	0.93296	0.932994	0.926541	0.929309	0.930827	0.924612	0.927122	0.930429	0.927199	0.928719	0.992515	0.99348	0.991583	0.993176	0.993218	0.99244	NaN	0.993836	0.992754	0.992322	0.993336	0.992057
7	SVEC	13	Reporter.intensity.corrected.13.NEM_3	0.967646	0.96698	0.966777	0.966808	0.964347	0.967028	0.967562	0.964674	0.968446	0.969147	0.967232	0.967411	0.938367	0.932217	0.93487	0.935053	0.928355	0.929994	0.931534	0.927218	0.928569	0.932501	0.928978	0.930878	0.992327	0.991881	0.990121	0.993432	0.992261	0.992115	0.993836	NaN	0.993383	0.991743	0.991952	0.991066
7	SVEC	16	Reporter.intensity.corrected.16.NEM_3	0.965588	0.966544	0.967391	0.965844	0.964235	0.967987	0.96554	0.966336	0.968669	0.968039	0.967739	0.967885	0.940948	0.935033	0.935026	0.937508	0.93055	0.930663	0.934612	0.929182	0.927936	0.934294	0.930582	0.93067	0.991013	0.991706	0.991827	0.990753	0.991647	0.993837	0.992754	0.993383	NaN	0.990841	0.99173	0.993456
8	SVEC	10	Reporter.intensity.corrected.10.NEM_4	0.964968	0.964833	0.964297	0.964906	0.962288	0.964603	0.966429	0.964423	0.967984	0.964987	0.964102	0.96348	0.935326	0.930285	0.931215	0.933081	0.926056	0.927447	0.931195	0.92601	0.928359	0.927832	0.924498	0.925446	0.991657	0.993096	0.990597	0.991965	0.992843	0.992003	0.992322	0.991743	0.990841	NaN	0.994443	0.993125
8	SVEC	13	Reporter.intensity.corrected.13.NEM_4	0.965031	0.964695	0.964206	0.964854	0.962348	0.964611	0.96653	0.96469	0.968123	0.965051	0.964422	0.964795	0.934994	0.929748	0.9313	0.932058	0.925417	0.92704	0.930307	0.924353	0.926877	0.926545	0.922858	0.924567	0.992267	0.992513	0.990503	0.993208	0.992087	0.991828	0.993336	0.991952	0.99173	0.994443	NaN	0.99358
8	SVEC	16	Reporter.intensity.corrected.16.NEM_4	0.963911	0.964688	0.965327	0.964271	0.963027	0.965845	0.965871	0.96433	0.969086	0.964571	0.965564	0.965143	0.939798	0.934043	0.932921	0.936201	0.929564	0.929297	0.935741	0.928846	0.928898	0.930704	0.92767	0.926773	0.99103	0.992597	0.992405	0.991064	0.991834	0.993519	0.992057	0.991066	0.993456	0.993125	0.99358	NaN

## Sheet: S.Fig.3b
Log2 report ion intensities
C10	RAW	SVEC
11.233	10.0869	11.5222
11.2823	9.13432	11.3377
12.1166	10.0576	12.3451
8.42597	8.67867	9.51015
8.80803	7.94334	10.3677
10.1148	9.23554	9.43144
10.5461	10.684	11.0686
10.3138	9.06099	11.2279
12.2056	11.0258	12.215
12.4842	11.2621	12.8948
12.0921	10.7043	13.0233
11.2564	9.66807	11.9279
9.35003	8.05485	9.50319
9.42683	8.10082	11.2716
8.93	11.0579	8.85574
10.6403	8.23654	10.936
13.7846	8.32274	13.9728
8.22583	8.17088	9.4041
10.9694	7.96734	10.8571
10.4259	11.4051	11.4687
10.7206	9.34321	11.3169
8.52599	8.75181	8.72165
9.64935	11.9037	13.4219
13.7667	9.31316	9.71641
8.14359	8.60896	11.0445
10.7302	11.1858	14.3571
14.2144	11.2974	11.0115
10.4722	11.4011	13.4014
12.3123	11.0327	10.8216
10.8238	8.965	10.5982
10.5489	10.1682	12.5141
12.3249	8.13283	13.5376
13.7139	9.1575	14.0664
14.0641	9.45053	13.3126
12.4596	10.5937	10.414
9.36313	8.06813	11.2596
10.3938	9.51566	12.1546
12.3969	12.9534	10.1691
9.86369	12.4338	11.7757
12.0443	10.05	9.18671
9.322	8.04188	10.6462
10.6411	9.89995	13.3354
12.0195	8.58222	12.412
11.7857	10.0603	9.5168
9.03114	8.91495	11.99
12.5611	8.30341	9.95401
9.32796	9.5961	14.5494
7.93062	9.47161	13.92
14.3149	10.777	11.3891
13.9461	8.38427	10.9497
10.7691	9.04892	11.8374
10.0463	11.8492	11.4191
11.161	7.70618	11.4739
11.3864	9.47753	11.0185
10.4625	13.3855	11.2409
10.856	9.37343	11.395
10.7752	12.169	10.7949
9.73429	10.8497	14.4165
11.6624	7.79986	9.96297
12.7502	11.4444	10.7311
9.17563	8.99698	8.2437
11.0798	8.90968	15.1766
16.0888	11.6009	10.9288
11.5742	7.8431	10.6767
10.6475	10.5932	12.2284
12.0553	8.89733	14.9671
13.8763	11.3806	10.7168
11.0966	9.12213	13.9634
13.5533	10.6952	13.1585
12.6608	9.00952	10.1519
7.85643	10.4142	9.6629
10.7871	8.25536	13.4921
13.0199	11.4551	10.7933
10.0914	10.9121	10.5767
10.0947	9.10371	9.25323
9.24287	11.3742	11.4182
10.689	12.8016	13.173
13.1469	7.68229	7.98282
8.51294	10.8795	8.38063
9.82459	10.9258	9.4022
9.2931	8.40672	9.64944
8.63818	9.56266	10.0314
12.2578	11.2949	12.363
9.5113	12.5291	8.8591
10.7741	9.0093	10.8518
11.6582	10.2472	11.7005
10.038	9.93975	10.8435
13.3351	8.09011	13.4059
9.28854	10.4476	9.16865
12.6153	10.3049	12.2202
12.0858	10.8103	11.7056
13.5212	9.84315	13.8647
11.7541	8.15467	12.0447
10.0471	9.08111	11.3695
13.0709	9.38886	13.3465
13.979	12.3029	14.8015
8.9537	7.72683	8.07114
10.6005	8.90608	10.7312
12.607	10.3133	12.8757
14.1815	10.0098	14.1676
10.0934	8.98134	10.0362
11.1928	8.50478	11.5366
11.7443	8.03166	12.8131
12.007	14.3336	12.2056
10.1241	8.4456	11.2419
12.3643	10.1683	12.8157
13.2463	11.5274	13.1473
11.1813	10.0359	12.4502
12.3259	8.41988	12.44
12.0578	8.84298	11.8782
12.9081	9.76132	12.7233
9.8049	11.2656	11.0618
9.35606	11.3585	9.60618
9.66542	8.82375	9.47849
12.2512	8.36903	11.1631
10.4521	9.7002	11.5333
14.9609	8.42307	14.8904
9.08494	8.42857	8.4795
11.1459	10.4238	11.7255
10.8859	10.0635	12.0077
10.7826	13.2582	10.6156
12.071	10.4497	12.9458
11.5921	10.3902	11.3051
11.5383	13.3618	11.4536
16.0996	7.66455	16.379
10.0573	8.01151	10.0792
9.1727	12.3192	7.73944
8.94023	11.9131	8.8658
11.0423	10.6242	11.8566
12.0836	9.11902	12.4321
13.8035	9.90032	13.4528
9.72909	10.1021	10.5802
9.12099	13.3005	9.29627
10.1057	10.5296	10.5172
10.168	12.2886	10.4423
12.1361	11.9571	12.5166
12.3225	8.77363	12.4334
13.8145	14.0628	14.3245
11.0937	10.1501	12.1813
10.6869	11.716	12.0145
11.8577	10.8932	12.3513
11.1869	13.617	11.6943
7.62242	11.326	10.8886
7.87836	15.4991	11.6244
10.9708	10.1877	10.9881
9.43552	13.8668	9.16862
8.25692	15.7098	13.9913
11.2303	12.3277	11.6165
11.1362	10.2496	15.5154
16.2515	11.5962	10.9074
10.7843	10.1487	13.4091
13.6125	11.1787	15.1055
14.7082	12.211	12.8673
10.8432	14.0214	10.6271
9.72729	11.7289	15.5054
15.611	9.69568	15.3421
16.0779	11.3441	12.1207
11.3067	10.0925	11.8413
11.3513	8.79009	12.5355
12.1845	8.3222	11.9488
11.8855	10.2355	15.762
15.6279	10.2142	11.8584
11.9554	16.9799	15.888
14.4643	16.0033	14.2528
14.7962	11.744	12.8582
11.9735	7.52654	16.2227
16.9919	13.3433	12.2958
13.7152	8.23372	14.6564
13.6535	14	14.0604
13.7148	8.26327	15.5686
15.3489	11.2105	13.2983
12.7058	7.86177	11.2457
11.8494	13.8341	13.1213
12.6577	9.58547	16.191
17.322	12.6969	8.68075
9.21308	8.51171	17.7783
16.4139	10.9608	14.9258
14.9119	11.9744	13.6984
10.0222	8.42127	13.0117
12.6878	11.2292	11.8862
10.3336	12.492	14.955
14.0999	9.64674	15.8808
15.8932	10.6018	17.36
16.2507	11.0589	12.5818
11.9694	10.8082	13.3853
13.1358	11.7899	12.3798
12.1441	13.0424	14.3345
12.5994	11.3801	10.3073
8.93331	11.1917	10.5276
10.0044	13.2386	11.6669
10.5337	9.98826	12.3629
12.5947	9.8552	18.3875
16.3051	13.3336	16.7751
15.4361	11.0684	14.3445
13.6286	12.0222	11.5567
12.213	10.89	14.9458
19.5838	7.78011	9.97599
9.1531	10.1389	14.8219
16.1206	10.1601	10.7734
9.89617	10.4852	10.171
9.30488	12.0291	12.9871
12.814	12.097	10.4407
10.02	13.0903	16.9429
16.6702	7.76042	9.83547
11.6122	8.86	12.2874
15.7237	13.5781	15.536
8.70193	11.4631	8.40378
9.28344	13.1433	8.54473
13.6366	11.4004	13.4785
13.9438	9.86649	13.8129
10.9842	13.844	11.7325
12.894	12.6434	14.1997
14.9522	8.20521	15.5704
10.4668	9.84321	11.6163
11.89	9.79417	11.6462
15.9394	8.72305	15.7269
13.3146	10.261	13.326
14.8145	12.3933	13.977
14.6995	11.2402	15.3671
14.5433	8.99444	14.5752
14.851	8.40569	14.3013
16.2626	10.91	14.7963
11.132	11.9196	11.9353
10.6093	12.0257	12.3944
10.7966	9.82631	10.6925
14.3082	12.3991	15.5492
13.704	12.2154	13.7877
14.983	11.3641	14.8298
10.8841	11.6258	11.8346
9.93589	9.26906	10.5825
10.9224	10.5036	11.386
12.7154	13.8327	14.2127
13.5678	10.6307	13.335
11.1768	9.55817	13.6206
15.8691	17.565	16.7653
14	11.0572	14.6868
7.87086	9.52184	8.31334
10.7904	8.96982	11.8009
15.1326	10.9101	15.5543
12.0646	9.52052	11.8516
15.9872	9.96578	17.594
13.5783	12.716	13.1607
9.89239	9.6039	10.8338
16.5841	10.6887	17.7066
13.6251	11.6782	14.9732
9.49745	10.3368	10.7211
12.2844	10.3079	12.3117
11.0635	10.8053	10.8087
9.04641	10.4365	10.1415
11.6611	9.97499	11.8729
15.844	10.1605	17.3347
14.5636	10.0686	15.9155
9.06218	11.4153	9.732
12.8638	11.227	8.79571
12.6628	12.0654	14.8231
8.22656	13.2811	8.11416
12.2156	13.6042	13.933
12.7288	12.1587	13.0441
13.4358	12.2602	14.9596
14.7724	10.0891	14.7459
13.401	9.23695	14.8432
13.9755	9.46927	14.4824
15.7031	10.9084	15.1645
10.5343	12.1102	10.7096
12.8204	10.8646	12.4844
16.005	12.5652	15.9086
11.6611	10.693	12.3885
10.3765	11.5572	10.9856
19.155	9.65621	18.6724
14.0726	10.3696	13.4323
10.5133	13.0694	10.3953
8.33494	15.9424	8.18894
9.03439	13.9844	11.0413
12.1224	11.0618	11.2088
11.3707	9.94787	12.8868
12.5755	8.7912	9.70151
10.5633	9.75484	12.9998
11.5488	9.62421	11.2798
12.1007	8.92035	15.2471
15.0872	8.89057	12.4888
11.5665	11.3292	13.2292
12.2813	13.211	13.6042
11.3422	10.432	12.8361
12.0405	11.158	11.6413
12.0381	11.6036	13.7394
12.8804	8.40088	11.7282
11.8193	10.8087	12.1554
13.2757	10.9046	12.3446
12.1754	11.6776	13.1468
12.988	10.9073	13.1327
13.1878	8.93407	11.4065
11.66	9.42534	14.543
13.4954	10.6825	15.4442
15.646	9.25981	10.0764
8.10455	11.2701	16.0486
16.3507	9.84447	15.1046
15.342	9.5805	15.2158
15.4562	8.34225	12.5185
11.4923	9.9857	10.1652
9.75707	10.8641	15.0152
13.9632	8.77577	14.0508
12.9581	10.4292	14.1444
14.323	11.1568	12.4188
12.3263	9.51718	14.0785
14.1695	10.4771	13.9812
12.9792	8.32305	10.2166
12.5083	11.1991	13.923
12.871	11.6935	12.2445
12.3087	13.5008	12.6222
11.7674	8.4216	15.7223
14.9835	12.3383	17.3402
15.056	10.6458	15.8236
16.1265	11.445	10.8106
9.85201	11.7596	10.4752
9.43648	8.2943	13.4526
12.6724	9.40894	12.9172
11.5915	14.2033	8.91663
8.73894	8.35513	12.3673
10.7831	11.6807	11.3569
10.8557	12.2104	9.79048
8.78568	10.1638	12.3947
11.2095	12.2607	12.9894
12.2691	9.48031	15.0349
14.5007	9.53171	12.3544
11.6464	10.0066	12.1568
12.5256	11.7835	10.5444
9.83544	9.67193	13.7613
14.2036	12.9106	8.02697
8.98362	13.6546	8.66619
9.65236	12.4368	9.56516
13.5311	16.5105	13.389
12.9228	10.3173	14.8387
13.6699	11.7202	13.4154
12.2711	12.3248	12.5557
9.66126	9.16355	11.1362
11.0447	10.9454	11.2398
10.1737	11.6079	9.64167
9.45307	11.1402	10.2307
13.3652	7.98334	14.5779
11.0112	11.0253	11.1395
9.43114	12.4861	9.48081
11.2069	10.9363	11.6263
8.8049	9.93927	8.82362
11.1135	7.93752	12.765
15.9513	13.1981	14.4183
10.9267	8.8515	11.3355
12.1441	11.0549	11.4303
12.4249	8.90767	12.4084
10.6122	9.39789	11.0606
11.1599	13.7477	11.5534
10.8095	11.699	11.1117
12.5257	10.7539	12.3624
12.9448	11.8878	14.0124
14.7415	12.9616	14.6972
8.72962	8.3909	8.03282
15.8071	8.76931	16.7296
12.3503	13.3696	12.2197
14.4322	15.6996	14.4978
14.8375	8.58459	14.2416
7.70321	12.7716	10.0114
9.23597	12.653	9.30761
10.6051	10.5214	10.0483
15.5053	11.2959	11.4451
10.1775	10.163	9.98939
12.1578	10.3499	8.3706
13.6591	8.03056	15.6064
13.6533	12.1628	10.882
10.6781	12.5551	12.0372
8.45158	10.9978	14.5154
14.8881	9.39361	14.877
12.1681	9.63594	11.7237
11.2125	11.5168	8.73752
12.7117	8.26487	14.7571
13.3624	12.3818	13.0507
8.18016	10.5795	12.0555
10.682	12.0143	13.1866
14.8317	8.37247	14.1745
8.75148	9.76379	9.66519
8.61511	9.3603	9.43948
12.7464	10.8816	10.6948
12.024	14.3219	14.8197
14.9985	13.6093	8.69125
11.2198	8.26758	9.30845
14.0447	7.9374	16.5917
13.5339	12.6253	13.7989
9.53489	11.0742	18.6181
11.4835	11.6055	11.1697
11.611	9.87713	14.3407
12.3213	11.8261	14.0198
12.5469	10.061	9.42899
9.01463	8.92718	11.6611
12.6535	10.7833	11.1749
15.0479	9.31025	13.2442
13.6247	9.84721	12.9448
12.8797	11.3155	10.2549
8.79649	10.6375	13.4743
11.8198	7.72103	14.1117
8.81877	10.3159	13.545
14.4483	11.5847	12.2353
9.6074	12.0833	9.21813
13.3606	12.7135	11.9492
11.5895	15.2257	8.08018
9.3115	9.58154	13.9342
8.10019	8.61095	10.3797
11.1001	8.16033	13.1496
15.3552	10.2972	12.0855
13.2122	13.1173	11.1008
10.7825	13.0921	9.77372
11.0688	8.86527	10.9955
14.3745	8.28942	15.8678
15.1725	14.2812	14.0966
11.8772	12.9795	11.1549
10.6939	14.2447	11.9542
16.408	8.82985	14.9235
10.7818	9.58177	14.3125
15.9968	9.69265	10.7303
8.96209	11.0987	11.1994
14.3869	9.29257	15.9154
13.9733	10.5189	12.32
8.20628	11.0668	16.6949
12.5603	8.47041	8.84235
13.2293	10.9588	14.8726
12.6544	8.70342	15.2259
12.1178	12.1852	13.5597
10.3381	11.288	14.4243
14.5533	9.99647	12.9456
9.35705	8.76835	13.0775
7.77742	7.93275	10.4937
14.3403	10.1486	14.4468
13.4198	10.6251	9.86578
14.6602	10.9124	9.24367
10.4608	10.7893	13.8486
14.2675	10.1319	13.0397
10.2322	10.3145	14.2807
11.4908	10.6999	10.3151
13.7156	10.5878	14.2533
11.8086	7.93239	9.98428
15.6921	11.5629	11.6735
10.0712	9.23558	14.3767
11.8999	10.2205	12.7094
12.1742	10.6813	14.4225
12.0194	9.94026	11.1359
15.5116	10.9064	11.9243
16.2968	10.2947	9.29306
8.47752	8.6961	12.5227
11.7465	10.4586	12.3473
9.33738	11.783	14.755
14.9096	11.799	7.95315
8.97192	9.12541	16.8625
11.9346	9.88512	9.01413
8.41692	10.1495	11.142
13.3489	12.3146	9.39463
12.8582	11.3831	14.8971
12.9258	9.1531	9.84737
12.9335	12.6699	12.2495
12.9261	9.50708	10.3464
9.23871	12.1766	12.8872
13.1077	11.7944	13.5821
11.0532	9.20007	14.0003
11.8564	11.9068	12.7762
9.20158	11.4989	12.9383
12.7248	8.88835	9.12694
12.2585	10.3969	13.3978
9.5004	9.9665	11.338
8.09154	10.2184	11.8026
9.57828	11.2201	8.13381
12.3205	10.4844	13.7191
13.3446	8.42526	12.7582
13.8376	8.23491	9.71
14.2505	10.7843	9.27633
16.7634	8.03656	10.87
10.3772	10.6464	11.677
13.0776	12.7402	8.62921
10.7293	11.1238	13.4748
8.01558	9.09188	12.5054
11.6037	8.47041	14.4517
16.337	12.6087	16.5242
15.76	13.9359	10.5309
10.3836	16.9587	13.6638
8.28549	12.0238	10.1267
9.27382	12.4665	9.87409
18.6595	11.7434	11.5909
12.3662	9.4802	15.8937
18.5333	11.4757	15.7773
11.4397	12.0761	10.9743
9.75587	8.97659	8.94187
11.9688	9.3493	9.29632
12.7353	8.04985	18.0525
13.3271	11.1658	13.4472
12.486	13.7001	17.721
13.9878	11.4199	10.9999
8.3505	14.5195	10.2527
11.1895	12.0533	8.42832
12.4056	13.3365	11.4149
9.94984	12.0532	12.9112
15.1679	12.6113	13.0757
13.3756	10.9978	12.6985
7.90713	11.4022	14.4284
8.9578	14.5126	8.65252
14.4022	11.5828	11.0534
10.8352	10.8714	12.9035
10.5001	8.93914	10.1068
11.7448	14.2387	15.2714
11.7871	11.1206	13.8789
12.8131	9.40544	8.01592
11.3438	15.8058	9.66411
12.0279	8.47998	11.7664
10.7027	10.6232	10.1925
13.4221	12.529	11.2946
8.24479	8.85835	12.5556
12.9874	8.88118	11.9616
12.9297	10.296	12.7495
8.70722	10.6203	11.288
10.2192	14.8245	12.0029
13.7963	11.3432	11.9897
11.2419	11.2965	11.8242
13.1761	11.2154	8.06679
10.598	9.96081	13.3794
10.7431	12.7134	12.5275
12.0874	13.1468	9.29101
11.8689	10.0411	10.7837
8.88652	9.64322	13.5964
7.73356	12.7013	10.6706
9.79438	11.5288	10.7836
14.0624	10.0873	11.7712
13.0594	10.2684	11.0623
9.32834	13.5164	11.2956
11.3805	10.2084	13.1838
14.5272	9.83412	9.75348
14.1095	12.4004	8.13586
11.1818	10.3605	10.5185
12.2894	8.98806	14.6946
11.2508	10.2471	13.6372
13.9256	9.95983	9.60459
14.3484	11.3996	12.1996
9.21975	8.04778	13.9697
16.4913	11.7407	14.1794
13.1325	10.5412	11.9705
13.8092	10.2444	13.0314
14.4942	7.70217	12.3013
12.2619	10.5403	14.2257
13.8789	10.7194	13.6568
15.2365	11.1799	10.0908
10.5095	11.9771	16.5219
12.4957	11.6704	12.3104
11.6095	11.0376	14.1181
11.5277	12.0003	14.3912
12.662	11.5343	11.7528
11.8246	9.22427	14.5058
9.87301	8.05061	14.4815
13.8808	8.12412	10.7315
10.5453	9.28674	12.5574
11.3045	9.47387	11.6019
15.368	8.41325	12.203
13.5238	13.4459	13.1198
10.8567	10.8934	13.0082
8.15906	8.1818	10.7771
14.1558	11.6294	9.15828
14.3496	10.4202	13.5033
9.83425	18.052	11.2143
15.8305	10.999	12.0056
13.749	10.6494	15.3584
14.4183	8.60796	13.6136
13.8626	9.10329	10.4649
10.3801	12.4722	9.05151
9.26552	9.35323	14.8251
13.2629	10.5851	15.0865
13.9484	10.9497	10.8058
12.7705	8.42857	18.3992
11.6747	8.35244	13.6729
10.0999	7.70612	14.3048
12.3792	11.5054	14.8864
9.73162	10.0958	12.8263
13.5278	10.2224	8.24593
14.0049	8.36273	14.3163
10.9578	11.6012	13.6051
13.715	9.16657	12.3603
13.9878	9.24036	11.9073
15.0323	12.4451	11.3348
14.1682	7.84065	13.2135
15.4879	10.675	9.78614
14.7023	10.7956	14.5754
13.6263	14.3786	13.4893
17.7223	7.43212	10.8145
12.8377	9.30488	15.5597
11.7791	9.61136	14.2062
11.5005	10.7491	15.407
16.1774	10.5825	14.2074
12.3611	11.1331	14.8479
10.9323	11.682	14.7194
16.6566	9.90489	14.7476
9.71949	10.5508	17.7925
11.3874	11.6807	12.6372
10.6111	13.0624	11.619
14.7296	12.6803	12.2745
11.604	10.2743	17.3905
10.2053	9.36717	14.3108
12.6486	14.5196	11.8034
13.2384	8.93121	16.864
18.146	9.43185	10.2829
12.8873	11.4876	12.1333
9.05393	10.3163	11.6244
12.8478	9.2248	15.1975
13.5258	10.6667	13.3387
12.2393	10.4636	12.1904
14.1209	8.0305	13.6845
15.0487	8.96431	11.9905
11.7394	8.85661	16.8821
15.2104	8.92466	13.5837
12.925	10.2059	11.0231
15.4455	8.81541	13.0799
14.1324	8.64292	13.8234
12.7382	9.60807	12.7011
16.0782	8.68839	14.277
11.4078	8.49258	15.864
12.3627	8.76311	12.519
14.3638	8.99879	11.4084
11.3929	11.9809	14.0706
9.72635	10.5845	15.0556
9.69942	10.5093	14.0816
10.6457	10.3857	12.6891
12.7395	8.4557	16.9169
11.417	12.4236	12.7838
12.3	11.0543	13.8246
10.6009	11.7343	14.4258
14.7779	8.52576	10.9053
12.3532	12.2669	9.27086
9.59378	12.2589	9.85037
9.40195	8.37573	9.43413
13.3253	8.32724	12.7231
11.8567	8.24522	9.23446
13.9409	8.50847	12.6494
14.6812	9.39066	13.3837
15.4264	10.6152	10.0453
13.9543	11.0656	13.8773
14.6189	9.14228	12.1299
15.3441	7.80484	11.5199
10.8546	10.9338	10.2377
11.27	10.0824	12.9469
10.484	8.42643	12.2541
12.214	7.98982	14.247
11.1485	7.88289	14.1573
11.4193	9.85792	14.6475
13.0291	8.3996	14.1143
12.0805	11.1676	14.5575
9.16254	10.2009	14.7361
14.3535	8.25025	10.7919
12.7492	8.31678	10.5378
17.2221	8.95146	11.1449
12.5148	15.7686	12.9455
15.6013	8.04346	11.598
10.5799	8.02575	11.9858
12.4808	8.47606	15.7693
9.1604	7.97195	12.5545
14.8497	7.94222	9.52916
10.4793	9.46862	13.7859
8.52806	10.9435	13.0751
11.2794	10.8697	19.1458
13.4319	9.74261	8.10706
11.6603	10.4124	13.739
11.0032	14.8382	13.0719
12.4682	9.77495	10.0634
14.3591	11.3479	12.5263
8.67324	11.3983	9.37456
9.47648	12.6016	15.271
11.5305	9.44145	10.7068
9.62443	8.8008	10.2115
14.728	8.18715	12.2505
10.6578	11.0109	14.5156
10.1518	12.1131	12.7898
13.0632	10.5306	12.0003
11.0944	12.8296	11.3231
7.69502	11.7519	14.0771
12.4794	12.6852	8.66053
11.457	7.795	9.70805
17.5564	12.0621	9.73229
11.5893	13.0876	12.5056
12.3731	11.536	10.4729
10.5934	8.62205	13.9441
12.2925	9.8372	10.6493
12.3615	8.40672	11.164
12.9873	11.4147	13.616
12.4492	9.20731	11.37
11.2171	8.1014	10.2078
13.0354	11.8906	13.1265
16.3994	8.05023	11.9289
16.6099	8.06743	17.3754
15.3554	8.19948	11.3623
11.0126	12.5612	12.8814
11.7718	12.0954	9.53376
16.0422	9.53448	13.1272
9.96924	12.0974	13.3639
10.4571	10.5913	13.2081
12.9219	8.5874	13.2063
9.85426	10.7317	11.0646
9.24448	8.55125	12.6984
12.517	8.27491	15.8234
10.6233	8.56068	16.6127
9.25859	12.6956	14.9974
10.8815	9.49899	10.9646
10.7287	11.1406	11.7151
9.91045	11.7317	15.866
11.3862	9.88189	10.9142
8.87839	13.4291	11.396
12.6826	8.90041	13.0872
10.4931	11.3467	9.36238
10.8695	8.48216	9.0839
11.1402	11.8432	13.0452
9.21028	10.8371	11.5937
9.43146	10.6155	10.6764
10.569	8.39635	11.3599
11.0524	13.5776	12.0487
10.2528	11.4328	10.363
10.0972	13.194	12.1109
8.90448	10.1461	8.35711
9.88972	12.2665	9.20794
15.313	10.2159	13.9802
11.015	8.00523	9.762
12.4729	11.5046	10.6132
12.467	10.5146	11.5599
9.62447	11.453	10.1989
10.78	8.90268	10.0731
8.34136	9.22275	10.9372
15.0399	12.6002	10.7274
13.1311	12.0146	10.5747
13.5007	7.89839	9.77645
9.14471	10.9022	9.73308
8.63165	9.34636	10.8424
14.247	8.74275	14.9808
14.3103	10.3584	10.4375
10.7627	8.42236	12.8701
9.59231	7.88344	12.8
8.32157	11.5079	10.8269
10.811	11.0979	10.0053
12.255	10.9067	14.8729
8.95178	8.54867	13.6423
11.4569	8.47885	14.0892
11.7892	11.5371	8.91501
8.24622	10.0086	9.63441
9.68059	8.45068	14.6724
10.9554	10.9407	14.6404
9.85191	9.28151	11.3567
9.20628	9.57799	9.88967
8.02641	10.4286	9.59787
13.0305	11.3101	11.702
10.5447	9.15429	12.344
9.14649	8.50208	9.69676
9.24308	8.81602	12.803
9.24503	10.2696	12.2141
8.67899	8.74557	9.03925
11.7637	7.8247	10.2687
10.1952	11.0643	11.3131
11.5785	11.5209	10.2791
12.493	12.6809	9.22793
12.0265	8.31913	13.147
10.105	9.46113	10.3656
9.79962	8.25776	10.2319
9.79349	10.4295	8.42802
15.3791	13.0794	10.6551
9.15028	11.2681	8.436
8.90773	8.26407	12.0468
10.5772	13.8328	10.5288
8.04472	8.12319	10.8634
8.67733	11.1193	13.073
9.54042	8.42966	12.3222
13.9796	10.0547	10.6659
12.3488	8.70694	10.0093
11.895	11.059	9.96411
14.2827	9.91692	15.8994
14.317	11.7808	10.2401
10.3963	9.16184	9.17946
12.9559	8.20902	8.99166
10.6971	12.9472	10.5051
12.7253	8.11879	9.761
14.1722	8.21155	8.32373
11.3183	12.3574	10.3234
10.9507	11.3113	14.0122
10.7678	9.37293	12.768
8.08103	9.79682	11.6557
9.29526	8.24151	14.7356
12.6071	8.52615	15.2309
8.00011	11.3062	11.3102
14.334	7.7894	14.6127
11.3591	9.55812	9.1417
13.7148	12.046	13.3383
12.9757	7.74025	13.476
13.6899	8.86	10.7944
8.24764	10.0214	10.5658
10.049	8.35284	10.2663
13.2139	12.5695	8.35425
14.0406	7.90569	9.98028
12.209	8.89612	13.8315
8.73711	11.7263	9.20921
12.9086	8.71088	15.1056
8.66573	8.53329	11.671
10.7969	9.36529	14.3474
11.9513	12.6248	14.1517
9.37038	10.1286	14.4962
12.1705	8.93522	8.06426
14.9099	10.7293	12.0117
9.84623	10.0094	14.5443
9.49607	10.6726	13.8842
9.20335	11.255	13.7208
13.0888	8.99966	9.47373
14.1594	12.5271	12.8574
10.8877	10.5058	9.72446
14.9906	9.38187	11.7557
11.4173	9.76471	11.8013
10.095	9.10124	9.97613
10.1426	11.8102	8.50188
8.53025	7.99803	12.1305
8.83905	9.81075	14.8608
9.43031	12.1937	11.1998
8.20256	12.2594	9.87487
16.6865	11.5667	10.4348
10.891	8.44613	14.1501
9.22542	9.14616	14.0399
13.7718	9.01781	10.7052
13.1068	8.02093	15.361
11.5648	7.67694	12.168
15.0451	9.3159	10.7783
9.81146	10.8316	10.6567
12.8371	8.26458	9.04281
11.0352	13.7526	9.49899
14.979	8.27933	8.83469
12.0224	7.70653	7.74019
14.2875	9.78056	9.21997
10.4907	8.35786	9.74789
15.5639	8.38107	15.1339
12.8521	12.1251	11.3049
14.2768	10.6121	8.10292
10.6494	14.5077	14.8615
13.1539	10.284	14.1146
10.7246	9.56929	11.4363
13.3218	9.80965	15.6083
9.26308	7.80071	11.4171
14.3068	10.8423	13.5321
11.6574	8.37308	11.1515
8.99013	8.17123	13.7255
12.0959	9.6299	12.183
10.7863	9.23606	13.5006
10.665	9.63918	8.64115
14.4057	8.44	10.1477
13.7909	10.0682	15.5793
10.1295	8.30898	14.2827
11.3166	13.5043	15.3323
11.8116	7.75034	11.6893
10.1822	9.85331	14.1116
11.8682	10.2108	9.08329
11.856	10.8314	13.4528
9.63731	9.72618	8.91958
12.8375	11.9559	14.3422
12.9673	8.56201	10.9082
11.4202	10.3075	9.80242
10.0344	9.0237	13.2024
10.1114	8.96916	11.6096
12.9559	9.16101	12.031
13.132	10.8828	14.6981
10.4976	11.7464	14.8013
12.7576	10.0366	12.0651
10.9379	9.10936	11.2746
11.1857	11.0889	12.2649
13.0804	8.65885	9.80305
12.8114	12.334	11.7932
11.1856	10.328	13.0426
11.559	9.3572	9.47174
9.59145	8.46426	13.0351
12.9435	9.3886	14.3484
11.222	9.3679	11.8552
9.90674	8.56834	10.06
8.95297	14.7248	10.2475
12.5588	11.2503	13.618
9.56968	8.14608	12.8021
13.2565	10.2019	11.1149
14.3084	10.4641	12.3712
11.4907	9.36168	10.8117
9.91168	9.12032	11.5688
9.31563	11.6482	12.8528
13.067	7.88362	13.6804
16.1809	12.643	11.8407
13.0138	8.85552	12.0264
10.89	11.0039	10.5071
16.2253	8.50466	14.2871
10.9082	8.1079	11.5131
13.32	8.40015	10.2639
9.79279	8.75769	8.70863
11.8797	9.54005	14.4785
11.596	11.2269	9.62022
14.3304	10.2759	12.3223
11.9094	9.98812	8.33802
8.54473	8.20789	14.6071
11.5754	8.59943	9.82991
11.0023	8.26721	11.691
10.6618	10.4278	10.5461
10.6491	7.90346	8.76862
13.7676	7.32418	12.5797
10.1047	8.08444	16.161
12.7109	9.96679	13.2538
9.96838	12.9928	13.4055
8.00596	11.293	16.209
13.5363	7.53512	10.8674
10.2257	10.3882	13.1142
8.26233	8.41079	9.67207
10.2311	11.6139	12.0425
12.612	8.80771	10.4253
11.7796	7.60318	15.2392
9.8796	6.14231	11.2752
11.5467	12.3046	7.7788
10.0547	11.9932	11.9002
9.65935	8.882	11.5996
12.9821	9.75877	11.5273
8.04614	8.81153	10.9044
10.5284	9.51465	14.297
9.17145	8.88353	10.0397
13.5439	8.65914	12.916
10.1882	11.4065	11.0705
8.70867	10.5443	7.96093
10.0176	11.3735	14.1562
9.53097	11.9013	10.8975
9.07655	8.60722	9.59167
9.50486	7.99509	13.1098
12.2419	10.8033	11.8975
9.13527	7.87535	10.9264
10.7163	9.48382	11.8551
10.3252	10.6931	10.9061
13.4714	10.4541	10.3531
8.52458	11.2662	13.1065
9.08754	11.4743	8.08555
8.20134	8.96561	10.4778
11.9544	11.0504	10.12
10.9445	12.9119	14.2415
14.5849	11.3463	10.5716
10.7891	9.08473	9.87035
12.0587	9.30483	7.78647
13.5306	8.09482	9.26707
11.3681	8.54276	11.5724
12.6839	9.10011	9.76588
10.3477	11.0709	13.2346
13.4361	9.9589	10.4991
10.7924	8.05832	11.3265
10.6072	9.04879	12.1421
14.6724	8.82747	13.8027
8.94758	9.08066	9.10161
12.901	8.60729	9.13453
10.5802	10.1117	8.91316
8.27956	8.34842	10.9648
12.1582	15.1147	10.6619
10.5624	11.6314	14.826
13.3407	8.68471	9.97111
9.43813	11.0116	12.1499
9.30549	8.55059	13.4576
11.7794	13.2754	10.7018
14.0851	8.5196	12.4786
13.7585	10.2027	12.1262
10.4099	11.6884	13.4003
12.4432	9.31994	11.3366
11.3736	13.7707	10.5258
9.51122	11.3308	14.2999
8.05382	9.12833	12.5921
9.22222	13.7039	10.9097
12.7457	13.4921	9.85451
8.66096	9.29542	12.2577
11.7323	10.0583	10.7679
11.1965	10.3246	13.7566
8.82814	9.28209	10.0616
11.8933	11.4171	8.36396
9.66132	10.4333	12.8435
11.9583	9.94905	14.1741
9.72664	9.0677	13.6741
15.5941	9.37745	9.83088
9.78437	12.2737	13.019
10.4025	10.8286	10.8295
8.9208	11.1787	10.0703
10.0229	12.1388	9.8633
9.39979	9.12254	11.0509
8.44402	9.87613	12.8059
10.9506	8.31347	10.0615
13.5117	10.3982	12.0204
9.1727	10.9853	12.1874
13.2698	9.29939	9.82045
15.9258	9.63127	9.94166
11.3188	10.5807	12.1049
9.37056	10.9533	16.4003
13.1242	12.3371	9.56474
9.15831	10.8184	10.6145
13.8292	8.04336	10.6021
9.74421	12.7405	8.30012
10.8878	10.7017	9.32136
9.28979	9.65791	11.2622
9.31077	8.40416	13.431
13.34	10.1921	8.34212
10.8417	8.72857	13.4734
11.4677	10.8478	15.486
9.71191	11.1719	12.5277
8.68205	7.8018	9.66917
11.1522	9.25694	13.1107
9.18703	11.2941	10.3689
10.3793	8.80029	13.7463
14.8711	10.2431	10.6408
9.78468	11.4689	9.02904
9.58013	13.6996	9.62664
11.6963	8.80639	8.66014
11.6082	12.3428	12.7517
11.6358	9.32386	11.2897
11.8608	8.69087	12.4446
13.4242	12.6134	10.717
10.4614	11.3296	8.12526
9.70287	10.9692	11.2906
12.71	8.82279	9.61824
8.86533	8.69547	8.28623
12.1076	8.51787	11.0486
10.2255	12.0345	14.7186
12.2642	12.5995	9.26519
11.9901	9.59468	9.99591
13.6676	10.5992	11.7676
11.7497	8.58015	12.7542
10.538	8.72158	13.2413
11.9218	8.03502	13.0183
9.37149	10.4451	13.6386
14.046	11.734	9.05053
11.6169	8.28452	9.77193
10.9069	9.52838	12.3977
9.19739	9.94116	8.04341
8.911	8.74631	11.7742
11.7694	10.9346	11.6419
10.6178	11.1828	12.292
8.43987	7.93928	12.6197
10.5334	7.89512	14.7932
9.38297	10.1248	12.7057
17.4112	10.4968	11.0897
9.34775	10.0098	13.0518
13.3565	11.5419	9.25673
8.69345	11.6779	8.68611
9.53935	12.6959	13.9526
11.3748	10.0704	12.4054
9.57086	8.59585	11.6288
11.8117	10.4504	9.10156
11.0164	12.8532	10.2433
10.9748	9.54632	12.3013
8.49917	10.9361	9.96229
9.30221	11.4744	10.0748
13.6541	10.8875	11.131
9.05726	11	9.84681
10.6791	11.3715	17.058
10.3159	11.1689	8.88438
8.26735	9.34999	8.60285
10.7833	10.6659	13.5787
12.0385	7.66555	8.1315
11.3969	8.62892	8.96844
11.7139	8.56411	9.63753
11.9523	8.69725	8.70746
10.9751	10.7337	11.5338
9.62461	8.43024	8.42706
9.63947	8.99081	12.4077
11.072	8.4028	10.4007
13.4404	11.9555	11.2668
12.17	11.5914	9.40948
12.2887	7.74019	9.50803
9.70134	11.5117	13.684
8.06706	9.30131	9.7386
9.03452	11.9	10.263
8.98331	11.479	9.58603
11.7139	7.88947	8.85012
8.89679	7.98231	9.81575
8.27352	10.339	12.0282
12.4232	11.9795	11.5087
9.92544	8.92098	12.5042
10.1903	12.2714	12.73
14.6357	13.0474	11.6086
13.4921	11.6648	10.0389
9.22342	10.8848	8.92023
9.6467	8.81622	11.3723
10.8236	9.98057	13.365
12.0358	10.6952	11.9742
11.2774	9.06716	12.5446
8.57198	10.7011	9.20621
13.9206	9.38909	9.61791
11.4702	10.4643	9.67647
10.5883	8.40378	9.98996
13.0428	10.5726	12.6511
11.9957	10.9922	10.0297
13.357	7.71809	11.5909
10.3543	8.34722	9.95706
11.4456	9.33226	11.9964
10.4398	9.7679	14.5541
9.67985	10.3279	13.0305
10.0136	8.88258	9.72301
9.19803	8.09022	9.32917
10.3793	7.95559	8.91433
11.986	10.4012	11.5791
11.9278	10.15	11.4451
12.5432	9.28774	11.2923
12.7066	8.31606	10.6593
12.6291	8.64685	14.1805
12.8614	8.30492	12.2303
9.09484	9.51859	9.59621
10.8335	9.4793	10.7804
11.0678	9.96622	12.5308
10.5018	10.1944	13.957
12.2439	10.9506	10.9868
11.4948	11.6245	11.2294
9.31282	11.2998	10.5504
12.5284	11.5828	10.1153
13.1628	7.94936	11.6862
12.8648	11.6288	10.6384
10.7163	8.86638	10.7684
9.56148	9.54253	12.5143
12.3361	8.42563	12.1777
9.34667	8.35909	12.4561
10.5586	9.98641	13.151
13.2153	8.88536	11.2343
11.9614	8.26365	7.80413
11.3807	8.53481	13.2659
10.3612	10.3651	10.0564
9.91804	11.1393	10.1738
9.17475	9.10923	10.9773
9.0545	8.14827	11.406
9.8644	8.87977	11.5059
8.37639	8.16682	13.3729
10.6583	11.1441	12.3278
7.98993	9.85798	10.5893
9.51375	9.50668	13.438
8.68857	12.2057	13.9811
12.5958	9.92827	13.3845
9.68159	9.44958	10.7144
17.8998	12.4014	9.19773
13.7097	7.75769	11.9384
7.74826	13.5186	10.8018
12.7686	7.73437	11.0525
8.84787	10.6613	13.3989
14.2318	8.08337	12.6715
9.15203	8.89297	11.4829
11.573	12.4086	12.3004
8.71877	9.94291	10.1724
11.987	9.44607	10.3332
11.7278	9.84108	9.88157
15.0127	9.94187	10.3251
13.5825	13.9554	9.80945
10.8865	10.4134	8.95742
16.0089	9.17518	9.75954
14.3534	8.80719	9.0436
9.57571	7.87866	12.508
10.1176	11.3243	9.30022
11.9433	10.0831	18.3499
11.2752	10.1708	13.9408
9.42387	10.9803	9.74041
12.7089	11.304	12.9372
11.5637	13.3805	10.3336
11.8109	12.9599	14.8121
11.4651	12.8263	9.20009
9.71723	8.98507	12.1917
14.2302	11.4469	8.34483
9.24482	12.9997	12.6666
12.7107	7.89118	11.4374
13.6154	10.1847	16.0441
11.8059	9.31347	13.8073
11.7133	12.1919	11.4909
10.5312	8.98356	15.7702
12.8734	9.72113	14.7312
14.0499	9.17911	9.65712
9.9092	12.1897	11.7108
11.5058	9.47342	12.7674
12.1738	11.1879	11.9188
12.7936	10.2575	10.7515
14.1351	11.4839	13.1513
11.2135	8.87455	12.152
9.94959	9.01979	11.366
11.6073	12.5879	11.4954
8.79808	9.1036	10.8629
14.5798	12.342	8.82912
12.0009	9.51873	14.2101
10.0135	8.84634	11.3743
9.52123	8.78927	12.7952
11.2636	9.87164	13.6684
9.3802	10.373	12.5476
12.3471	8.05859	13.813
9.87089	9.6581	10.2345
13.0402	9.57207	12.4432
10.6175	8.78565	13.5054
11.4528	11.4991	10.9107
12.2157	10.2682	11.9968
8.80861	10.1394	12.5944
11.1944	11.5666	12.9538
12.9114	10.5857	13.6831
8.82756	10.2019	10.2327
13.0278	10.5923	9.2475
9.11022	9.78162	10.7657
13.2192	8.9982	12.0798
10.6582	10.2716	9.14771
9.8171	8.09724	14.5424
7.70667	12.2656	12.8656
14.8897	11.4511	10.6958
13.8994	10.33	9.72751
12.6262	10.5459	11.0117
10.4212	8.08444	10.0776
10.5418	11.3693	12.8358
10.9016	8.61136	9.13458
14.4252	9.51343	13.1644
15.264	8.11832	11.5202
11.7097	7.77663	12.8905
11.7707	7.732	12.6589
11.21	9.75163	8.54152
10.132	8.27515	12.1929
9.44752	9.7278	13.7619
10.3097	7.85131	9.66338
12.5997	8.50629	13.8176
12.3445	8.45385	9.08438
9.08672	12.1614	14.3553
9.1894	7.98202	11.3383
11.0313	11.3725	10.2899
12.0633	8.51562	8.63561
10.0314	10.0871	14.2205
10.6041	8.85692	13.1729
13.5996	10.1369	13.3228
11.952	7.6732	9.97442
9.42385	8.40165	9.57297
10.7791	11.7419	11.7228
8.06313	9.43404	13.501
11.2995	9.08441	14.1474
10.4227	8.36772	11.4658
12.7478	8.81567	13.0869
11.2468	8.40841	11.4518
12.8055	10.0708	10.747
12.2735	10.6788	10.2538
13.9586	11.4817	10.4787
12.6064	8.88365	13.9419
10.864	10.6917	14.1142
10.657	10.4336	9.104
14.3279	7.68874	9.69153
12.253	8.32143	10.8528
13.0723	11.5093	11.8202
11.2279	11.5199	10.2654
12.0349	12.0554	11.4037
10.9188	10.2544	13.5354
13.0001	8.42777	12.3115
12.9735	11.229	10.5056
12.4733	9.27219	10.8192
8.88914	9.26728	8.6291
13.1256	8.05805	11.4667
9.70456	11.109	10.6013
8.48704	8.45997	12.7134
10.0004	10.281	12.0022
10.2711	8.50712	13.1328
12.1641	8.6175	12.436
11.3825	11.1202	13.9492
11.9384	10.339	12.8687
10.2998	12.0769	11.0836
13.2094	8.50208	11.1323
12.31	10.1852	15.3618
9.24244	7.99887	12.1541
8.42009	11.9812	13.6117
12.1473	11.8363	11.9391
11.6739	9.25437	13.1823
13.6945	10.0607	12.1203
13.2111	10.2317	12.7719
10.3895	7.99322	13.1648
12.1067	8.65134	13.3473
8.65625	8.32053	9.15575
13.1468	10.2259	13.92
10.0788	9.02752	10.4081
10.6099	10.3432	8.05393
14.773	8.92772	9.13878
14.937	8.92813	10.1955
12.5662	11.4195	13.4282
9.61486	9.74573	11.0021
10.5514	8.04663	11.6855
12.8766	9.68431	10.5766
9.78408	8.33628	13.8201
12.1223	9.27571	14.0213
11.8973	11.1265	9.45333
12.8439	7.38896	9.59438
10.4441	8.33351	14.1737
12.1464	9.00854	11.3218
12.3731	8.13278	14.1411
8.02292	11.4296	12.7367
8.3127	8.01234	10.4924
9.95144	10.0647	12.8406
11.187	9.2567	9.16744
9.92014	7.83371	13.1298
10.2328	13.5589	10.2129
13.2513	9.43534	10.1764
10.6333	12.9667	14.8567
10.36	11.1772	14.5456
8.52599	9.84024	13.0725
9.30017	9.76487	9.9245
11.1524	9.50573	11.348
11.268	8.69272	12.3314
11.2851	10.2428	11.5759
10.9985	9.61976	13.2899
9.45789	8.44344	13.3918
8.55351	8.0381	12.7618
9.33838	9.64874	11.0649
10.9736	8.07714	12.0938
11.9403	10.6591	12.4172
8.29158	8.86756	10.3048
11.2944	13.0548	9.5889
14.6929	8.15274	9.56902
11.1767	12.4321	10.7326
9.29322	8.40071	11.1742
10.2656	8.97042	10.7675
12.1649	9.27659	13.3085
12.5444	10.3468	10.8903
12.7037	10.0775	10.1847
11.969	8.22067	8.77317
11.6875	9.45107	9.89345
9.6957	7.97189	12.4388
9.15459	8.64821	12.2995
13.1827	11.7745	10.7124
9.30847	8.58462	10.8407
9.22405	8.49625	9.59584
10.723	8.841	9.49817
12.4744	11.7591	11.0837
9.44499	11.6289	11.4535
10.0703	7.9806	11.4442
9.44423	8.39583	11.8602
11.0875	16.3085	13.3769
13.5291	7.86059	12.0228
12.163	10.5216	9.1933
12.7014	8.47285	10.7458
10.0547	10.3793	13.0602
11.9328	11.1486	12.8213
8.8351	9.19984	13.2491
7.78267	9.4212	12.0925
9.12239	8.28757	13.327
9.21958	10.2522	10.6819
10.4877	8.37851	9.71869
13.1228	8.76285	13.3166
11.8449	9.83577	8.55831
10.1503	8.25743	10.2209
14.3801	9.96708	10.7621
12.0763	9.09598	13.1031
11.3304	8.63699	9.42478
14.5338	9.52896	10.6255
9.78367	9.48452	9.76557
14.4955	8.8099	11.7091
9.14853	11.7861	12.8813
12.6419	11.4503	12.2936
9.81554	9.54859	11.4877
10.5835	11.5826	8.58026
12.8456	8.55536	9.79359
12.2819	9.45117	10.1321
9.88637	10.3811	8.58601
10.8706	10.9217	8.68751
10.4364	9.63733	8.35773
14.5651	10.9571	9.91704
12.0688	9.01226	10.2075
8.60237	9.00865	13.823
13.1116	9.86406	11.9536
9.38701	8.00355	11.3114
9.04292	12.2194	14.4179
10.3234	12.1593	12.0252
11.7486	9.84555	11.0364
9.7376	10.7239	12.8501
13.3096	9.91392	10.7669
11.22	8.84583	15.5248
14.5547	11.1501	10.2282
10.7586	10.3488	12.9009
9.6132	9.67347	9.97312
14.4825	8.44721	10.0581
9.24641	8.95501	13.3504
16.0776	8.04762	13.5084
14.4949	11.4101	10.2985
8.21451	9.45763	10.9553
14.1578	8.3786	9.99449
10.56	8.48816	15.4249
13.7898	11.3003	12.3231
13.5264	11.0391	9.53803
8.63281	8.4005	11.2687
11.1558	11.0468	8.89485
8.07318	10.9244	8.97292
9.72112	9.63882	8.63318
13.9629	7.94825	9.88338
10.621	11.2713	11.5914
12.0452	8.58143	10.2158
9.09513	8.66149	12.7828
14.4154	10.7333	11.7595
11.8861	11.1436	13.3838
8.63604	8.05034	10.9487
12.7348	8.57437	7.72329
11.9056	8.02918	13.9319
14.1012	10.79	9.50587
11.5048	7.88502	15.2499
9.86102	11.2844	14.1526
13.0644	10.1973	9.49601
11.6281	10.3199	14.1027
13.6093	11.2698	11.0278
10.4134	10.1445	13.9058
10.3389	9.5639	15.3387
9.73917	10.4026	9.78318
11.2879	12.8099	11.656
11.4377	10.9831	8.36225
8.54288	11.9836	8.42652
11.4266	10.8947	11.2827
11.6499	12.7898	14.469
11.7236	12.4883	10.79
13.0959	10.0296	12.5077
13.0012	12.0224	8.07237
11.6853	10.6481	10.3488
11.6656	8.88004	14.4252
12.5689	10.0262	12.1681
9.60205	10.9727	9.31327
9.93378	10.1484	12.8997
10.5662	8.82734	12.6534
10.037	11.1408	13.7544
9.04122	10.1232	11.167
10.9489	9.7388	9.71562
11.2975	10.9713	13.672
8.91352	9.08231	11.8781
13.5977	9.29209	13.3961
11.6607	9.16867	12.017
10.6684	10.9683	11.3376
8.83093	9.02162	10.644
8.82921	11.3418	8.18874
11.0826	12.0585	12.0206
8.49281	11.6947	11.4816
12.8371	11.4034	8.2644
9.84591	8.6436	10.7669
12.5877	9.96197	11.5063
9.34583	7.27799	11.5932
9.77444	10.5715	13.0642
11.6774	12.6191	12.8376
10.9781	9.05069	8.21456
10.3603	10.0807	8.85888
10.0913	9.27701	11.79
9.63047	8.85758	12.6498
10.9524	7.51468	12.0933
8.77439	12.4507	9.00152
14.1628	10.2238	10.385
10.2827	12.6039	11.7075
15.6643	9.80887	10.9076
9.31517	12.8629	8.92597
8.55983	9.88111	10.7454
12.2429	7.62476	11.4635
10.9139	12.1961	9.69698
11.7673	12.1145	13.5242
7.83769	13.4203	12.2919
11.2243	12.3731	11.5334
13.0383	7.49489	8.92374
11.7789	10.7814	9.08836
10.7705	11.1122	11.8177
9.0379	8.68506	13.2732
10.3874	11.1159	9.77503
8.92472	8.0027	12.3834
8.94854	11.5062	9.51582
13.3849	11.6649	9.98
12.3812	7.98761	11.4006
11.7786	10.737	10.8497
12.6727	9.54688	11.1654
9.09413	13.4755	12.3208
11.99	12.9624	9.89601
12.2384	8.62044	11.3444
13.1031	10.0646	10.2514
10.1081	10.3743	14.291
12.7221	10.6355	10.0233
10.8074	10.0014	15.0396
12.5321	10.2776	10.1353
13.734	10.5268	9.10024
9.41049	9.95289	11.9461
9.50225	10.1166	10.6549
10.7894	12.637	12.1265
8.60981	9.75134	9.67871
11.7945	11.0166	11.5032
10.5929	13.7158	13.1449
12.5132	10.6975	13.8762
10.03	9.39255	11.1422
11.1686	10.9018	9.83547
9.89405	13.9979	11.3162
7.78405	10.1279	10.2238
12.6158	12.8661	10.656
9.69178	12.5695	13.0765
11.3513	9.59442	12.1611
11.5226	11.8706	12.1166
10.7093	9.68046	13.5503
13.3953	8.42068	10.3445
10.9045	8.99027	11.9232
14.1342	9.57365	12.5433
10.1514	12.1414	12.6782
9.25319	8.25828	8.5886
12.1869	8.08821	10.9213
10.3253	8.53087	12.9434
13.51	9.47033	11.3972
13.633	9.86529	12.2831
11.8346	11.2067	14.6377
11.2705	8.12825	9.72753
10.9689	9.75681	10.9103
11.6968	11.4538	11.1355
8.07243	9.04641	7.89118
9.8565	11.9132	8.33695
8.91725	9.79807	11.3948
10.339	11.3826	9.86089
13.1683	11.9519	7.70411
10.5537	12.8784	12.3715
13.2576	11.2046	10.7739
10.5745	9.56428	11.2603
10.6833	11.5278	10.3009
13.6345	13.3633	14.3045
10.6842	8.20794	9.67714
9.36098	10.0962	12.0459
11.554	12.3113	12.1285
10.0199	12.9073	11.2426
11.7546	8.55401	13.6702
12.9371	10.9292	11.2722
8.69505	11.5173	14.3078
13.0534	13.9709	10.5205
9.76961	9.75609	8.15957
10.3235	11.3347	11.5872
8.98641	12.6206	11.3412
9.03499	10.4936	13.968
9.08802	11.7237	13.49
10.571	11.1558	11.7859
10.3395	11.8318	12.198
10.4123	10.1952	10.9733
8.37043	8.54755	11.6487
12.2704	9.50434	9.62719
10.0701	10.6143	7.99893
9.67223	10.809	8.47962
11.4617	13.9757	9.48496
8.91883	9.64631	11.1506
13.0574	10.3077	13.2913
10.7343	10.7201	10.2923
8.63771	10.7517	13.1399
15.277	10.9388	11.2906
11.3503	9.9397	11.6041
9.25009	9.78028	14.5499
12.2914	14.9182	11.926
12.4725	9.16285	9.91565
9.19321	8.43496	11.5079
11.9589	8.82617	10.2095
12.2221	10.8663	10.4199
11.263	10.8026	12.2852
10.4385	13.3838	13.5398
9.18108	9.77426	9.47015
11.6009	9.36763	13.2241
10.4565	8.41802	9.6529
9.50789	10.0498	10.6886
9.19259	12.2717	10.1511
12.8738	11.8484	9.22364
9.36881	13.3803	10.0385
9.0229	10.8179	10.5682
10.7873	10.1388	9.12624
11.4038	11.6895	11.8617
10.6954	10.89	7.83719
9.54375	7.70453	13.3113
14.6295	6.81801	10.2291
8.4439	9.15537	7.72042
14.2644	9.70219	10.0278
7.75995	11.9979	11.4363
10.3813	10.6971	7.99044
12.5195	16.2662	12.6007
11.2805	10.5771	9.18487
12.7174	12.5612	11.2517
10.0498	13.8376	9.66315
12.5855	11.2236	15.4636
10.1466	9.80143	10.7441
9.8657	15.6307	9.8849
11.7327	15.2854	14.2298
10.2688	11.4129	12.5091
10.6127	9.95184	8.81118
12.976	12.7146	12.0843
10.3995	11.5013	12.4678
9.03477	14.4041	11.6774
8.64771	11.2576	10.0696
11.9794	14.1469	8.84348
14.2609	12.8281	12.256
13.4332	12.4869	10.5686
7.94954	15.1025	9.51816
10.6546	10.8591	10.237
17.6774	12.8601	12.2019
10.1972	12.6538	10.4008
12.0912	14.594	9.68177
8.25781	12.4302	11.5919
12.6602	15.6185	11.4571
10.1727	11.9547	11.0994
8.59652	15.6366	10.7956
12.2824	7.81308	15.4043
11.3513	16.0336	9.81713
11.0136	14.5264	14.1129
9.55856	10.796	8.91385
11.3937	12.046	11.0667
10.7317	10.0093	11.5572
12.6558	13.862	11.3983
8.95067	15.1646	11.6004
13.0026	15.7363	10.2959
12.645	11.2988	10.5665
8.49793	11.4754	9.49999
11.5248	12.762	10.7679
10.5547	12.65	11.2261
11.653	10.1344	11.36
11.8676	9.88713	10.753
8.83286	11.7839	13.4367
9.30864	11.3657	10.1936
9.41551	16.006	9.23597
11.3606	15.2181	8.02658
12.5243	11.5595	12.0739
12.2028	10.1578	13.6078
13.1695	13.6662	14.3407
9.74985	8.60552	9.78103
10.8878	14.6332	10.002
10.3509	9.80046	17.4843
8.06873	8.7364	10.044
10.5084	11.9609	10.882
12.8914	10.2421	9.34569
14.5894	15.3067	13.5989
13.4969	8.9462	10.0082
13.5665	8.3675	9.49685
8.43308	11.6312	12.8367
10.5221	14.8185	11.53
11.809	7.53823	10.1787
11.1508	7.74059	9.91374
13.6422	12.4968	11.3134
13.1671	12.8105	10.6771
11.2951	10.946	12.4081
12.3597	12.9531	8.0735
8.70179	13.7215	9.95645
12.1567	10.6684	13.0978
8.81964	10.2653	12.5
13.0696	12.9206	7.76938
12.1077	12.3882	11.5501
10.1136	13.6719	11.791
9.97485	14.4646	9.21977
14.2821	13.6176	12.3498
8.47537	13.6682	11.9152
13.6457	14.5694	9.09529
12.6886	10.3261	11.2219
12.4068	9.9665	10.9649
9.8767	9.68198	11.7213
13.0793	13.6884	13.5355
7.93003	12.636	12.4159
12.3956	14.1146	13.7246
10.9692	11.3146	10.4319
11.9939	9.69928	11.0308
11.3869	11.2671	10.4641
10.1556	11.4986	10.4528
10.0535	12.5516	13.2745
14.9723	10.9543	13.2182
8.73664	13.1514	13.4037
11.085	17.6037	13.5941
8.49905	9.16264	9.43363
12.5154	10.3801	9.12717
13.0421	14.4146	12.8967
8.98297	11.4662	11.9757
9.0027	16.2401	13.5656
9.96982	11.3191	13.7662
9.41244	12.0418	11.9809
9.28235	17.0315	12.9056
12.5606	13.3892	8.80536
10.4578	9.37921	13.0083
12.0623	11.297	9.63633
10.4797	9.86505	13.1581
12.0872	9.50647	12.6141
13.4467	11.882	11.6023
12.3428	15.15	10.2149
11.5514	14.3325	13.766
11.9706	9.0864	8.97785
11.4736	8.86003	13.9203
15.0977	12.4862	12.9019
13.554	13.036	11.4183
14.4432	12.7544	10.4427
12.1019	12.5929	12.9525
9.84789	13.9298	9.04054
8.52388	12.3043	13.0339
12.9766	13.7069	10.3075
13.9008	11.8065	11.9029
12.3823	8.59615	12.4855
12.8969	11.4161	10.3983
9.57272	14.6436	10.0971
11.3049	11.878	14.5339
9.89518	11.2808	8.49513
10.6449	18.0375	11.5903
12.1163	13.764	9.93297
13.0882	9.42968	13.1161
13.1612	9.99322	13.3884
12.7109	9.63205	9.57334
9.61001	11.8626	10.0207
10.6184	8.78607	10.3991
10.7544	10.5181	9.44294
8.15674	10.3596	8.62355
8.51444	14.0969	13.5539
8.36641	9.84936	10.1933
10.3776	12.0262	12.4766
9.57499	12.468	10.6296
11.6147	11.6138	12.0295
11.6699	11.3677	12.9105
11.5783	12.0254	12.3509
10.6878	13.0471	11.1943
8.54493	11.1188	12.101
8.45516	11.4269	12.7705
8.8953	12.4278	15.605
9.55536	12.5275	13.7502
13.1277	11.433	13.9111
9.04603	13.1773	12.1667
10.2166	14.8946	9.71961
10.3159	9.13496	8.9227
10.2511	15.7147	13.8349
8.45372	13.316	14.2353
12.7558	14.8267	12.6813
10.3328	11.4991	14.0353
13.0021	9.88766	9.78671
9.86841	13.5182	11.9599
12.2217	12.5925	10.1635
9.66885	13.5281	12.2535
8.76295	11.4755	9.14132
11.7411	13.8921	13.2531
12.6962	10.7776	12.955
13.7567	10.6653	11.789
11.9501	12.5196	12.9868
8.29577	11.2051	10.6711
10.2994	11.2993	10.7798
10.7712	14.5778	12.0424
8.60622	14.7625	7.76878
11.4755	14.9625	9.63216
8.81948	9.20916	9.55411
9.13627	8.08242	11.1554
12.1401	12.4477	10.4626
11.3807	11.6524	11.7166
8.50613	8.85944	12.8621
11.6533	11.0008	12.2433
9.58122	9.55003	11.3472
13.7931	8.93808	8.68499
13.0428	9.50335	9.80528
9.17637	12.3607	8.83089
10.1542	14.0687	9.88096
10.856	11.5272	13.5462
10.1902	11.1238	9.02245
10.2079	7.87652	10.6672
9.05748	12.6692	10.8185
10.2555	8.4882	10.9471
10.1385	7.15046	9.36034
10.7036	12.2994	13.0332
12.6228	12.4746	8.39955
9.31465	12.2977	10.459
9.78108	11.3113	13.5595
15.3047	9.73407	10.1101
11.0096	9.78465	13.0974
10.1634	11.5679	10.9876
11.236	9.35515	10.1052
13.5801	12.9925	12.1849
9.19426	10.268	13.1903
13.1564	8.90812	13.9223
12.0725	10.9935	12.2973
10.2087	11.2775	9.26688
12.7524	14.5579	10.5666
9.27989	9.94149	12.0228
9.75649	11.4487	8.9759
10.2547	11.938	11.3559
12.2768	9.7938	9.26209
8.37968	10.9145	9.52728
8.16164	9.63201	12.5634
9.19377	11.6607	12.2747
7.9712	12.2897	8.91615
11.6481	13.4663	11.9253
9.47306	15.263	9.26306
9.94187	9.91281	7.75656
11.6945	13.5244	14.1497
8.7338	13.6081	13.207
12.747	7.65921	10.2407
9.31942	8.55132	10.7526
11.7888	8.35628	10.6073
11.4057	9.62394	10.778
12.5418	9.4022	10.511
10.9038	14.9528	11.0083
9.12621	10.3852	10.6593
12.3374	11.8771	10.5085
13.4566	13.2668	10.7294
8.56982	14.2529	13.7383
10.4261	11.3497	9.83596
11.8672	8.69213	10.631
13.4723	14.4065	7.91576
9.20987	10.422	14.9824
9.99449	10.7291	12.162
11.4994	12.1611	10.0447
11.3475	12.4312	11.091
9.638	9.24947	14.4043
11.4936	9.98413	10.1948
12.5822	14.4698	13.8294
10.8494	8.30118	12.4409
11.7166	8.32787	8.81359
11.6085	12.8778	10.2728
12.0433	11.9462	12.6948
9.8711	15.6082	10.1523
8.8431	10.4619	10.0785
9.55011	13.2463	9.63644
10.6816	12.9232	11.3079
10.9843	8.23668	12.5971
14.2439	10.9532	7.90274
8.57202	10.8965	8.81925
10.5149	12.248	9.61386
10.3638	12.2088	9.63192
10.5791	8.80632	11.5173
10.7668	12.1905	9.5752
11.2777	13.8825	11.8483
10.5074	13.0385	10.2153
15.6977	10.9699	13.0836
7.84461	8.75475	9.47535
9.24653	9.54595	12.1307
10.8577	8.27282	11.9917
12.0876	13.8704	13.3744
12.6689	10.1349	12.0327
10.2491	12.6567	10.7676
8.77647	10.9146	12.8799
9.5523	9.95222	14.0106
9.20719	8.04166	10.772
11.0418	8.05561	12.3532
12.0923	14.7496	13.3257
13.2617	12.7603	9.14942
10.9425	11.2255	11.3612
10.1424	10.2365	12.4246
11.1836	13.742	12.3333
9.82842	14.2805	10.753
9.4557	10.9559	12.463
9.46078	10.0489	12.92
11.1525	15.4286	11.5165
10.5982	10.1504	12.3945
15.1874	16.1677	11.9608
9.72971	9.20129	12.186
13.2835	13.0112	10.8858
13.9671	13.0875	8.26627
11.4841	9.49077	9.47996
9.49637	12.1352	10.7816
14.537	12.8345	10.9401
15.192	11.6875	14.4846
10.5968	11.1517	10.3236
10.585	9.20899	11.7541
11.8359	13.3522	11.415
11.1233	8.86743	10.8598
15.1292	7.8827	11.9319
10.71	14.0838	11.143
13.8095	12.7124	10.7777
13.895	13.0161	15.8403
11.503	9.58192	9.9301
16.2061	13.6921	8.95023
12.4935	7.63981	8.98445
13.7591	10.9915	10.9921
12.9141	13.3587	11.9624
14.6922	11.91	13.1317
12.521	14.3925	10.4988
9.39652	10.2245	8.64767
12.2026	10.7998	9.91374
16.4694	6.96058	9.7733
8.68254	11.9421	12.0112
15.7212	11.6432	12.618
14.1431	14.5591	13.8957
10.407	7.8953	11.3862
12.5149	16.5394	10.7966
9.30312	8.54144	11.9557
13.9034	9.7444	11.4986
15.6579	9.93574	10.3788
15.5384	14.153	10.0158
11.8674	11.5547	9.88935
13.1797	7.32832	8.03474
11.9168	12.5481	8.71122
11.7338	12.3046	13.4054
7.62388	11.6402	11.2425
9.19739	10.8826	15.5683
10.4211	12.057	9.86053
11.9925	8.61993	13.1577
16.2518	12.3679	14.5198
15.2919	10.4664	12.0682
13.5302	10.1847	9.93648
11.1701	8.41502	16.1673
18.5249	12.4363	15.3837
8.26538	12.2974	11.7745
14.6067	7.84021	11.3175
9.93615	8.35979	12.031
9.37034	10.4777	11.2326
12.2874	7.6555	15.7867
9.4293	12.2175	11.6594
16.0701	12.4071	15.0691
8.69881	13.4954	13.7166
11.1239	15.4616	12.4749
14.9398	9.84177	15.5966
8.94357	11.8581	12.0176
8.43442	9.78213	14.5256
12.8377	8.46972	14.0166
13.3273	12.167	15.1745
10.9749	14.4393	13.0019
12.3802	14.7434	10.649
14.5527	9.07176	12.6809
10.5574	7.32885	16.0791
11.4942	8.88935	7.68881
14.8994	16.8551	16.8653
12.5296	13.3722	15.4442
13.9808	16.2754	12.4207
14.2022	9.82064	12.6578
13.9086	9.49596	11.1883
13.9658	8.96099	14.1784
15.4425	10.7426	15.7648
10.7549	12.6498	16.5043
10.1691	11.5942	11.9118
10.4601	12.0652	12.8864
14.2499	12.888	12.0792
12.8466	9.17305	13.4775
14.2007	10.4034	10.8027
10.9077	12.4643	9.53646
9.27678	8.75679	11.4711
9.91645	14.6607	11.645
12.1817	13.0143	17.4025
12.9757	7.61875	15.9837
10.8866	8.21563	14.3595
16.2949	9.32908	11.7096
13.7967	9.98413	14.9381
9.12673	10.0218	9.05417
10.6546	11.2165	14.9529
14.7667	10.8159	9.53784
11.6718	11.0253	9.06466
15.2684	10.3852	12.4627
12.8436	10.4302	10.3323
7.40352	11.0272	16.4069
15.6106	11.8877	9.53764
12.8634	12.1879	11.5
8.23242	12.0925	15.2023
12.114	8.83162	8.91358
10.281	7.6962	13.4377
9.22542	13.107	12.4124
10.8751	9.77312	11.1489
15.2836	10.8846	13.4997
13.577	9.85753	14.7517
9.08643	9.9002	11.0025
8.48893	10.4289	11.6595
12.2303	11.05	15.9011
12.055	7.96278	12.8644
12.8139	7.42358	13.7705
13.0056	9.79653	14.7969
14.1453	13.1666	14.1394
13.0827	12.5994	14.0267
13.5204	8.45837	14.5219
14.7441	11.038	11.2918
9.89523	13.5205	11.4764
11.924	12.9081	9.44286
15.2696	9.97542	14.5657
11.7015	11.7711	13.6662
10.6395	11.0367	14.3473
18.4777	13.7102	11.466
13.6732	13.2796	9.74923
9.63559	8.76142	10.582
7.95134	15.0466	13.5801
10.3972	12.2279	13.2182
9.64243	13.1025	12.6571
11.6771	13.6537	15.972
10.1712	10.7081	15.0522
11.0703	13.0421	9.37899
11.1554	14.2766	11.7758
14.4829	9.84331	15.2471
10.882	11.5537	11.4117
11.6873	10.928	17.5164
11.0892	11.3152	12.734
10.6364	11.9102	11.1069
11.5673	11.6801	17.7291
12.4504	9.6732	14.1472
11.4564	12.0139	9.88742
13.8637	9.3531	12.107
11.7348	11.0331	10.3906
11.938	14.7377	9.53082
13.1177	13.3002	11.8821
10.9318	8.76669	16.5526
13.2698	7.79318	16.0783
15.0284	13.4663	10.8899
8.50064	14.5602	10.0708
15.467	8.87132	13.5288
15.6584	15.9183	8.49897
15.0165	13.9087	13.388
10.5551	13.2808	12.8749
9.20457	13.5579	14.2056
13.5989	11.5169	14.4011
12.0788	7.56041	14.6699
13.3551	13.1979	13.8934
11.6187	13.0959	14.7528
13.5079	11.5676	8.80752
11.0828	11.1295	11.2491
11.5652	9.37647	15.2419
12.3386	11.485	11.9677
11.1098	9.45201	11.2016
11.0855	13.9116	18.699
14.4581	12.9847	13.191
15.0482	9.80497	10.2406
15.3537	14.6505	8.18294
8.37487	13.5059	8.58943
8.55876	14.5169	10.4434
11.7567	13.5404	10.9388
10.8409	14.4925	12.4195
8.75856	13.4099	9.88614
10.3685	13.9148	11.9672
10.3233	16.6335	11.7323
8.00192	11.7284	14.5989
11.1361	11.7046	11.4589
11.4498	10.7187	12.1485
14.2082	15.8295	13.0586
10.3877	12.0572	12.2944
11.5911	10.7047	11.4672
8.51187	15.983	13.1441
13.4866	8.15841	11.5399
8.43829	10.9363	11.8358
9.09761	10.4498	12.2041
12.9263	13.6881	12.7307
12.5415	11.0305	12.9538
13.3407	9.65771	11.1144
11.712	12.3322	13.9124
9.16536	12.6313	15.2323
[truncated: 18,886 more rows]

## Sheet: S.Fig.4b
Log2(TMTpro/TMT)
0.4662
0.4939
1.6991
-0.2763
-1.1767
0.2614
0.8351
0.0109
0.0411
-0.0022278
-0.2483
-0.0622
1.0032
0.7776
-0.1704
-0.9221
0.1735
-0.7996
-0.2011
-1.2766
-0.452
-0.2826
0.4394
-0.9215
-0.4554
0.431
-0.4721
0.3374
0.3295
0.2698
-0.3555
0.4926
-1.2165
-0.3468
-0.157
0.3741
-0.349
-0.1451
0.1776
-0.2193
-0.9537
0.6774
-0.1989
0.2892
-1.8418
-0.1935
-1.8097
0.286
0.3935
-0.4014
-0.6029
-0.7278
-0.882
-0.1399
1.2897
-0.3061
-0.0313
0.123
-0.2091
0.4965
0.354
-0.063
-1.0205
0.2847
0.0509
-0.0729
1.3144
-0.4166
-0.172
0.7819
0.0022526
-0.0859
-0.0496
-0.188
0.2705
-4.5212
-0.2148
-0.1133
-0.1311
-0.2031
1.0423
0.2236
-0.0879
0.7497
0.2708
-0.6218
-0.028
-0.1861
0.9904
0.1015
0.2432
-0.4404
0.1172
-0.7155
0.1086
-0.2157
-0.7566
1.2129
-0.4647
-0.4981
0.6468
0.0294
-0.2555
-0.5573
-0.0547
-0.7143
0.3553
0.5652
-0.4412
0.6707
-0.2826
1.043
-0.3327
-0.0714
0.3788
-0.2782
0.0499
-0.0349
-0.7897
0.2951
0.0206
0.1768
0.1131
-0.2156
0.1272
1.0521
0.0693
0.1682
-0.0813
-0.0281
-0.4223
0.3565
-0.4323
-0.3608
0.6484
-0.5723
-0.2946
-0.0201
-0.0366
0.1716
-0.1286
-0.1358
-0.0292
-0.2357
2.2911
0.1067
0.8511
-0.4498
-2.152
0.1044
0.1689
-0.7986
0.6429
0.1292
-0.5069
0.6006
0.1334
-0.1723
-1.1231
0.52
0.1413
-0.1866
0.2548
-0.3924
-0.3278
-0.5185
-0.4256
-0.7461
0.1825
-0.4016
-0.7053
0.8696
0.2607
-0.0365
-0.5377
-0.6965
-0.7868
0.0582
-0.0583
-0.6923
-0.3134
-0.7471
-0.0479
0.1003
-0.441
0.4048
0.119
-0.6013
-0.431
-0.8123
0.7309
0.2967
-1.3477
0.2424
-0.0248
0.5685
-4.6491
0.1767
-0.7012
-0.1988
0.0891
-0.6716
0.0351
-0.1271
0.5163
-0.0576
-0.2924
-0.1183
-0.7628
-0.737
-0.9072
-0.0713
-0.1213
-0.0496
0.7546
0.1326
-0.295
-0.4316
-0.1473
-0.5554
-0.6432
-0.0894
0.5559
-0.6159
0.2628
-0.2853
0.2987
0.5389
0.1607
0.0159
0.5799
0.3666
-0.2631
-0.529
-0.2939
0.1064
-1.6858
-1.7263
0.6576
-0.7023
0.9276
0.7323
0.0111
0.0125
0.3742
0.2984
0.5695
0.408
-0.7617
-0.304
0.0727
-0.223
0.8574
0.4508
0.4953
-0.5093
0.1073
0.6689
-0.0538
-0.2811
-0.2539
0.4786
-1.1399
-0.4973
-0.1115
0.131
0.1678
-1.0213
-1.1996
-0.2077
0.8356
-0.1518
-0.5974
0.2448
0.0876
2.4176
-0.1409
-0.3064
0.2575
0.3551
0.5849
0.0040188
0.0808
-0.0927
-0.1605
-0.2743
-0.4152
-0.1804
0.1909
-0.5354
-0.1308
-0.2637
0.2526
-0.5158
0.2041
1.1656
-0.3901
-0.0339
-0.1225
1.2011
-0.8222
-1.076
-0.7017
-0.1722
0.3702
-0.438
-0.3859
0.6466
0.0448
-0.9595
-0.513
0.2543
-0.7896
0.0388
0.277
0.3039
-0.1862
0.2467
0.9263
2.4694
0.3944
0.7073
-0.0733
0.157
0.7914
-0.0195
-0.248
-0.8116
0.6613
0.3847
1.4279
0.6932
-0.4185
-0.2399
-0.9669
0.0229
-1.16
1.5188
-0.3366
2.174
0.8216
0.8441
-0.1637
0.054
-0.6121
0.1667
1.2401
0.2689
-0.1895
1.1044
-0.0441
0.4678
-0.5006
0.2529
0.1449
1.0281
-1.2515
0.0716
-0.4085
-0.5609
-0.0432
0.1452
-0.3666
0.3323
0.0335
-0.1156
-0.2088
1.0966
0.0769
0.4494
-0.0884
-0.3719
0.6551
-0.6776
-0.3583
0.2558
-0.4903
1.0313
-0.1425
0.3876
-0.5183
-0.0475
-0.019
0.7703
-0.7048
-0.4255
-0.7271
0.0703
0.5737
-0.1334
0.0398
1.9684
-0.4734
0.0186
0.8076
0.8156
-0.4971
-0.303
0.945
0.467
-0.7181
0.7899
-0.5193
0.6031
0.1785
0.6188
0.2759
0.2575
0.3873
0.201
-0.155
-1.1039
0.5678
-0.9831
0.2813
-0.7076
0.0036564
0.9108
0.0299
1.0872
-0.7118
0.0741
0.0283
0.5511
-0.7806
-0.3629
-0.3508
-0.2965
0.7314
-1.0474
-0.3864
-0.5021
-1.1377
0.2487
0.6085
-1.109
-0.629
0.0771
0.8338
0.4836
-0.7813
-0.6245
0.0084648
0.206
-1.0621
0.8705
0.3533
0.353
0.2218
-0.4219
-1.0144
0.559
-0.2619
0.4706
-0.4357
0.4917
-0.0436
-0.0255
0.1443
-0.5409
-0.2823
1.4492
-0.3723
-0.1216
-0.2758
-0.0032253
-0.4554
-0.306
-0.1809
-0.3212
-0.3836
-2.4681
0.9185
-0.066
0.0085888
-0.5215
0.05
0.1696
-1.2986
-0.4169
0.4837
-0.5295
0.1595
0.122
-0.1072
-0.0226
0.9809
0.4894
-0.2605
-0.4236
0.2137
-0.9935
-0.5042
0.0506
-0.685
-0.976
-0.813
-0.4277
0.4101
0.5063
0.0433
-0.7676
-0.929
-0.2334
1.3827
1.0349
-0.7331
0.9005
0.3138
0.2905
0.3992
-0.2732
0.1841
1.0637
-0.2069
0.3475
-0.3587
0.461
-0.938
-1.4281
0.6394
0.2429
0.1641
0.1836
0.3922
0.0209
-0.2297
0.601
-0.2231
-0.789
-0.1065
1.4524
-0.673
0.1218
-0.0951
-0.0955
1.0016
-1.3409
-0.0379
-0.5761
-0.5328
0.3668
0.54
0.429
-0.4549
-0.2331
0.8925
0.2069
-0.1577
0.5881
0.9456
0.1349
0.2155
-0.107
-0.1991
0.4233
-0.0702
0.8536
0.0264
0.2608
0.4252
0.1825
-1.1244
0.6519
0.2956
-0.1293
-0.0573
-0.3134
-0.456
-0.5762
-0.2822
-0.0891
-0.1832
0.0126
-0.5067
1.1844
0.7636
-0.7675
0.812
2.3591
1.0543
0.2382
0.6625
-0.5879
-1.2772
-0.38
-0.477
1.0449
0.0662
-0.4807
1.2062
0.1312
0.1486
-0.4339
0.686
-1.2872
1.0873
-0.0838
-0.4213
1.6861
-1.4306
-0.2324
0.1825
-0.2475
0.7971
-0.3306
-0.0628
-0.1833
-0.211
0.1651
0.1709
-0.2841
0.4472
0.4072
0.144
0.1033
0.0096283
0.8831
0.3429
0.8667
-0.0092316
0.6519
-1.135
-1.3619
0.8257
0.8773
-0.1737
-0.1785
0.1521
-0.802
0.4649
0.6923
-0.4146
0.8688
-0.0442
-0.5722
0.6789
0.2661
-0.0036087
0.2551
-0.5726
-0.2384
0.406
0.5309
-0.1263
0.1954
0.0635
0.0206
-0.545
-0.1751
-0.8525
-0.4837
0.5868
-0.3348
-0.0823
0.8269
0.1333
1.8801
0.5095
0.4137
-0.1434
0.2646
-0.1067
0.1578
0.0912
0.0447
-0.2085
-1.6026
0.6859
-0.7211
-0.3686
-0.1586
0.4458
0.4617
0.3152
-0.1152
0.2108
0.4721
1.2165
-0.367
-0.3387
-0.4459
0.0182
0.5358
-0.7501
-0.239
-0.3189
0.4247
-0.1344
0.7301
-0.1311
-0.7631
0.2902
0.3564
-0.5372
1.1745
-0.2704
0.3218
-0.9302
1.2284
-0.883
0.0987
0.1942
-0.1385
-0.9172
-0.0633
-0.433
0.4505
0.0045338
1.2268
1.6278
-0.4738
1.0815
0.0553
0.9319
-0.9781
0.0076084
2.9463
0.2607
-0.3281
0.3432
0.3113
-0.121
-0.5981
-1.2275
-0.031
0.8724
-0.4516
-1.1924
0.2952
-0.1095
0.0645
-0.9951
-0.2752
1.0454
0.0037766
-0.2352
0.6772
-1.1039
0.076
-0.4635
0.361
0.8737
0.3497
0.4463
-0.5159
1.3735
0.2122
-0.3725
0.8664
0.0683
-0.2579
-0.2709
-0.2739
-0.1677
0.2305
0.7221
0.3788
0.7895
-0.6725
0.9026
-0.1599
1.6109
-0.9705
0.0046482
-0.2465
-0.7658
1.108
0.0377
0.1492
0.2455
0.09
1.0359
0.2077
0.9566
-0.5191
-0.293
1.2696
-0.3264
1.0017
0.382
0.1273
-0.2297
-0.7099
-0.1307
0.3753
0.0819
0.112
0.1876
0.2469
-0.1188
0.7581
-0.4989
0.4779
1.0488
-0.6504
0.5452
-0.0735
0.3944
-0.0488
-0.1459
-0.9301
0.6283
-0.1422
-0.0733
0.0036831
-0.0041409
1.067
-0.1497
-0.821
-0.126
0.0725
1.3067
-0.0555
0.6749
0.0572
0.5681
0.6642
0.5596
0.7427
-0.0755
0.5804
-0.2846
0.2759
-1.195
0.5427
-0.9826
0.3669
-0.2029
0.8206
0.0486
-0.286
-0.2991
0.0178
0.5347
0.4358
0.3349
-0.1307
-0.8917
0.0386
0.6297
-0.3106
-1.2248
0.0936
0.9146
-1.6058
-0.2826
0.7283
-0.2395
-0.2044
0.2209
-0.465
0.7956
-0.6474
-0.3066
0.2679
0.1154
-0.2862
-0.0785
-0.1512
0.1242
0.1964
0.1314
-0.6767
-0.043
-0.5693
-0.7963
-0.9779
-0.6805
-0.2893
0.0146
0.7
1.0469
1.0083
-0.3502
0.0742
0.9546
0.0663
0.6109
0.0537
-0.2516
0.1594
-0.4029
-0.3112
0.1466
-0.4728
0.378
0.254
0.0139
1.3897
-0.6139
-0.2832
-0.6152
-0.6771
-0.3069
0.58
-0.3568
-0.1194
-0.3719
0.0715
-0.9952
0.1971
0.5098
0.9148
-0.0785
0.8543
-0.097
-0.3074
-0.1292
-0.9486
1.1422
-0.9383
-0.3602
0.0628
1.0688
3.6953
0.1687
0.5036
0.5181
0.7379
-0.2985
-0.5793
0.1817
-0.6079
-0.3367
-0.4646
-2.7804
-0.6559
0.2607
0.4982
-0.1986
-0.2827
0.8792
-0.4707
-0.0062027
0.205
0.1176
-0.7901
-0.3675
0.13
0.4617
0.1319
-0.5263
0.0364
-0.7049
0.4462
0.9079
0.463
0.5084
-0.3487
-0.3466
0.3856
0.3435
0.06
-0.0079899
-0.1254
0.1943
0.4546
0.0981
-0.1705
-0.0455
0.6047
-0.0525
-0.1492
-0.0893
-0.344
-0.9702
0.5806
-0.318
-0.1567
-0.7935
0.4864
-0.1183
0.2451
-0.8855
-1.5378
-0.4281
0.0163
-0.0647
-0.3382
0.9507
-0.1811
-0.068
-0.576
-0.4669
0.3345
-0.9972
-0.7656
-0.2317
0.3937
0.3313
0.5606
0.117
0.5842
0.0158
1.5222
-0.2221
-0.1713
-0.2051
-0.074
-0.3389
-0.2111
-0.0513
-0.8429
1.7423
0.2398
-0.6211
0.291
-0.121
-0.2192
-0.9045
-0.8506
-0.1369
-0.9396
-0.4233
-0.5149
-1.9562
-0.277
-0.1907
-1.3039
-0.5219
-1.0948
-0.8623
-0.4249
-0.192
-0.6686
-0.2716
-0.2165
-0.4846
-0.1123
1.3855
1.5819
-0.6652
-1.2502
-0.073
0.0522
-0.3096
0.7023
-0.2634
-0.7249
-0.1411
0.2146
-0.0802
0.7798
-0.3226
-0.8372
-0.2908
-0.6712
0.0256
0.773
-0.5839
-0.5661
-0.2248
0.3961
-0.2785
0.339
-0.0449
0.1695
0.4714
-1.4598
-0.0784
-2.0577
-0.1622
-0.0105
0.9795
0.4986
-0.6885
0.1428
-0.0674
-0.0138
-0.5765
-0.0124
0.1926
-0.4249
-0.0044746
-0.2553
-0.682
0.9319
-0.4393
3.5062
-0.2771
-0.346
0.3237
0.3395
0.3313
-0.306
-1.2247
-0.2137
-0.2232
0.2977
0.5494
-0.0683
0.5986
1.0125
0.4468
-0.3091
0.5995
-0.1032
-0.2399
0.1662
-0.3427
0.6833
-0.5763
0.784
-4.1398
-2.985
-0.6828
0.3072
-0.3813
-0.2897
-0.6792
-0.2987
-0.4682
0.4747
0.1237
-0.0403
-0.3886
0.2636
0.6283
1.1585
0.0712
0.3486
0.3706
-0.9147
-0.4075
0.0508
-0.555
-0.1733
-1.0956
0.0126
0.6551
0.2932
-0.8949
1.0411
0.1295
-1.4804
0.064
-0.6559
-0.4488
0.0722
-0.1835
0.1025
0.5821
0.8763
0.4853
0.4044
0.2369
-0.8132
0.3949
0.4551
0.5233
-1.2334
-1.0964
-4.0351
-0.6243
-0.1444
0.5584
0.5101
0.3114
0.8513
0.0736
-0.7166
-0.7831
0.5339
-0.5757
-0.5464
0.1024
-0.0805
0.2686
-1.036
-0.7374
-0.2009
-0.1221
0.1228
0.0119
-0.5484
-0.1523
0.0451
-0.303
0.558
0.1078
0.3748
-0.128
-1.309
1.2427
-0.8822
0.0707
-0.2848
-1.1244
-0.5639
-0.2753
-0.1382
-0.065
-0.4928
0.0364
0.4886
0.1724
0.6564
-0.2557
0.8948
0.3361
0.9585
0.026
0.1218
-0.2738
-0.1297
0.7415
0.7189
0.3361
-0.0673
0.596
-0.0908
-0.4866
0.2789
-0.7356
-1.0374
-0.1866
-0.5166
-0.2516
-0.289
-0.706
-0.3713
0.3263
0.0715
0.1988
-1.3789
0.0764
-0.3756
-1.1245
4.4553
3.0059
-0.2325
-0.4331
1.7418
0.1357
-0.656
-0.0159
0.9307
-0.8972
-0.3175
1.5247
-0.3581
0.6639
0.6712
1.1719
1.1568
-0.5849
-1.5328
0.0184
0.7021
-0.3846
0.7297
-1.3476
1.4365
0.3746
1.4185
-0.1761
-0.3354
0.1332
0.129
-0.8812
-0.4233
-1.0826
0.7461
0.1465
0.5995
-0.2101
-0.1115
-0.5228
0.1179
-0.227
0.369
0.0235
0.9462
0.3077
-0.0251
-1.0969
-0.0955
-0.8088
-0.5504
-1.0589
1.0455
0.3155
-0.9749
0.5635
-0.3248
0.5767
0.0496
0.9301
-1.7139
-0.8696
0.1147
1.0285
-0.45
-0.158
0.847
-1.5538
-0.4574
-1.1133
-0.2087
0.3102
0.2069
0.9127
0.3612
-0.1326
-0.8038
1.3696
0.0302
-0.1865
0.3061
-0.5679
0.2942
-0.4259
-0.3424
0.241
0.8082
-0.8814
0.1372
0.0171
-1.1728
0.7551
-0.8603
-0.5797
0.6138
0.1114
-0.2416
0.3937
-2.6843
-0.3984
-0.5475
-0.2651
0.9177
0.2903
0.0466
-0.1275
0.6331
0.6801
-0.4939
-0.483
-0.4762
0.8829
-0.8899
-0.068
-0.3398
-0.4032
-0.6907
-0.5312
0.0082684
-0.0732
-0.4441
-0.5878
0.3077
-0.7146
0.0411
-2.3849
0.0997
-0.2707
-0.1118
-2.7851
-0.4951
-0.7199
-0.831
-0.0933
0.3367
-0.2376
0.4546
0.2233
-0.3568
-0.6897
-0.4946
-0.0267
-0.1727
0.2652
-0.7459
-0.0699
-0.3474
-0.0893
0.5154
0.8019
0.4118
-0.1245
-0.7259
0.3472
1.0117
0.2428
-0.5299
0.4533
0.5522
0.1941
-0.4975
-0.1026
0.373
0.0691
0.00065613
0.1269
0.0676
0.7275
-0.4857
-0.6551
0.0796
-0.0165
-0.6777
-0.1557
0.3371
-0.1186
-0.2776
-0.2777
-0.6516
-0.5518
0.2517
0.1869
0.3046
0.9526
0.0731
-0.1958
0.0089893
0.2602
-0.3767
-0.2754
0.0090561
0.9608
0.5118
-0.5045
1.0075
-0.1315
0.5375
0.0298
-1.1047
0.3699
-0.0454
-0.9035
0.0579
-0.6639
-0.9603
-0.6918
-0.1061
0.5338
0.0189
0.1133
0.4346
-1.261
-0.2797
-0.0108
0.387
-0.9313
-0.5083
0.029
-0.3896
-0.2714
0.0197
-0.9309
-0.4263
1.9188
-0.1178
0.1885
0.2478
-0.326
-0.4329
0.2878
0.6191
-0.2603
0.8942
0.3774
-1.1394
-0.6797
-0.7075
1.1119
1.2057
0.095
-1.0003
-0.8873
0.0031624
-0.3841
0.6621
-0.2688
0.9281
0.4107
-0.137
0.6018
-0.934
-0.4399
0.3206
-0.1882
0.4152
0.3948
0.5683
0.0375
0.1204
0.0282
-0.6063
-0.2477
0.8654
-0.0823
0.1544
-0.4274
0.7744
0.3378
0.6119
0.2666
0.179
0.3458
-1.0998
0.1378
0.5277
0.5907
0.4015
0.5647
0.2835
-0.7219
0.4994
-0.5236
-0.8109
0.9436
0.0079212
0.2092
0.6095
0.0343
0.0541
-0.8239
-0.1666
0.7578
-0.1707
-0.627
-1.9349
-0.1241
-0.3113
0.1901
-1.0977
0.368
-0.9417
-0.239
0.1012
-0.3205
-1.0868
-0.9264
-0.1162
0.2011
0.1901
0.8816
-0.5787
-0.9985
-0.8507
2.5442
0.2034
-0.7026
0.5358
-0.3567
-0.2274
0.1462
-1.0524
-0.1362
0.9242
-0.1619
0.5968
-1.8123
0.0159
-0.088
-0.2349
0.2489
0.3449
0.0583
0.03
-0.7403
0.697
0.5896
0.5134
-0.0524
-0.324
1.0975
-0.0428
0.7871
-0.2174
-0.3251
-0.637
-4.3919
0.5914
0.2606
-0.1876
0.373
0.5158
0.6229
0.4116
1.421
0.198
0.7964
-0.3383
0.2539
0.262
0.097
0.2725
-0.6818
1.7301
0.1095
0.269
-0.3232
-0.5242
-0.1117
0.62
0.2137
0.0791
0.05
-0.2797
0.2287
-0.3282
0.2463
0.5515
-0.1996
-0.1314
0.5073
-0.1201
-0.0812
0.8609
0.9253
-0.0217
0.4561
-0.1235
-0.4527
-0.173
-0.6933
0.1021
0.0606
-0.9167
0.182
0.3642
0.3926
0.4073
-0.5137
-0.3674
1.5536
0.7951
-0.456
0.2046
-0.4681
-0.818
0.0278
-0.9456
-0.5
0.0032234
0.292
1.1236
-1.2114
-0.3837
-0.3045
0.1325
0.5797
2.4839
-0.4468
0.1549
0.2145
0.4483
-0.8161
0.1244
0.0402
-0.0388
-1.0132
0.5011
0.1343
0.0207
-0.4735
-0.625
0.5213
-0.3759
0.2417
0.922
0.2467
-0.5497
-0.6021
0.4541
-0.3061
-0.8902
0.7802
-1.1049
0.4003
-0.3041
0.2712
-0.2363
0.2714
0.9776
-0.0912
2.3361
0.7998
1.3431
0.8087
-0.2566
0.2054
-0.4418
-0.0051212
0.4552
0.1298
0.1309
0.4882
-0.2729
-0.4767
0.5081
0.1128
0.1986
0.0607
-0.2547
-0.0419
-0.5692
-0.9639
-0.3164
-0.0797
3.2946
0.687
-0.4451
0.6174
-0.1312
0.971
0.3704
0.5301
0.919
-0.4265
-0.3478
-0.5733
-1.0775
0.2607
-0.3467
0.5715
0.2675
0.0972
-0.6704
-0.029
0.0755
-0.2356
0.3087
-0.189
-0.3242
-0.6203
0.3936
0.309
0.2495
0.3641
-0.2628
0.0518
-0.444
0.2503
-0.2054
0.9082
0.1287
-0.911
0.4376
0.2382
-0.1799
-0.0665
0.1574
0.1281
-0.5698
-0.4559
0.2905
-0.8815
0.8309
-0.3918
0.0312
-0.7179
-0.7691
0.2754
0.6313
-0.3518
-1.1108
0.2659
0.5903
0.5127
-0.2497
-0.0916
0.2702
-0.2324
0.1049
-0.525
0.1758
-0.1199
1.0321
-0.235
-1.1578
0.6462
-0.3381
0.5282
1.0062
0.2511
1.2044
-0.7866
-0.6577
0.5542
-0.411
-0.1444
-0.3339
-1.3412
-0.4618
0.4728
1.7238
-0.2011
-0.5487
0.9571
-0.0573
-0.5002
-0.596
-0.3209
-0.8594
-0.2232
0.6133
-0.2845
0.1051
0.9641
-0.1934
-0.0489
-3.5172
0.4185
0.2771
0.7147
0.3415
0.408
0.7191
-0.3819
1.0013
-0.0439
-0.3605
-0.255
-0.5661
-0.8248
0.0063
1.1264
-0.526
-0.1368
-0.4663
1.6658
0.7175
-0.3422
0.4138
0.4792
1.09
0.0905
0.6283
-0.668
0.75
-0.3024
0.1937
-1.3102
-0.4861
0.3417
-0.7229
-0.0237
-0.0525
-0.7218
0.0336
-1.6386
-0.1647
-0.7627
-0.2327
0.6912
-1.4363
-0.363
-0.1261
-0.1553
-0.4042
0.2098
0.3883
1.4046
-0.6249
-0.2079
1.313
-0.0411
0.3852
-0.3289
0.2818
0.0601
-0.177
0.0417
0.0515
-0.2689
-0.1979
-0.7675
0.038
-0.511
1.0337
0.9462
-0.2917
-0.3518
-0.1205
-0.371
-0.4397
0.0714
1.5708
-0.0437
-0.1871
-0.0592
-0.0434
-0.802
0.1504
-0.91
-0.7189
-0.2574
0.187
-0.4641
-0.9865
-0.4524
0.2377
0.2715
0.2708
0.1505
-0.8874
0.1513
-0.075
-0.1595
0.0068741
-0.6187
0.1118
-0.6251
0.1031
0.3833
0.2115
-1.8215
-0.4903
-0.2219
-0.6893
0.1233
0.3358
2.0682
0.2361
-0.1311
0.4869
0.2312
-0.093
0.3861
-0.5506
-0.0816
0.4819
-0.8853
-0.8063
0.6481
0.3552
1.0798
-0.8064
-0.4775
-2.2554
-1.0271
-0.6332
-0.0724
-3.2736
-0.6538
0.313
-0.1418
-0.1146
0.1678
-0.639
0.6391
-0.4889
-0.0292
-0.0986
-0.4263
-0.4833
0.2453
0.1324
1.0446
-0.4166
-0.6724
-0.2579
-0.6169
-0.6236
-0.1843
-0.3668
0.1784
0.4442
-0.2054
-1.379
-0.5672
0.1512
0.0715
-0.3817
-1.0509
0.2135
-0.1863
-0.0172
0.441
-0.2731
0.4103
-0.1462
-0.457
-0.1048
0.7679
-0.1059
-0.4909
0.5786
-0.29
-1.081
-0.2555
-0.7946
-0.9818
0.074
-0.7115
-0.5507
0.3513
-0.3494
0.3159
0.3868
0.5381
-0.8366
0.4725
0.4318
-0.9935
[truncated: 5,217 more rows]

## Sheet: S.Fig.4c
Median log2-transformed report ion intensities
	TMT 10plex	TMTpro 16plex
CE 26	10.25	11.47
CE 29	10.85	11.9
CE 32	11.46	12.22
CE 35	11.61	12.43

## Sheet: S.Fig.4d
	Median SNR per channel
TMT_HCD26	TMT_HCD29	TMT_HCD32	TMT_HCD35		TMTpro_HCD26	TMTpro_HCD29	TMTpro_HCD32	TMTpro_HCD35				Median
23.9438	10.7362	8.746	60.7016		0.10376	5.17177	43.755	77.3114				TMT_HCD26	TMT_HCD29	TMT_HCD32	TMT_HCD35	TMTpro_HCD26	TMTpro_HCD29	TMTpro_HCD32	TMTpro_HCD35
0.255831	8.07958	17.4986	1.53861		93.7759	1.86639	186.969	203.526				8.6642	16.5966	26.6391	29.8517	27.0682	36.3285	44.4576	49.6436
0.837534	10.6848	0.892502	1.11853		63.1497	0.157934	15.9401	5.39096
5.46483	2.4383	5.6509	13.7556		1.00447	0.0902568	5.03937	15.3529
5.04175	3.60496	15.6213	100.082		7.70358	15.0969	8.77796	10.9244
0.643696	0.161991	4.35497	110.828		7.30687	0.445513	1.37831	13.5958
1.1081	0.767033	6.13163	8.90478		2.19291	21.6781	64.044	8.39097
0.418259	0.290947	2.66918	57.324		5.51205	7.78115	39.5134	5.73284
12.2803	8.1733	0.204118	20.7948		0.200894	10.4663	1.1737	13.0642
20.7648	8.46278	2.49588	14.8877		54.3239	2.70738	40.1132	18.0553
5.15167	12.8061	1.53261	36.8009		1.22362	0.728067	8.26448	11.2475
0.234573	10.9243	3.65004	1.97799		5.88744	2.15408	3.66003	25.8481
0.192337	0.186442	3.10503	12.3496		3.25683	1.62865	18.4783	49.9421
5.86195	1.04702	24.528	10.7361		3.68151	16.7417	4.13975	11.1183
0.190338	0.173213	10.3853	160.649		1.60157	13.3332	6.1239	4.52257
8.54412	2.13551	15.563	141.829		1.34767	7.31397	32.6768	10.6508
1.19267	0.36801	0.553284	42.4377		18.0929	1.30858	0.848677	22.1531
2.98147	0.944879	4.28588	46.1145		0.496523	32.683	8.57777	18.1283
4.25811	3.02976	31.7609	6.85266		8.74309	3.20988	8.73321	58.9443
2.55369	7.79925	14.9056	17.6703		12.3243	9.55763	32.2455	65.6969
9.79125	2.67332	17.1937	17.0025		0.13407	10.1021	26.345	0.447395
0.587635	8.84101	15.6017	9.83675		52.3675	16.9446	74.7449	81.5695
0.478404	1.69829	2.17067	52.0485		13.1729	1.47326	58.2663	6.05143
0.237646	11.5384	0.94477	91.6578		0.156893	0.363055	52.148	12.8689
2.5168	15.6591	15.3768	12.7304		8.92118	28.7502	38.5107	22.0406
10.9286	5.03232	6.78408	6.32612		8.35372	9.22321	39.6329	40.3289
2.93001	6.38254	18.0984	44.9859		2.25406	14.055	50.3368	88.0797
0.573716	9.47755	12.9957	56.1701		31.3909	0.452543	38.975	56.7534
2.70125	9.17637	20.773	23.8767		16.0828	1.18547	18.9798	18.4899
7.29674	4.87777	18.9312	32.1736		0.461245	17.5802	33.0623	47.862
9.35931	13.2161	10.852	16.6915		4.1403	8.739	13.8713	73.9203
0.857788	0.230352	13.8471	86.2965		1.66219	29.5645	57.394	47.2776
41.4031	5.69196	1.28631	47.3882		28.6302	0.127238	45.8228	69.832
1.24733	9.44237	11.7988	84.2723		46.8367	32.3004	22.2336	31.8706
6.45406	15.5277	18.5986	22.2847		1.55946	7.74062	21.2247	45.659
8.91766	12.2608	1.29018	34.6591		2.93348	1.18471	41.403	14.1499
4.7265	12.6999	0.554373	18.7968		14.8493	28.6717	54.8506	36.0938
22.7158	0.648343	0.162244	32.6265		5.9082	28.742	30.8714	19.3907
7.46347	11.9686	3.71469	5.52122		2.0079	29.3909	47.0302	10.8171
5.91597	3.45862	13.945	14.5036		7.6326	30.094	46.8868	35.176
12.4103	12.4473	25.6925	56.5935		56.0146	9.17047	23.8877	50.9305
0.15712	0.758162	37.1022	12.9452		5.16425	34.2324	22.9745	40.831
0.227915	3.8058	19.0355	51.0644		5.47627	17.2936	33.8976	71.7298
2.16941	0.274172	24.0961	40.3304		1.01563	16.3033	44.1424	62.8085
5.57234	8.99797	13.5767	17.6356		2.11883	27.2294	24.1969	29.9991
5.16294	12.7638	5.92325	13.0661		21.9088	22.5123	5.43046	20.8398
3.794	0.178046	14.7848	26.0773		33.3817	24.7898	109.297	19.7211
29.0519	1.9112	11.7399	36.8124		3.5876	29.67	46.2575	24.3817
7.04984	14.422	10.1448	17.5159		9.04623	19.3123	52.0663	48.7855
6.87469	16.4832	1.11006	9.39151		9.82943	19.5354	47.9995	60.8076
9.86287	3.44592	13.0424	58.3019		3.58086	1.49229	52.8422	44.901
2.31106	11.8467	15.0292	30.8641		4.39752	24.2257	26.6291	122.936
3.08131	7.10877	20.9922	91.1857		12.5504	41.4099	10.6463	51.3703
0.848098	6.19841	33.0453	103.677		16.1176	8.12204	7.77886	53.0324
0.418906	12.4046	4.92513	111.718		9.59581	12.3398	17.6623	0.491631
4.77491	7.50398	20.0654	33.9723		27.8339	59.3982	117.199	12.6347
1.11353	1.0947	23.462	24.6247		18.2346	30.1024	53.9473	24.3846
2.17692	11.5586	12.1972	78.385		26.1962	37.5971	45.1886	39.1414
16.7953	0.420538	38.7665	27.2639		17.9332	39.7472	51.2885	79.6744
16.5622	10.7526	7.47854	184.291		32.5651	11.8593	32.9096	2.20659
19.9698	22.2237	12.3205	13.0888		32.1299	29.8939	22.8176	40.5877
2.02877	6.02995	51.0221	27.0502		9.62506	23.9339	48.1784	67.6498
12.8244	4.39538	32.0015	117.584		24.161	20.1268	24.0168	43.2415
0.689274	9.35925	3.01726	91.1404		11.4008	38.2797	44.5634	46.081
2.41733	2.29507	11.4557	80.3516		25.3456	19.3447	38.997	21.4672
29.3762	0.22783	2.6812	42.2721		13.8578	1.39905	40.1801	9.38779
16.4769	8.50149	65.4396	16.5661		25.5422	24.1581	27.4062	147.975
17.0472	10.4997	7.83737	10.5304		37.481	19.6256	29.708	28.1495
14.4009	2.61542	46.8498	18.5273		39.0086	39.3007	16.8171	28.7027
11.7948	5.28113	28.7293	10.6073		2.62808	24.8536	94.267	30.7019
4.0047	4.15779	15.7749	14.022		15.697	4.73804	13.2714	4.85637
12.4267	0.187422	10.1782	17.0619		14.0098	30.7452	44.0943	47.8494
9.71286	11.2944	28.1967	47.4514		3.73701	26.7617	17.5932	64.0172
16.7073	11.3806	5.31011	44.8713		29.75	20.8827	18.5244	25.181
11.1134	17.1785	27.5285	57.6668		39.1012	13.5252	57.0038	5.78489
0.574448	7.50992	14.6781	17.8124		18.7085	28.4295	10.4718	145.177
3.45844	2.64215	17.3285	38.7162		19.7697	5.58553	20.8899	109.427
11.0545	7.14454	15.3159	178.666		22.9479	34.1977	56.0121	98.1786
0.456941	48.8003	2.51617	61.7453		36.0728	21.2551	48.7365	59.9346
1.448	9.22879	22.4339	55.5166		39.8186	16.9129	5.0242	5.57553
0.858678	13.35	15.8105	36.0385		37.6514	11.5646	11.7429	1.14293
8.51097	33.662	16.6572	63.248		35.6355	26.5394	4.35579	15.2236
3.38082	10.7514	9.20877	19.6538		5.71522	29.0901	30.9401	11.4018
9.90454	11.6347	33.335	3.87668		5.96069	31.6283	1.58329	25.6359
2.64774	22.6414	17.9022	11.2785		17.365	29.351	2.61211	16.3132
0.539601	9.66161	18.4963	73.2199		41.9303	28.8416	65.1707	183.789
5.04286	16.0623	7.80014	17.8627		8.95703	11.5834	50.5207	82.0171
8.33061	10.4056	16.7752	189.618		76.927	26.3456	89.4758	75.755
4.20386	30.096	7.57747	63.5205		46.8665	14.0702	30.4076	37.9756
9.82217	34.7317	20.5444	35.9346		42.499	43.4261	30.6266	22.9405
9.13872	16.8272	20.9837	21.3778		27.1354	8.17403	138.039	24.0184
21.2279	21.4069	20.3746	13.4082		10.4421	9.8291	25.8951	1.67301
5.76597	3.53806	6.73432	13.5019		32.6895	38.4033	206.11	24.5395
2.30954	0.579397	15.3263	4.74754		7.51327	69.7155	208.933	41.4082
37.6499	17.7698	5.35779	53.9751		55.0252	44.6571	54.011	16.8578
15.2143	18.6583	14.3084	65.3097		18.7373	39.5941	23.2964	2.49784
6.55214	2.66936	68.3344	53.1728		12.4507	13.5485	29.9563	214.906
12.2733	10.6659	24.2208	93.7613		29.2778	23.055	5.9502	109.567
2.56547	12.1454	7.6741	41.9858		16.9623	18.9028	26.5546	40.9314
4.63563	8.09847	17.3612	33.2334		5.67845	60.0972	15.9372	31.4672
4.48468	11.3551	19.822	48.4243		14.9589	36.0162	122.524	48.897
1.63102	15.8329	4.84644	5.85081		16.3473	2.4455	87.7186	32.5708
2.13767	13.7374	11.1282	13.4536		20.9531	26.1572	22.0874	83.913
8.36288	19.4089	5.76084	11.5184		4.2549	14.8285	55.0092	9.53764
16.1087	14.2068	10.886	16.1269		7.12843	6.49102	38.6307	37.9541
7.21769	10.2684	12.695	39.2414		20.6844	156.779	1.46809	27.5851
2.88188	19.8678	32.8756	14.8131		26.0188	0.338892	54.005	113.061
5.41825	7.77041	18.9143	144.719		42.1584	67.9096	31.161	43.6919
56.9008	5.63121	33.4211	72.3568		37.1464	33.6582	29.896	85.8353
5.32574	16.0755	6.49544	20.1636		37.2199	4.55082	31.2995	20.5911
14.5502	11.9026	11.9492	42.0431		32.8622	42.4323	25.671	46.4221
20.3815	12.6373	2.60428	69.0874		13.6031	8.2613	24.3615	7.74175
14.7423	24.7243	14.5211	45.987		70.3545	62.5988	71.8676	16.9117
5.93536	13.9632	14.7387	6.6137		41.9535	113.832	32.353	0.189761
1.37534	16.9358	15.261	61.4123		19.4859	45.8452	13.0853	194.592
3.22168	13.0103	12.3571	84.6663		33.4535	64.9046	54.0813	10.0657
2.28896	3.22594	21.0834	36.6726		10.4755	108.268	18.611	22.6309
17.0007	7.17533	21.824	18.456		29.7591	22.8306	101.905	30.7384
23.6704	17.7581	42.3792	27.8591		19.5089	24.7563	40.2953	129.047
10.5782	12.2208	60.1351	29.1935		14.0496	34.7853	16.2685	3.63161
9.30313	3.60764	19.2095	45.8113		82.9085	25.8018	62.6029	121.058
13.2497	0.796118	10.8695	17.2223		3.05367	8.37764	11.0874	36.6872
3.61945	10.373	25.1862	50.7833		14.8599	48.5258	48.6216	34.4081
5.15474	4.76003	6.29143	22.374		27.629	2.76004	12.4881	26.7829
7.87553	8.07047	28.5587	40.4397		7.3242	28.09	191.681	33.8567
12.7681	1.5135	17.7766	19.2574		16.1124	39.6151	13.43	46.0467
11.4056	12.6355	2.7318	11.6129		22.2431	36.9748	24.7705	137.342
1.31615	3.9137	19.2782	99.4142		12.6687	63.1234	16.1019	86.4594
28.4185	23.5204	16.9315	29.1006		5.56277	33.8754	108.413	114.704
1.70375	11.6555	18.2463	48.5394		7.47897	23.0186	31.3424	92.4294
3.6062	15.1624	7.59163	23.7299		32.4142	17.876	58.9144	68.1965
1.8835	9.29	14.4458	47.0109		2.4463	27.8055	39.2796	51.1771
1.84702	6.33597	59.8764	42.1244		4.52053	8.06273	16.3243	16.7453
3.48576	19.8734	7.19962	40.3953		47.1109	12.1802	16.4634	23.9814
10.4704	4.46468	12.3867	10.893		13.3231	2.49277	18.6338	15.668
13.5527	9.55178	30.4471	89.1514		0.726349	22.8427	79.5389	69.7596
5.51137	7.92842	24.3532	79.4701		11.4362	12.0801	89.4656	87.1664
14.1182	7.65542	20.914	63.019		2.37976	2.90657	53.8783	86.5577
7.09248	9.27679	7.22276	19.8094		48.2632	16.253	47.3921	42.8816
9.47595	22.3942	26.396	30.0775		0.212914	35.9967	17.7798	21.7869
5.99111	17.8678	7.88766	21.2237		3.21272	9.82506	46.0072	41.0433
4.68712	13.1403	24.5921	47.3639		64.4174	20.1445	2.48721	7.5305
6.10779	3.50084	17.9174	41.4119		14.5609	33.8017	26.021	13.1466
1.11184	28.1803	12.0415	23.9969		32.344	7.36762	48.0291	15.6811
0.163601	3.75405	21.0796	11.8059		119.027	83.4826	16.7272	42.7383
8.94553	27.4059	3.56246	24.5082		8.59823	16.8235	17.4691	61.4175
13.846	21.4163	30.1953	79.4931		53.3633	26.8591	49.7005	40.8577
23.6346	9.79174	9.25885	25.0541		28.2406	55.4337	7.81332	46.2325
1.32426	33.5057	14.1249	67.6988		2.21518	32.8172	75.6272	18.4329
3.39547	13.6092	14.7957	29.968		15.3446	88.3407	11.9687	63.9934
11.8126	33.8752	12.0671	23.0936		9.69903	11.6487	90.0377	70.148
8.77479	15.089	16.2326	17.5142		85.2626	101.028	32.8673	54.3963
9.84817	7.42782	18.7547	11.6935		69.2492	66.0787	32.2855	43.4616
22.3082	5.26716	45.219	19.9259		6.12743	0.140198	22.3848	36.1943
11.1182	1.49127	24.9797	106.623		61.7736	121.651	25.1419	40.0486
22.6371	13.7734	20.232	77.3297		10.3824	30.2345	26.4411	41.8773
7.81496	2.87555	19.5354	38.6749		13.5629	14.2868	32.5838	10.957
8.17093	22.5027	12.2025	37.3371		30.6183	17.3754	2.68944	11.4424
19.9793	6.48365	24.1834	16.6643		13.9488	6.37126	61.4316	12.4241
15.1403	10.4597	18.7822	13.5589		1.43147	194.464	39.7447	23.739
7.94204	16.5298	30.5821	41.8406		16.811	51.0756	23.3293	44.2258
0.898328	12.8717	57.7712	26.2682		5.18304	43.2194	6.78767	20.0629
1.573	32.4571	0.89882	18.8526		29.2297	38.0012	14.5601	35.1442
0.965716	20.8815	10.2608	152.62		11.6922	39.3039	27.649	68.6239
16.9072	10.9151	31.8426	56.2049		59.5627	9.04345	15.9459	36.7396
6.35815	5.24997	66.7443	53.7603		53.317	39.3979	44.3497	26.5856
6.90937	1.83568	45.8539	25.1322		3.09574	9.65969	23.748	12.4213
3.80949	17.7657	47.5558	15.1052		38.5279	0.702513	40.9765	28.0511
10.1188	8.26392	38.8207	16.0393		0.453531	0.552736	38.8777	4.11923
1.11836	15.4714	64.4985	4.72028		16.8161	13.6269	54.9322	32.5814
5.76363	17.9084	13.7689	51.6624		0.358693	62.862	38.3876	111.694
0.781943	6.51221	39.4336	38.4916		13.3301	64.6253	7.57621	76.5756
1.6844	7.43096	23.0875	30.9986		9.75313	32.1059	21.7872	91.3446
11.8485	25.9772	16.5419	76.6334		99.6352	19.175	10.9032	16.6268
28.8146	9.69149	36.1269	0.586039		98.9924	8.3923	49.5098	29.8586
1.93368	11.121	10.1518	67.6098		14.5773	5.5223	45.3855	115.152
72.419	11.2746	19.1311	10.4547		12.9652	22.2507	60.4554	19.3624
10.5421	25.012	99.779	19.0256		12.9674	27.4509	18.5645	158.722
2.04477	11.5256	16.0989	40.819		19.1352	65.0348	31.6465	23.1804
18.8634	5.17793	58.9069	32.3707		13.9617	39.1972	79.0413	65.5533
26.5184	17.7061	32.9968	18.5352		13.9956	15.5783	29.4701	55.6704
4.93826	18.0217	22.905	109.424		17.4636	2.42461	20.5837	27.1619
13.4313	3.27026	10.0737	82.6939		44.6507	57.6791	18.3503	9.97091
14.1618	5.34053	15.5319	54.3995		22.7076	26.6945	18.3214	16.7853
20.9523	14.7155	25.9445	25.8656		15.0196	34.1813	28.6639	23.6561
2.2961	10.8769	3.69475	83.395		24.7552	5.19975	90.4879	8.74986
4.11308	20.6814	8.87749	29.4045		5.18388	2.91644	67.3618	11.2124
4.42872	31.1414	154.956	43.9948		15.3887	22.8095	68.1061	27.9155
9.40671	4.99726	10.4771	35.1491		169.983	20.1522	30.4009	12.4917
0.430118	8.88074	14.3107	52.5293		29.1337	2.26024	33.8377	49.3113
2.75516	12.9185	12.9194	33.7426		6.09529	52.0428	41.0407	22.4825
5.4972	8.31549	11.1503	27.445		11.8759	38.9089	37.4151	53.1756
1.94489	2.11983	13.6032	0.497676		11.8785	33.3757	20.1459	27.4301
26.1032	22.3513	20.4702	31.6047		80.5126	9.45318	3.62702	18.0161
6.66354	11.6627	1.99099	14.1177		104.243	15.7973	137.223	27.2461
3.18673	0.200909	17.1753	81.515		63.412	44.3451	21.418	1.16031
11.3144	22.5972	8.80286	76.1991		35.6229	8.44133	20.6192	1.00403
11.6362	7.1743	16.399	36.196		25.2155	11.13	39.9882	6.28105
9.17879	35.5992	47.9327	41.2516		5.33373	26.7986	4.92703	68.6113
20.3106	32.3699	67.0554	44.3288		26.6939	44.8249	6.69585	25.5729
12.7681	20.1677	14.919	27.4597		1.65311	17.4887	31.0599	48.2596
9.62118	15.0413	12.6972	22.7346		7.90331	15.3517	40.1494	87.4618
16.6608	35.6409	24.0646	36.3075		35.0874	38.2477	15.9439	19.5368
1.55603	14.807	25.6329	89.1718		24.7089	6.69653	42.5493	37.0644
3.05423	30.1625	13.9432	16.8383		7.54245	19.5588	28.3825	31.486
13.9728	22.3317	33.3441	61.4851		27.4727	60.6596	0.400078	29.6353
2.59898	16.0783	33.7622	57.1773		69.5058	74.749	20.7754	127.088
9.99461	19.2268	12.8637	42.1409		18.1804	40.7903	12.1091	69.2545
12.6119	28.7336	25.3448	46.8827		10.2118	7.01363	28.1772	0.966684
2.86793	12.4492	16.3819	87.4806		10.7675	51.2119	41.9641	13.4482
16.97	9.05392	5.27514	90.6108		14.4066	6.41658	20.3845	51.8815
9.40687	28.7484	9.11089	23.9251		66.8458	37.8984	29.5138	20.1457
10.3643	125.987	25.8407	12.134		40.3099	27.1754	29.5292	50.2988
8.14277	42.272	12.0423	19.9933		2.81521	26.1801	6.13412	59.3084
8.03707	7.17262	32.5186	28.7114		0.852343	11.5118	49.8539	31.185
8.32757	12.9211	44.3789	16.0598		29.6058	37.9551	23.7848	26.9536
11.1234	7.58561	0.801869	90.7753		19.632	14.1996	57.3492	25.0578
1.00986	1.36534	21.8372	9.96949		9.06311	12.8057	31.8599	4.57628
7.48764	2.71937	7.27668	28.9968		1.70933	16.6524	24.8213	42.7561
0.493249	6.3845	39.0322	90.1551		43.2084	8.36842	74.7001	67.0948
56.9589	30.6734	20.8861	20.8417		10.4375	62.0524	41.0247	25.4219
32.5427	8.81063	12.3072	53.6442		13.8286	30.798	25.3989	15.3067
18.1694	7.9414	29.0135	30.2092		8.4869	128.329	47.4633	36.3405
15.9297	9.32676	61.5012	26.7699		49.4647	17.9971	0.886999	11.6892
14.7028	55.9085	12.71	13.5976		26.3576	110.049	68.9495	19.768
10.913	94.3714	33.2563	22.365		0.91643	89.113	35.5784	81.4314
6.60544	0.447813	35.5243	58.8662		26.6329	52.502	49.6766	36.0306
2.75622	19.867	37.7637	40.4677		27.6985	21.7964	141.551	257.017
1.21357	7.31379	21.3506	32.3359		2.29362	18.4941	81.8571	143.695
27.8746	33.9629	23.2807	84.2117		0.276688	11.3623	47.6798	48.3606
3.93092	11.0418	24.1127	84.6209		24.8248	51.2694	53.267	125.552
10.2309	10.8316	29.1875	71.0231		0.557707	18.3636	60.8212	21.7146
16.1965	8.22537	32.912	39.3829		60.2848	20.366	78.0905	30.5122
17.4735	50.6636	20.9109	18.7977		43.2284	103.772	22.2546	99.3676
1.06874	27.5467	6.52769	40.3688		33.7285	95.5267	12.7387	63.796
4.91556	12.1774	10.2449	30.404		43.9808	8.45871	19.1824	10.0956
40.5485	18.694	13.2935	16.5002		10.3632	16.5081	123.153	43.27
32.4063	28.4777	3.2963	24.4486		12.471	13.9312	145.681	1.29036
21.3766	24.1542	50.7089	154.379		23.9804	47.4527	12.2754	31.0524
1.0239	5.36718	27.6451	121.224		20.7754	17.4974	3.44714	68.9643
15.5601	5.95215	14.5846	47.1699		3.90146	30.9388	18.9262	60.5467
1.83339	2.39768	33.3945	25.2926		34.8397	12.2939	71.1463	117.105
19.3002	6.13291	30.841	32.49		54.3371	194.259	53.6434	35.5641
4.48262	8.81225	69.3855	41.9462		4.94479	24.3768	20.9321	120.751
2.68719	30.9481	46.3357	36.0178		51.1558	6.12958	55.8629	67.6383
23.9155	7.57707	13.1927	10.5186		30.1506	0.7357	40.5976	54.755
38.097	25.5438	8.83376	81.6372		55.0426	66.7396	119.747	68.8438
13.5987	5.34272	13.9258	115.274		16.3488	9.35991	25.0269	59.0469
4.49733	80.4396	17.0524	29.5881		54.9554	15.7855	30.1039	59.1672
2.3904	42.4365	64.0632	59.8166		46.1952	24.2208	27.9706	27.5368
13.0509	10.2595	42.9925	21.1399		36.9236	24.9118	4.23112	8.49612
4.74291	9.4805	30.4752	42.9702		7.79698	16.6861	16.0713	223.028
8.80367	20.5188	15.5418	34.7883		18.8345	54.2094	47.2335	114.458
27.1447	21.8231	45.383	17.6909		24.0636	16.8741	32.9135	27.6542
36.1	14.9463	34.7187	12.3307		4.0485	0.529658	42.6838	145.073
2.67618	1.28964	28.7213	21.4829		11.6024	28.7451	47.1463	90.8564
20.3849	24.6414	10.2836	37.4537		22.5852	56.2304	230.076	43.9291
5.09266	28.2431	0.167634	131.343		1.94478	57.1095	132.683	72.5224
18.0529	60.5191	19.35	50.1371		27.1632	28.818	88.7879	55.4436
6.32693	37.5943	51.3694	54.3034		157.811	37.907	33.6806	13.1263
3.22474	10.1274	12.0154	16.5022		11.2322	108.594	193.969	11.717
13.9959	20.8914	23.5739	46.6643		91.3552	56.3989	11.4966	106.696
11.5933	21.0773	0.442021	38.064		52.877	55.794	26.3812	51.2676
4.70399	14.7452	15.8096	12.3366		17.4577	32.0079	10.7902	61.6373
10.5064	9.17493	9.07824	216.013		54.7167	30.569	14.5069	44.7582
10.5209	22.6561	37.1608	36.7166		33.849	1.05028	38.9053	35.118
1.19951	10.614	11.0498	129.878		15.2987	23.9995	166.924	66.1007
11.1681	7.54837	68.6412	95.5894		52.197	59.6129	145.982	25.8445
1.38059	42.5365	10.9245	96.9921		3.46693	27.6446	62.2593	30.8744
10.5741	42.371	25.6362	65.8648		15.6199	37.253	58.5228	65.7294
9.85958	41.7336	16.9892	72.6669		75.7167	32.3037	99.918	71.0177
4.05048	10.4771	32.0786	9.34953		1.30465	9.89918	53.9967	49.6896
8.37833	13.8634	56.0982	71.1254		55.8145	2.16396	20.8827	15.4541
9.42571	26.3901	32.1961	136.712		11.7041	27.9799	23.6827	61.1018
22.993	5.42397	29.5957	67.2115		9.5014	18.0135	76.4138	53.9955
22.5333	53.7611	1.75479	39.0459		3.06656	17.4952	16.7407	11.9527
15.0279	23.2674	30.1341	44.7607		12.0635	41.8253	15.4026	30.2046
12.9172	5.55963	37.4296	81.7201		14.2057	12.2781	116.23	9.20057
0.847013	29.2967	22.1027	20.3764		7.21649	33.9591	137.862	110.656
21.5859	56.4735	15.5483	19.6416		63.2702	12.4887	10.0642	141.345
12.0664	48.7324	39.3226	15.7873		61.2171	0.737215	33.3361	127.559
26.4554	9.66148	19.9077	10.0258		16.0038	12.8225	26.3373	85.9447
24.7651	13.628	22.3334	22.8114		12.7759	64.1043	20.6486	74.6705
29.4227	23.5473	22.8384	43.435		41.3199	32.9496	47.5716	26.3909
15.6788	11.7425	42.8327	52.5791		10.7879	107.725	77.7377	85.7254
20.4259	6.81523	24.5945	52.3671		10.9712	46.0962	37.2057	27.5473
7.94366	12.0894	21.0647	45.7085		0.18144	96.061	31.231	347.189
7.44579	21.2579	31.7859	38.2137		12.5011	97.0226	118.898	88.6896
13.4842	13.069	36.3207	46.3235		29.6986	73.014	72.4139	65.1453
4.68289	50.2251	78.7597	66.0854		11.4217	41.9535	103.247	65.293
8.57582	32.1097	102.752	13.8534		19.6415	51.7243	28.0221	17.5452
118.532	51.9654	24.2764	25.0218		10.2841	15.6755	23.5694	26.8367
49.6422	26.2078	59.4747	29.9624		0.608906	17.3396	73.743	26.8644
28.0501	13.5337	28.69	124.337		96.0529	139.356	17.7256	44.9641
2.19556	9.66866	13.2861	48.3268		66.9487	18.4884	15.1533	13.6333
4.13992	12.8057	0.180127	9.00145		20.089	51.0641	76.9953	0.540758
9.39787	0.259344	23.6423	11.8908		35.9176	71.6847	9.01595	164.822
2.00906	7.58099	45.4956	125.136		18.7858	20.5464	85.1384	166.353
1.30132	19.4223	40.611	78.174		1.00498	2.07356	98.1958	84.8832
8.06832	53.9646	31.077	25.9086		36.7168	54.6476	60.3771	73.4635
0.225682	7.39978	46.103	115.492		20.096	58.5608	29.5861	19.1219
19.0272	15.5395	30.5883	16.3109		17.1067	162.788	6.13979	149.512
36.61	26.854	39.0564	27.9974		41.4034	22.2362	67.1118	53.9947
28.906	43.8662	24.4902	7.58525		1.19712	81.0017	142.709	33.8435
7.35394	29.0956	92.0913	39.8124		43.6135	58.506	14.3587	81.067
18.5634	31.465	88.0516	56.4238		23.8277	2.91869	11.2371	2.20767
13.7007	24.6437	59.1991	94.2796		46.8908	32.1862	127.259	192.672
1.5391	9.23658	31.2233	40.3135		75.4987	119.974	90.122	91.564
10.9095	2.98115	69.1883	67.9432		62.1179	148.256	149.893	19.2211
18.6331	6.21424	17.1781	30.469		39.6045	34.949	53.2189	33.9844
18.2122	51.8363	19.1482	54.34		26.8311	58.1096	114.818	75.0387
11.2899	22.5727	17.4074	40.974		12.7332	18.3903	92.5257	21.7584
7.23049	28.646	0.672505	4.87201		46.1315	29.31	53.8901	52.7372
11.897	21.1395	202.181	14.1195		10.758	6.41929	19.1386	61.9429
1.2729	8.6646	14.4026	47.585		4.12659	86.859	0.107425	65.0116
6.49802	32.2114	45.2372	73.8525		23.9452	12.092	0.637917	16.6779
3.70694	31.4667	66.7784	107.911		6.84615	13.2545	14.452	147.461
0.951816	65.1345	52.3974	11.5744		33.9946	19.6866	174.125	85.1628
2.79477	17.5699	59.043	48.2692		7.10728	16.6233	31.1426	24.9269
11.8046	27.0825	33.3676	33.6143		64.3853	104.655	40.3096	42.3657
16.8797	21.4301	8.56837	28.0756		56.9067	45.5407	57.8355	9.8987
20.1394	13.1552	8.98302	43.9927		179.298	101.29	91.3857	30.6795
2.5696	34.284	10.0605	36.0261		57.2966	16.5316	73.1802	128.216
8.39477	50.2303	18.8543	13.4252		21.6957	46.3648	33.0917	39.3786
2.12011	21.6306	34.1794	40.0826		45.5038	41.5123	57.0736	47.601
86.4796	7.39672	30.6357	19.6793		13.0739	17.2609	83.5268	19.5103
13.4663	16.6679	29.2568	103.079		48.415	5.35899	37.2214	385.332
0.82423	43.3685	41.6164	66.7276		10.9047	228.11	93.222	175.973
2.02351	38.091	25.711	134.584		94.3682	116.219	154.639	28.7363
12.8349	16.4213	11.8663	49.4187		139.269	30.0595	19.3169	88.6747
36.9496	30.8153	1.79192	67.9377		106.337	78.1804	25.61	274.991
21.5764	30.9703	13.3704	35.1074		141.066	18.3523	44.9458	64.0642
0.884381	28.9091	164.755	31.0842		18.4802	51.2826	73.3125	32.6202
16.8243	9.84416	28.8145	36.1122		53.6899	23.8215	61.3572	45.2593
23.4442	16.1604	37.7449	45.1289		47.3693	57.5642	27.6366	29.5157
4.16894	1.1532	17.4126	31.4986		12.9345	39.9092	31.859	127.51
15.7673	102.295	33.7681	244.059		9.98739	42.2432	35.0889	121.733
5.07049	48.7871	20.7756	47.7759		73.7262	32.493	28.7346	102.292
3.92198	45.9999	6.50851	75.0445		33.7617	133.851	17.5555	86.1346
0.17427	54.8431	39.0163	68.6181		124.351	75.2094	292.687	95.6171
29.2286	14.7784	2.53862	51.348		84.8139	87.1045	42.2153	65.4651
20.4857	50.2949	14.5888	69.3921		87.0078	9.00606	40.4402	83.8511
34.0476	7.27973	18.5231	53.6671		37.2643	75.2809	44.8385	153.06
23.024	9.31376	81.503	16.7773		47.3546	8.69941	167.134	67.6269
30.7262	6.4627	37.7877	40.3097		31.8214	61.3474	115.798	34.441
6.28777	18.3183	81.8324	48.9804		1.98335	24.8045	53.7502	51.1718
0.176138	30.557	53.9167	20.85		56.268	112.337	65.7061	169.697
6.26442	96.1691	73.424	64.3939		47.7936	88.9026	59.2182	143.467
2.45906	12.6633	47.8438	30.9578		9.35283	101.259	14.6602	76.2163
0.613956	42.8313	39.2202	65.1369		10.917	75.7522	36.7467	75.1749
23.2955	28.0572	10.3172	29.7438		11.3814	26.9517	1.04235	101.206
38.008	27.8991	50.325	37.2873		126.765	32.5486	29.6996	17.8513
10.7625	24.5217	48.1805	22.0942		97.0142	17.8077	25.6609	30.1127
3.57564	34.7449	14.892	37.4172		57.2754	94.9895	107.007	1.22509
14.9569	0.566665	109.31	39.0225		10.6072	9.66604	151.217	74.334
18.6041	25.7193	10.6027	37.1134		29.1769	123.184	84.3123	17.4806
22.5019	11.3753	71.0806	7.15423		211.06	12.3577	72.5027	40.1542
20.682	24.3144	63.9399	236.758		0.909777	228.175	54.195	169.408
7.09181	8.03371	33.203	84.4143		2.97956	144.108	15.6368	175.204
12.6568	44.7334	20.2003	41.8902		23.2299	169.974	40.7578	174.517
1.84243	36.3261	17.96	127.265		74.1057	84.7057	44.6043	135.252
52.4912	11.701	6.87897	96.5846		89.4702	8.4182	22.3862	123.997
63.5473	8.87862	29.7738	24.6462		62.8797	12.2062	7.10875	129.65
16.0312	8.11694	22.3213	31.6244		28.8963	46.5593	12.3995	140.782
12.4179	83.2028	154.727	80.861		11.0806	88.1103	174.236	111.556
3.9744	62.7198	77.4993	26.6908		38.7813	92.655	45.8408	18.468
10.3229	20.049	38.4558	127.69		38.4217	8.2664	139.86	57.4121
47.7123	15.3258	59.2925	152.377		31.8354	148.874	50.6856	108.554
15.987	20.5521	21.1455	111.196		31.1359	105.348	128.258	58.4265
14.4973	6.24666	4.72247	100.96		145.038	98.7149	152.208	35.487
0.576142	5.5612	17.0994	124.707		6.02442	26.2025	128.063	45.1878
9.87912	9.22359	10.3816	133.25		62.4717	57.8692	20.4914	43.8074
45.2284	4.69493	41.8012	78.9538		29.6684	4.67712	25.3395	60.7102
12.4419	9.44676	10.6559	49.4785		22.4344	21.1823	23.3801	26.7458
20.3009	6.99366	115.562	41.0219		41.7	134.09	57.9134	21.3731
4.19804	69.5502	40.6344	177.2		35.1356	76.5179	61.6745	65.7599
2.96228	38.4137	12.8832	203.779		4.47935	23.573	35.8468	78.3711
10.8224	56.5548	30.242	76.14		3.2233	33.7146	49.4112	159.675
0.820026	7.98145	35.6552	116.468		10.8815	11.5181	6.86707	131.926
3.80777	46.2846	12.1035	52.1783		105.653	72.4057	33.0786	59.4079
3.93503	13.6735	7.33068	43.9995		102.824	89.1495	8.00537	29.5984
20.9642	22.1996	27.3914	26.8351		62.1296	117.936	89.3245	12.1245
30.4771	13.824	36.5613	25.8		68.2328	37.1035	118.649	51.1713
2.9277	31.8495	35.0744	21.9356		70.2294	15.2516	126.899	10.2096
6.08812	21.596	112.151	15.6118		55.3787	48.2493	266.653	400.455
9.73095	21.3296	213.407	46.5391		7.6328	22.5191	25.5662	57.7963
2.95856	131.413	11.7462	95.4619		15.3341	65.7338	86.8834	222
1.47365	77.1222	17.9974	80.8337		12.9766	127.836	44.9133	116.17
2.40775	63.1739	56.4112	121.215		32.0869	27.103	29.8774	80.5238
4.76505	6.93899	40.8898	56.2852		71.7459	0.859188	118.767	44.4417
18.8912	26.0911	132.378	49.4894		4.03346	50.4855	51.7264	59.8323
28.0201	42.7827	6.46594	52.7773		82.4703	102.048	10.55	38.0161
37.8796	74.8646	52.1573	31.9083		230.916	15.1349	10.361	72.5774
24.2333	3.55812	24.1474	30.2529		118.411	39.9622	8.14334	5.38901
12.1263	31.5251	102.894	26.8938		55.6301	17.0849	223.291	31.5784
10.5875	21.0435	39.0974	5.96452		46.2776	19.1326	113.655	30.0453
14.5489	25.3925	53.7952	123.779		0.93644	0.563574	89.1772	171.273
3.27528	15.767	14.1716	257.136		7.993	155.515	1.06961	213.832
5.4554	8.5567	55.5492	188.224		38.8044	48.2166	41.8621	158.778
7.33214	8.916	96.2972	72.5819		205.403	34.9143	41.3018	63.3432
10.026	52.0848	2.28987	110.313		50.2361	90.5575	31.4848	98.7549
47.8078	20.1546	13.0476	128.517		85.8998	39.1216	30.7719	74.6172
14.5201	5.45591	13.3603	71.4605		15.2523	22.651	80.171	88.2056
9.59915	19.1726	25.2069	37.3551		50.6365	53.4269	47.3233	51.0982
14.3058	141.121	13.233	259.956		8.52173	77.3567	67.7565	55.0592
13.0283	64.7795	70.8911	23.9366		21.1037	33.3062	68.4715	130.729
11.0522	7.385	23.478	205.051		22.1313	54.4445	20.2686	146.545
1.54963	89.1344	46.7751	90.5882		36.8765	67.585	64.9656	121.505
0.622872	30.6912	32.0113	35.9394		10.7066	182.384	100.714	57.4792
1.17165	65.8383	8.02635	80.8733		26.0221	80.1909	77.2502	65.7333
31.3762	40.8574	13.7797	81.7147		61.0222	63.4332	38.4374	99.8857
43.8261	18.6165	7.61755	92.3787		38.6992	84.857	41.316	19.7186
26.8553	18.3794	6.96513	18.1309		140.814	50.9762	1.898	65.5781
0.413902	6.54905	39.0641	14.3213		8.54068	68.4784	142.398	63.3333
7.96101	15.8617	133.16	50.2611		38.4607	46.8881	185.51	18.8001
10.4301	26.2283	103.527	3.88623		12.751	65.1425	93.4601	118.173
8.42536	51.4429	26.6228	176.435		29.1801	5.94308	120.211	130.124
8.50609	10.6551	73.79	144.205		56.0905	233.815	64.1758	161.342
16.3957	54.0701	27.3558	154.164		19.0981	154.714	54.7867	97.2929
6.95603	6.83062	40.8151	103.282		194.6	162.641	47.7287	94.833
15.1053	46.5364	20.3297	65.0708		103.461	126.068	18.1945	70.0407
24.1734	3.21427	36.0765	50.5793		0.471206	30.4717	65.8668	70.4418
24.9905	38.9713	23.4416	7.63919		53.6145	41.2404	144.413	37.858
11.9849	12.685	16.2115	31.4136		28.2407	0.732815	105.581	23.4806
16.3333	0.998509	75.1802	30.0606		29.6912	11.3398	163.528	17.7237
5.32213	8.89338	65.0662	62.1081		58.2978	16.6575	60.836	37.8296
59.6967	13.9992	91.3621	257.551		28.8822	18.2972	69.7643	178.985
12.5476	50.7947	59.0595	37.6751		7.29127	154.332	58.6127	196.053
3.15042	16.8236	30.3565	40.5803		0.122861	112.861	16.7738	106.303
21.8149	28.5068	23.0294	19.3427		21.8022	186.311	110.064	110.848
17.5673	39.4797	15.0416	38.5195		157.451	87.6258	74.0488	29.7852
113.653	6.65325	5.47921	64.3438		123.461	19.2552	76.1097	102.204
4.85392	18.5746	3.23741	43.5226		23.9703	14.4694	56.1663	102.708
25.2345	1.21268	8.2739	209.891		34.7639	22.5798	79.1474	132.396
22.5247	25.9886	66.9544	27.7971		17.6426	40.7487	151.81	56.4241
6.21475	59.1271	55.9818	71.5379		21.2438	40.5365	90.2267	24.5704
3.02646	94.481	10.8766	166.822		2.55573	75.6699	78.8186	25.604
7.17735	72.2038	35.9568	201.014		0.254108	60.6539	148.664	51.1276
12.6265	13.0199	23.1415	143.265		6.40277	34.8977	129.061	48.6198
2.95274	78.7858	32.8601	108.707		33.6905	46.6994	53.2815	119.11
0.382587	23.775	36.7354	177.246		51.4167	34.0021	22.9731	107.472
0.475165	50.2753	110.105	53.566		50.1679	49.334	67.6605	19.9962
13.4598	26.4533	40.5974	51.2711		27.7177	17.5157	22.0912	66.6482
17.3953	24.043	27.6768	64.529		75.1706	7.30979	28.9569	48.3803
2.3275	20.8352	171.564	56.9366		44.9494	3.50656	97.3091	1.99186
26.3157	60.9851	27.9509	37.0611		61.6964	21.1025	55.2074	52.2838
7.96123	69.0582	77.0746	134.148		42.2938	77.2522	45.1938	165.198
4.06095	42.755	17.278	31.9654		3.71147	385.496	66.2764	96.4734
2.17321	4.29139	60.0856	89.1347		100.775	73.3133	11.7229	152.498
38.6295	12.6755	31.11	31.2236		156.044	98.7152	42.3241	48.3124
4.02865	17.7675	16.3954	52.7736		37.2925	73.3723	49.1609	65.0339
54.8173	2.18242	10.1409	27.6008		67.9076	76.1966	13.0902	30.3335
52.517	16.0446	4.59262	110.176		115.355	44.0008	6.53766	41.8022
17.0657	5.18659	78.4046	91.8288		0.408082	46.431	69.4276	22.1417
73.0083	14.8718	179.084	23.7696		15.0293	19.0124	165.219	68.748
30.0027	46.144	5.25752	27.7367		14.8392	15.0517	132.418	7.69378
0.167104	23.3276	63.8912	132.338		34.4309	102.179	97.9217	137.785
7.49044	21.1925	57.4482	184.865		45.6954	191.372	75.33	119.421
20.0372	13.4459	30.6562	113.156		118.394	0.366005	35.7277	130.734
10.9965	10.7873	25.6539	85.2213		17.8095	19.602	18.8426	46.3724
7.89098	45.9583	6.72664	86.1051		111.507	31.6061	11.1773	53.5193
58.6659	23.9039	10.687	89.3384		107.232	37.965	7.13253	42.2815
32.0298	21.9972	7.04115	21.9793		103.607	28.5548	12.8143	85.245
42.8626	181.195	38.7434	71.7176		94.5324	23.9975	44.8873	46.3012
9.72195	40.3673	98.3374	97.9435		109.572	5.43629	156.371	19.0311
25.8824	176.603	96.1684	61.1341		92.7865	69.4667	45.7652	13.464
25.3195	12.2419	90.8086	200.194		8.24064	48.4837	112.498	214.605
27.662	23.8081	60.8996	262.699		7.74672	63.0308	64.3623	113.535
25.2397	4.16707	23.247	115.01		26.6026	122.273	106.558	61.9544
3.9013	34.2403	57.6533	113.063		109.631	103.777	59.5521	121.251
3.54883	36.3019	13.1236	69.7892		222.608	45.5754	20.8572	35.2983
11.3649	34.5175	36.4629	127.104		39.3292	6.39469	145.298	23.0874
10.7003	51.4944	17.9784	46.3448		25.3148	28.7268	44.4479	11.085
38.2726	15.4064	18.1489	37.259		26.6475	61.0898	15.1658	60.031
7.09795	15.4653	196.052	48.6004		33.8355	36.5276	201.166	43.4124
11.4465	69.8786	37.3904	50.7492		42.7236	29.359	46.515	119.724
15.1042	61.6512	60.9199	225.11		10.3032	19.8286	89.4184	37.7964
10.107	14.6497	52.4047	100.777		9.05949	45.7077	57.2593	25.8456
1.51374	60.2334	17.5037	248.938		101.839	21.006	111.418	271.421
0.2234	12.1797	36.2143	72.7315		120.436	54.014	102.113	126.231
2.33668	42.7213	21.0118	10.3375		76.6936	32.73	117.713	137.258
23.1371	29.064	14.4796	34.7445		93.0136	86.2465	48.984	116.605
58.5015	25.8782	48.0418	84.7246		9.0397	23.8002	21.8013	146.579
14.0615	24.7719	161.25	98.797		11.1815	47.0009	58.5026	81.3432
56.8395	7.51395	78.1436	67.71		8.87631	154.933	42.0455	191.137
22.124	25.7068	22.6744	150.768		80.7505	113.802	24.7951	22.1821
11.0921	68.4395	51.2232	218.917		9.95089	69.4968	103.829	242.663
2.11005	29.0062	20.5687	93.9861		47.9748	156.957	119.784	27.3277
21.0611	35.3229	22.178	130.792		119.095	68.6427	276.591	90.5834
0.930862	14.3747	58.5991	187.95		103.911	136.407	129.448	71.9588
40.0184	15.7762	35.533	154.268		20.6369	36.4849	36.051	46.8266
42.2817	14.1338	2.43517	113.476		13.8607	79.2546	114.256	99.9335
124.784	22.3715	52.5337	37.0544		32.0396	111.828	69.6046	45.3088
63.9981	62.4502	95.6873	94.2646		26.7036	92.6461	25.8645	9.73255
36.9011	197.964	63.1649	68.3868		8.77221	129.482	92.9813	52.1712
27.4895	104.725	86.2859	94.8481		0.736586	10.9951	27.9479	17.4559
26.3589	63.2824	43.7178	166.299		8.66834	59.8286	52.5712	169.498
4.80843	56.2742	21.8159	267.324		11.3209	73.0366	61.5125	152.695
2.59441	20.0524	16.0706	212.067		176.009	96.1411	36.7786	58.7639
35.6892	57.2204	15.7291	69.7931		137.707	65.3716	12.1051	91.9083
18.1991	34.4334	14.0098	70.3407		59.4594	76.0182	216.765	19.8483
56.0514	37.5816	17.9397	102.041		45.3623	47.1737	365.875	73.3952
187.45	10.4534	9.17599	80.9368		44.1647	34.4215	21.7724	25.5296
47.3799	62.9302	196.767	21.6215		113.826	112.215	59.8099	66.1806
12.7728	18.7271	84.6086	36.8756		75.6109	47.3557	277.139	67.3192
24.0035	13.3352	53.2215	55.7112		44.5014	27.5951	151.758	295.392
23.6343	26.8641	34.3627	185.5		26.3605	81.806	14.0359	213.824
20.7021	12.4083	135.906	272.756		145.842	144.742	112.535	113.552
18.3962	6.05358	39.8907	409.183		113.296	53.8266	26.7135	57.6487
26.2741	22.2791	24.9408	170.277		44.5721	46.42	172.429	195.247
6.20394	5.34361	9.87947	112.558		113.253	61.1981	87.0352	73.8789
34.3126	9.73085	6.63167	147.529		46.6226	14.3242	49.6497	58.1182
71.4242	74.7	24.5254	133.947		145.062	13.8737	65.4934	27.0931
16.1996	13.6528	96.6009	155.058		76.3833	25.2043	257.657	57.0118
22.4819	64.3775	235.631	103.477		113.777	43.8446	281.982	65.7944
24.5961	33.4338	49.529	68.4861		31.7369	30.7824	58.6467	185.751
0.258186	43.775	91.0474	194.47		35.9715	21.0491	217.564	528.663
20.0268	5.59096	118.83	111.099		14.7238	15.1346	60.3852	267.448
11.0277	45.9558	67.9161	129.222		183.538	13.0437	20.2158	237.641
9.70792	14.928	44.2734	72.2508		68.0473	101.722	61.0234	73.0339
2.92276	38.9272	30.5553	50.4708		36.3237	72.4909	30.1982	90.8345
78.7632	9.27256	48.5464	47.7657		66.7799	52.4575	65.3461	150.883
51.2476	112.901	31.9403	27.4681		97.3917	68.1657	88.6073	60.4185
24.1669	16.5934	72.466	42.5965		56.4103	74.2032	55.1117	109.355
46.9985	82.0516	32.1604	36.261		27.2395	72.6048	146.843	59.0492
21.2032	150.267	44.6086	43.8638		23.3781	8.30434	432.854	190.428
4.56017	97.4022	45.0074	147.108		61.0544	97.5657	157.792	389.281
1.79841	168.765	14.9649	61.0003		50.8547	7.88488	59.5816	93.3693
12.7898	37.7956	30.4946	97.6382		201.994	38.2022	183.264	24.3477
9.99993	49.5798	7.32423	73.5993		75.157	149.683	85.0233	100.821
15.2315	15.1583	12.676	99.4511		81.7641	86.5386	50.8565	69.6997
39.4575	15.1514	6.72194	37.0943		11.6777	23.1942	62.8061	50.5695
72.2899	18.2718	13.7762	53.5021		14.4658	18.9906	74.0494	32.4346
16.8383	71.8104	261.838	54.8775		9.96278	16.6516	94.7524	18.0997
26.6501	79.7023	110.115	33.7895		45.5124	7.50904	61.7447	74.5139
6.80411	45.4446	84.2297	29.3661		7.93073	44.3727	89.1142	100.888
10.4383	5.03307	126.919	2.14675		38.3314	6.25516	55.4364	135.425
15.5575	37.0979	105.751	155.869		59.4752	35.0951	139.687	77.1191
22.2206	17.4148	8.54228	223.518		105.735	59.0899	68.7469	20.7505
7.93334	18.6562	233.198	124.784		73.6276	37.5516	46.4288	47.6024
53.3679	9.63578	52.1289	154.767		114.701	16.4718	81.4946	100.65
61.9066	32.1904	25.0147	81.7995		39.574	19.7924	117.766	81.1599
26.8025	3.64963	37.931	61.7191		55.2502	9.68049	57.7955	59.6855
5.03446	16.0435	131.879	45.1975		19.6722	12.9071	15.7704	87.2153
13.2437	214.845	58.2039	80.6688		5.00443	33.2253	100.818	20.095
26.7452	50.834	32.6579	11.4801		40.4455	21.211	21.8184	286.207
10.5737	25.093	37.2007	267.442		10.974	10.1411	20.9042	83.2603
3.9088	27.4512	31.4346	224.271		113.615	69.1583	41.0843	127.645
5.02135	2.84674	18.4191	165.223		136.197	23.1161	126.412	3.31425
9.61057	24.8951	37.8902	122.882		92.2793	132.408	65.9211	35.9055
41.2622	10.8616	14.6487	109.512		76.8995	108.154	73.646	65.3831
29.4932	17.3506	39.9891	95.7406		32.4878	104.283	137.662	366.131
54.3767	3.43089	16.7676	173.378		124.599	52.7473	26.1072	114.183
33.0058	61.0224	87.3752	101.156		22.8255	42.9517	23.8443	107.357
17.8178	73.1377	88.543	15.1202		36.95	64.214	96.2756	89.247
6.17581	145.081	43.747	134.849		29.0503	6.02768	70.0995	43.7092
7.96379	74.7461	24.7988	187.23		5.17356	23.2857	44.0201	153.523
36.0691	43.8343	41.81	93.4547		116.222	10.368	64.7254	43.3582
0.152803	30.0445	26.5301	158.427		84.7505	163.94	35.5724	14.3591
9.60131	27.6797	26.2423	118.044		42.3417	92.1402	38.3271	56.3598
148.569	15.9838	20.2699	174.426		87.0993	49.9664	25.2236	98.3245
45.0719	8.75197	18.0886	73.7586		41.1475	50.6159	11.7976	115.189
26.6809	24.3042	8.6785	104.184		36.5979	5.54482	17.2196	55.7687
23.4992	12.3644	94.7699	84.7392		21.5063	16.1101	19.9043	68.1382
0.186799	61.6676	33.5208	116.507		72.7847	11.796	0.889698	32.5364
23.0066	24.8545	18.1432	128.146		21.8069	16.8621	53.8331	356.03
11.9098	31.3339	21.2322	186.252		14.4771	94.5311	26.2341	137.141
1.08195	14.6024	50.3896	176.411		30.7491	103.056	40.1775	42.1155
40.8309	22.7889	72.6531	64.6519		183.585	42.4114	43.3896	68.2447
49.6009	20.5612	48.9514	54.5445		33.6876	124.729	379.492	54.2804
92.8014	30.3148	10.3766	107.111		78.873	42.8239	123.914	39.2693
68.2238	19.4698	45.7282	172.246		81.0001	28.0139	157.561	81.4988
42.0921	16.0288	14.9226	109.33		88.0688	58.9931	36.7026	35.1821
33.7685	23.0245	148.387	57.5623		8.10199	14.58	52.27	51.084
27.0078	81.5587	91.4154	38.7752		72.9899	47.5979	227.796	70.0626
13.747	43.7458	96.0882	21.2061		46.4337	27.9694	73.4794	337.262
6.6865	39.7993	118.372	298.907		60.7201	11.1402	102.205	188.947
3.21356	26.2041	24.1509	162.578		2.72021	44.6044	58.6185	73.8005
12.0877	23.9717	120.399	144.42		112.286	71.5014	27.8284	62.9413
5.17284	15.1247	25.3913	117.775		9.68602	87.3149	25.3225	61.9033
62.8785	36.6145	23.8387	175.346		15.5075	84.5589	21.8491	34.7864
26.7644	4.66	15.2785	79.2872		25.123	52.5516	24.7514	64.9847
36.3083	10.7366	16.5725	36.4287		106.706	62.1931	360.061	11.7715
38.6284	24.717	202.532	137.257		75.4066	10.6496	26.3279	31.2391
26.4254	76.3265	65.8728	163.108		15.4113	13.5504	337.735	154.748
28.666	71.4492	82.6935	92.5408		98.4824	23.0855	135.927	185.757
2.13488	58.4116	78.2983	305.672		36.4061	46.9255	60.1783	179.953
49.8062	53.1809	83.7076	255.181		17.873	25.724	65.1457	105.155
3.90516	34.7665	82.8116	130.314		25.0078	31.1798	62.0068	151.419
0.855631	20.7918	69.1592	105.742		74.9733	49.2571	35.3915	174.216
48.0946	30.7039	27.0392	80.3997		31.9056	34.0856	12.3147	56.155
62.7434	19.9738	12.4682	100.523		40.5257	28.5294	12.8978	15.2411
28.1098	42.6387	45.3031	135.065		5.70147	50.0656	71.5791	23.0511
30.8795	11.6137	19.0673	274.248		31.1147	5.47713	23.4861	5.73031
19.4181	107.231	22.4067	108.005		26.758	1.38057	165.353	32.1918
22.7795	71.7718	69.6045	47.8896		4.96802	2.93682	218.222	160.736
79.7493	91.3512	54.3901	175.729		9.41982	68.696	118.917	155.711
23.0854	42.9584	39.8287	63.1801		133.216	149.599	170.968	43.0057
5.29528	8.64161	10.0203	115.69		244.179	120.087	42.5978	177.341
31.4519	21.6241	73.5022	151.113		153.374	118.883	9.37343	53.3067
82.27	25.8119	3.31955	136.673		61.0914	113.489	4.02157	48.8437
39.7937	19.1507	21.796	68.6821		1.42304	149.498	33.0171	47.2345
42.5095	9.66103	51.0007	97.1783		116.934	33.1604	32.356	53.1281
13.591	4.27395	134.182	74.6536		14.8979	65.2642	183.739	31.4012
26.1691	203.958	92.6286	66.0284		1.79976	1.24608	133.94	50.9323
3.27413	60.1302	63.3626	137.275		35.9138	22.1575	133.623	30.1286
14.487	53.782	76.6782	181.754		27.7484	33.2637	82.5339	76.2552
11.0236	14.3217	39.0945	93.4557		12.9326	20.8717	37.1047	29.0829
7.56684	56.7517	12.751	113.274		272.954	30.3692	49.9387	52.1393
7.16185	37.4885	32.4088	119.045		148.57	73.0717	57.2493	77.3425
67.9017	40.887	60.7148	252.619		42.8364	49.4573	42.6984	43.9786
54.7167	54.2327	21.649	153.662		57.3748	95.7285	271.852	68.8797
59.09	10.6704	67.5425	116.501		94.9854	196.152	28.7723	196.009
39.7584	26.0909	157.143	73.3295		81.1648	38.2451	88.4049	72.1737
258.079	9.45774	75.2894	54.9621		21.0538	13.8177	193.159	112.813
2.04723	59.6934	126.532	55.36		4.84365	57.0407	132.201	122.809
23.1151	57.9135	91.4443	240.364		58.876	26.2615	25.8769	151.28
2.48041	57.416	50.5084	219.785		29.0583	26.3696	60.7385	159.08
62.1622	47.1028	51.8233	67.4964		217.928	33.3527	43.0131	77.6544
21.8135	35.6212	13.7813	44.1495		61.8751	148	23.6565	111.47
12.4765	29.4715	16.7741	72.997		23.0111	40.3151	42.6761	109.203
12.5362	45.6853	25.3408	244.018		13.3	64.068	17.6684	209.344
37.5614	47.0622	39.2954	100.321		0.363542	22.5484	44.9776	92.9784
15.1641	28.3837	96.4458	100.387		17.321	33.4747	120.212	84.7339
3.13174	107.084	72.7457	43.7062		3.99922	55.6367	145.018	25.0006
7.61374	53.035	82.6984	42.5255		0.694692	67.6902	107.53	198.317
13.9222	18.6784	93.1952	104.967		141.237	10.4761	118.881	28.7331
15.3764	70.4602	51.9399	159.983		89.1764	16.5287	55.0342	208.1
8.76975	18.4212	120.759	158.645		9.43208	90.1608	98.3749	119.918
18.2332	3.36842	9.62574	88.1442		21.7871	133.274	80.1188	113.09
73.9772	15.134	50.127	212.62		1.50994	58.3852	77.3314	84.1263
10.7566	16.0992	36.7991	112.849		36.3711	105.152	128.509	36.5427
54.2033	10.3984	59.3011	90.3502		18.7136	13.8636	22.3266	85.4988
23.4771	11.3404	149.298	119.421		17.9897	2.01716	9.44998	32.2154
10.8427	51.4738	123.042	55.0038		18.1832	28.2223	249.595	49.0475
10.2599	91.6809	69.0664	20.4332		195.789	5.27007	138.387	22.6839
23.3091	70.4694	18.5937	193.67		78.2184	30.9785	207.387	82.9512
29.6524	48.4118	48.2522	217.024		92.6457	39.149	99.9472	178.989
2.56641	40.7295	9.37747	145.089		219.318	86.916	195.82	91.8301
10.7829	34.5234	18.4429	197.788		165.54	169.222	85.3335	130.306
34.98	33.0666	39.2026	93.1876		115.497	42.3196	215.714	119.096
35.9358	12.6747	15.2077	88.4306		31.2219	82.2324	152.332	76.1811
18.1451	16.6162	9.53313	82.5271		33.5405	56.4302	40.05	63.029
12.5162	39.218	146.081	2.03495		96.6946	52.7883	53.2235	22.3429
7.63631	77.9787	130.782	82.056		41.0893	32.1601	115.618	50.1146
33.9255	53.5177	90.4336	53.8358		61.6086	26.9601	208.439	251.301
21.6023	51.2058	83.8097	285.102		40.0755	38.3733	86.9653	199.294
5.12408	77.7744	60.8156	65.4048		36.4379	36.4917	21.0567	194.915
5.69136	94.4833	81.4418	226.484		40.0026	57.4971	90.3763	79.632
7.39985	35.4207	105.698	130.417		32.8599	158.043	37.2675	42.7777
34.054	4.00672	39.1421	136.551		49.7856	134.185	63.717	126.971
60.1775	24.2688	70.3416	69.6829		4.24858	109.006	13.7435	228.346
50.7259	39.4301	67.6781	73.5836		49.2046	23.5816	52.3117	41.6456
33.1948	46.7344	71.2387	42.2917		2.1114	15.5229	29.8879	197.889
40.1397	103.167	73.2975	54.5526		14.4976	33.9687	129.54	104.456
28.631	78.0814	37.1541	105.287		14.6907	2.56503	78.6731	219.307
12.6064	110.528	11.4296	212.084		95.881	53.1488	145.029	224.301
2.11796	90.5281	15.0306	79.8102		52.6903	62.0322	53.8109	105.388
10.4362	34.7333	19.3131	90.8138		43.9415	17.1352	194.872	62.96
25.6565	42.6056	34.475	76.9156		57.9446	152.929	57.0267	167.374
38.0961	22.0551	51.9923	60.4057		8.7873	46.9899	191.568	49.9717
42.9694	5.82985	34.7937	86.1932		32.2631	8.98328	54.6347	48.4896
49.9875	20.9462	58.762	27.9925		33.8389	21.7125	33.5444	4.09514
47.1358	13.2851	36.4305	109.887		69.1046	17.6118	47.5333	7.50021
40.4481	101.927	50.4903	63.2006		14.2614	224.991	144.376	31.5176
33.31	71.4376	75.1081	78.6613		21.9486	61.7379	134.169	297.937
41.1817	66.8156	33.3518	247.715		12.7329	16.2868	183.351	242.38
32.9457	53.8716	48.6974	55.6464		93.2856	42.7331	114.497	229.199
51.743	51.1248	32.5496	222.159		28.6129	11.432	104.942	164.401
63.2105	76.0789	19.2562	155.005		63.9672	71.1357	103.949	97.1066
36.3919	42.6769	33.4004	194.727		31.1918	73.1926	61.8427	141.767
10.3584	50.5477	24.3642	101.645		44.7093	36.1865	129.376	76.7939
27.7594	16.5896	54.5725	145.969		37.7494	10.1314	58.8196	115.443
16.821	17.5708	558.939	123.146		45.0251	41.1767	199.809	42.4045
9.20591	174.335	116.438	81.9456		8.7538	27.9747	266.405	35.4512
17.5089	53.6534	108.265	28.5501		8.86377	36.6288	330.71	143.357
6.92579	28.2477	35.5334	41.2456		8.93395	11.7368	148.197	49.3994
28.708	35.7446	43.0915	136.048		227.161	14.6943	117.895	52.1834
25.4416	9.21148	55.6404	134.207		47.0057	5.55167	110.835	99.0196
86.7807	30.5116	39.9205	153.462		48.3371	96.6908	83.9734	49.6817
17.9217	9.16319	7.54536	67.1711		74.5026	36.5103	31.725	31.5545
62.0214	5.40516	22.5388	126.35		81.0609	19.2885	17.5281	17.1731
14.3265	15.4946	8.45117	90.7616		42.2683	31.9912	30.4027	268.915
64.9031	3.8552	119.439	37.3846		31.5822	49.8923	71.0513	217.138
23.4321	23.388	27.0373	50.4873		5.24851	29.347	240.437	40.1796
42.4467	59.1215	45.1359	47.275		7.40309	26.5918	207.311	172.348
0.662107	22.1031	40.562	270.401		61.1305	36.4183	158.801	209.301
71.4257	322.242	29.5645	114.651		26.9328	17.0579	137.624	153.297
18.5151	29.1497	37.5634	130.392		54.7837	20.6998	56.9552	97.9295
58.1668	26.7422	16.7208	96.6979		58.3925	53.8286	253.037	33.6819
56.0455	26.3922	73.8995	114.31		43.0208	31.3512	98.1257	60.8408
21.3483	7.84065	56.3265	204.308		62.7027	60.0147	83.9313	15.3099
27.7506	13.9826	22.9422	129.227		10.229	4.95432	106.733	32.3048
10.1795	28.9521	124.31	94.9882		87.63	32.4773	36.9143	17.7117
22.5534	84.0901	65.0103	27.0313		47.823	14.1425	210.344	189.123
11.3001	1.80134	60.2122	192.606		13.4474	10.6073	42.5608	145.578
14.9158	26.3352	16.5253	285.277		151.665	13.5767	182.744	127.412
4.20686	17.5975	27.2667	219.009		26.0928	80.0238	40.7951	148.842
35.4624	30.4459	54.6633	169.417		70.6447	41.1631	36.7737	109.904
113.28	40.517	16.0469	28.5019		11.5775	58.367	49.7509	125.469
54.2189	30.578	99.2051	116.597		12.2446	77.3839	41.4775	81.2823
46.1149	30.5875	36.0731	70.3547		31.6742	57.1744	37.6782	73.3214
51.5818	10.4945	39.1936	45.1706		14.2883	95.539	32.968	62.8726
27.1206	85.6691	72.9039	52.7171		6.12621	53.6295	142.397	21.2476
12.3673	29.9296	94.2566	69.3906		8.98717	42.4593	191.071	34.1406
23.4506	17.4475	79.5956	101.052		3.64538	50.5963	240.371	186.525
5.07767	38.915	34.3286	199.437		141.801	27.5044	248.616	160.629
6.29401	49.0602	19.7556	248.279		73.319	28.2535	105.286	156.952
15.5617	21.4333	30.6568	47.0132		70.3586	95.6751	38.5092	37.0257
139.012	58.661	22.3402	145.598		55.274	82.7326	123.561	79.1943
8.62204	42.838	11.1647	86.9552		3.19772	26.4003	60.7567	94.5992
24.6917	14.4642	23.6928	51.9467		26.2614	11.0192	35.0504	47.5598
47.1542	3.02562	96.0009	39.8859		14.4734	38.5419	52.3544	30.226
32.148	86.166	0.373189	78.0898		17.0194	19.6827	117.013	43.7957
41.7827	99.6248	98.1025	105.328		13.0558	35.8817	174.27	33.9346
34.3198	62.3043	131.483	59.3937		50.9318	13.696	150.131	196.888
28.3042	37.7097	82.3022	335.208		281.096	11.2147	159.242	215.511
89.3047	15.3949	74.5823	225.667		141.345	8.04819	38.4583	147.601
16.389	43.6426	80.6344	163.305		121.657	16.6725	118.91	202.806
55.1792	46.8877	73.1376	86.1056		28.1831	30.1068	96.4303	30.6589
15.0994	17.7569	137.815	30.3845		92.8813	40.0911	87.7209	121.277
36.2318	9.78519	56.6507	200.003		31.4405	31.5418	28.5212	56.2114
42.4642	32.0043	38.0116	146.747		25.5463	14.2817	45.9503	27.3774
38.9681	57.0467	96.1335	93.8207		21.402	31.076	48.1225	43.8906
51.6983	48.6416	139.814	42.7996		23.6781	326.013	195.946	67.1498
49.9468	51.5327	65.2505	22.1058		17.5307	124.864	118.261	239.666
22.9063	77.8766	79.9908	329.43		181.921	53.4523	171.386	126.254
11.7548	22.0389	52.4277	152.056		15.406	73.9166	237.696	76.5224
9.55772	13.9992	29.1928	126.876		35.0355	119.794	71.9898	47.2063
29.4816	24.3836	4.45352	174.695		26.8307	51.7294	86.1808	54.581
29.5941	10.8179	46.2618	124.411		33.6789	6.12982	53.8802	140.276
19.655	0.376344	19.6332	74.6252		139.378	64.4062	23.6661	121.554
23.3797	15.0857	24.7353	154.347		0.743522	43.8236	39.7761	58.2044
20.5946	70.3639	98.6919	122.883		44.1054	11.4675	34.6169	90.7927
40.0624	84.2817	124.067	147.107		28.7456	73.4366	218.548	52.397
3.88196	82.189	84.976	76.724		5.06355	57.1751	118.489	121.226
23.5094	57.3106	47.2899	311.517		84.9318	41.8027	26.6426	156.384
13.6907	46.3042	42.9138	215.008		49.9131	111.383	73.5784	69.2071
11.2775	4.42074	19.6276	156.72		10.3096	85.2684	80.2699	159.687
27.3871	46.7847	75.8629	280.542		74.3721	33.3284	53.0016	103.798
33.6766	31.4239	42.3188	185.474		36.5379	132.642	140.016	60.9621
36.2669	19.7736	8.14982	161.918		64.0453	27.5753	134.701	19.9924
28.8499	24.6328	36.1339	122.396		29.9379	40.2347	52.0112	23.3467
23.0738	90.517	138.282	136.901		54.736	48.0187	132.464	39.1212
21.4943	60.2205	80.5407	107.061		47.8802	22.4043	127.509	114.825
40.9225	54.4663	136.594	77.0559		9.71151	9.6839	154.45	69.1089
0.355029	18.7151	83.4641	148.201		15.0117	15.4999	89.5107	138.636
6.00709	34.108	4.73657	238.039		122.094	61.0204	112.602	87.8833
48.401	32.9333	55.4451	71.2406		29.4118	279.232	52.5707	22.1305
61.9001	12.4249	8.96358	112.194		48.0087	19.9137	130.857	12.8767
21.9988	13.4263	32.7296	145.543		31.1892	64.0573	55.5185	68.5407
0.246903	69.2226	48.2498	34.77		124.484	24.4378	33.5128	56.1167
42.9125	11.9411	89.0176	142.229		54.4137	102.039	92.8796	33.406
54.5828	104.32	183.819	95.4619		22.2796	38.2358	38.8877	14.3547
32.998	71.4317	73.1399	71.8671		25.5208	15.8735	151.74	134.807
12.7915	93.685	114.431	67.7324		46.5092	17.4584	59.3698	238.739
24.3868	43.6874	131.722	311.577		190.855	55.5052	83.6289	195.874
16.5641	23.827	222.797	180.436		75.9663	102.223	16.5251	146.96
4.94683	0.94495	44.6547	230.852		69.1924	71.1233	11.4571	38.0242
96.0942	24.9485	70.4162	145.276		24.7979	75.6837	16.9476	61.8082
55.9108	23.4847	30.6575	147.288		19.6725	73.7418	89.7109	18.4451
23.0966	6.03904	14.9864	170.749		24.8135	9.75376	68.2373	82.0064
35.6173	61.5656	42.5485	143.209		73.9881	48.7058	21.1127	147.232
36.6376	145.616	56.9551	133.975		30.2367	8.75956	40.7543	20.1091
14.4482	29.6063	52.1786	123.283		86.0482	39.7166	216.473	93.3111
14.6716	40.0084	98.5226	25.2638		17.3627	32.2445	243.635	58.1741
15.1216	91.3581	74.1077	166.916		176.781	97.2784	177.282	107.573
11.1053	2.56414	70.4969	40.0147		108.414	11.0719	44.8676	90.1258
1.69594	39.3959	114.145	79.4653		60.8471	17.859	127.259	57.5602
51.5087	28.5398	87.4059	78.9443		81.5646	93.8813	124.457	196.551
85.569	18.4633	33.8922	51.5359		72.4385	40.3001	50.0201	89.5558
65.1139	21.6719	16.1307	58.74		31.6854	33.0947	156.294	93.9365
25.6857	51.7225	31.3296	52.7271		12.483	1.11486	14.556	47.7079
50.7156	49.0153	87.7888	125.485		35.8573	25.6283	35.5796	68.2571
33.2576	74.4672	74.5685	57.3422		10.7291	24.0779	147.071	63.641
15.1559	87.2011	54.3847	34.298		3.8446	8.97707	94.6068	101.618
16.7665	84.3632	62.9114	261.302		163.787	22.3288	52.0108	218.69
25.7109	153.625	125.152	138.5		10.292	29.132	53.8549	53.6265
18.48	62.855	123.646	224.404		125.632	178.992	85.8207	130.528
0.588859	47.5066	45.6066	160.993		41.1214	69.8249	85.0895	64.0167
46.134	24.0574	54.4457	118.849		83.269	29.5931	171.643	103.924
29.6587	18.031	34.2514	94.2058		12.861	26.6106	65.929	88.6882
40.2558	31.2916	75.8907	116.921		13.5974	56.303	54.4933	85.0875
29.2355	25.3427	160.98	53.9956		32.9932	51.0479	377.148	26.9257
24.3693	44.3721	126.904	31.8404		26.803	32.1834	94.3119	60.8
11.9613	32.2824	224.495	115.256		127.514	51.861	176.845	123.039
9.89172	61.2696	59.6159	106.382		168.146	25.4686	46.3618	79.8064
5.23949	22.7613	174.212	207.353		87.9308	32.3623	56.3135	30.4237
44.8633	46.6108	29.5891	196.753		111.03	71.2662	195.702	114.42
44.8875	21.8397	121.551	39.3584		66.6502	65.9274	78.8078	60.9288
11.2102	10.5375	105.388	270.558		32.8237	36.6823	30.1353	57.307
41.5299	31.1447	37.4868	76.3238		26.7432	59.0321	86.7082	31.864
21.6519	23.3569	63.309	28.2061		53.2174	3.16002	24.8459	20.7684
13.0259	55.7153	96.8508	74.8692		75.0056	26.6126	25.7986	23.9129
17.4322	36.3954	64.1528	27.523		124.391	17.1604	138.968	287
20.1589	38.3795	38.3558	38.9292		153.992	10.6229	76.8292	250.98
16.3825	78.1119	63.1765	144.188		187.462	95.6715	110.634	126.095
1.44964	35.0533	12.1413	164.45		125.953	71.7862	56.0792	301.243
16.7992	27.2449	41.1267	44.1359		55.9763	183.6	28.9427	74.932
19.2043	87.1505	32.6816	121.998		115.728	93.2834	73.3466	100.363
32.1363	39.0899	28.7934	57.4223		130.396	132.051	22.6894	47.0956
17.1071	24.3519	101.31	57.3803		85.8808	66.0985	17.7904	23.1213
21.8772	91.9216	59.8461	64.1449		51.8757	79.119	47.6616	23.339
7.05965	88.0278	82.1652	26.0453		34.8789	70.1918	76.7776	47.3732
7.95048	52.1063	172.016	43.6803		22.5749	119.297	244.282	35.8656
2.96607	75.0765	116.004	62.418		123.062	22.5378	148.679	260.164
8.15946	160.478	98.7891	285.977		135.112	21.6929	71.1633	191.374
14.5581	71.6981	79.3399	262.586		69.3454	12.0663	118.772	139.549
41.5454	61.7604	56.0297	165.233		83.6932	38.8941	92.5035	215.196
12.796	35.4718	70.1632	264.217		33.5825	53.1803	61.833	96.2318
8.28715	26.0065	27.602	172.388		38.1792	13.3718	38.1818	135.949
16.4608	2.13115	65.4387	88.8355		39.2906	14.3574	66.0784	63.179
15.8658	61.5553	43.4134	116.955		15.7963	68.4587	13.9106	106.348
18.2215	131.366	112.171	46.4904		20.3766	83.9055	38.5947	39.1948
20.6483	29.5533	85.0395	87.0115		2.24829	73.2244	339.721	77.6751
25.5184	24.1699	43.8187	273.264		207.887	44.7971	246.867	133.377
17.8413	29.3773	34.3468	304.259		133.185	79.481	210.541	132.008
31.0572	20.5076	88.8306	182.669		177.802	150.467	131.606	6.89003
79.1448	7.41026	31.5948	179.229		99.4557	172.474	94.5258	92.2735
68.7949	36.9516	40.5155	192.012		76.1725	112.054	85.7681	75.4204
43.9611	16.3124	30.6967	101.262		56.9327	43.1585	102.236	95.815
47.9951	19.435	84.9623	101.992		69.0088	103.341	36.7195	57.5212
17.3055	56.66	2.66405	91.3053		19.4068	34.2027	31.3254	0.548003
14.7726	64.8108	183.746	12.2453		10.4651	22.0037	74.2042	26.6169
17.1276	65.9599	70.8693	29.7612		189.466	9.45742	92.1761	83.816
11.2625	69.3751	102.067	19.8691		81.7794	11.5164	118.769	117.877
36.2135	47.5438	74.222	255.003		117.13	148.427	5.57918	96.3621
6.90992	44.7402	119.645	258.582		35.7379	185.673	62.0729	158.399
50.8874	39.5185	46.0789	120.372		37.7056	182.204	100.232	135.142
25.5212	25.9456	44.7883	176.862		29.4036	89.7912	76.9326	73.8046
23.5989	18.6803	51.2621	217.685		63.566	47.572	70.8997	34.5958
7.462	18.534	71.4939	143.149		54.154	54.8572	22.8525	167.379
15.51	4.1492	13.5841	78.3708		16.9987	38.748	214.096	166.822
13.9879	153.827	23.9279	117.802		34.6405	137.709	67.6907	74.5146
35.3106	68.5082	50.3024	176.827		128.339	112.449	103.792	37.0039
38.1061	35.1864	15.8406	150.607		176.791	24.7869	131.115	253.171
25.0535	23.6741	19.87	285.671		128.22	169.988	71.102	206.062
20.5571	29.9386	63.9396	117.403		88.1271	73.7767	65.095	218.686
67.1634	28.4508	25.6466	232.387		46.1689	88.7176	75.6326	154.195
10.7623	9.67458	80.4422	161.98		65.7655	70.9862	63.6626	127.137
30.5288	54.9731	30.5002	224.536		62.753	34.7394	32.3471	114.415
67.9078	44.5564	27.6414	168.442		104.318	18.1495	59.9802	86.8694
14.4449	34.3985	2.31843	127.638		61.6289	22.4637	16.3831	104.849
33.7571	123.252	195.886	181.157		17.6037	0.159854	25.5504	79.7918
4.78991	41.0222	71.9653	90.5623		105.629	60.2101	158.229	37.6497
19.5188	60.5105	111.684	32.6438		87.101	62.5055	146.35	68.7828
29.8079	34.5687	55.2818	254.024		137.167	55.2846	122.128	110.38
14.7355	42.3886	28.9914	92.1983		47.538	179.476	79.8305	64.4633
87.076	43.1226	27.8492	42.2076		45.1292	167.472	37.8965	40.7153
12.1094	86.7862	27.2857	49.8834		18.8948	158.13	119.635	45.2615
31.4694	61.6064	43.0859	189.121		21.3562	60.1995	216.022	23.6403
31.22	24.5254	57.4745	123.058		17.4302	89.8074	83.876	177.488
6.44098	0.875324	40.7257	35.3876		21.7204	110.062	45.2858	122.331
13.0042	66.1017	129.465	15.9324		153.293	35.986	66.5706	104.563
19.3494	35.7257	161.218	125.447		178.518	46.3778	242.171	35.6549
7.62826	13.7907	128.509	24.7215		99.1917	40.3233	73.7076	414.162
3.94483	46.1385	55.1394	193.098		33.5486	30.753	98.0179	100.608
25.2035	46.8516	15.8782	185.662		86.6308	130.882	66.6713	107.311
116.844	36.706	45.8555	207.32		69.1879	168.529	93.8862	71.0662
69.4971	37.6258	24.7515	78.0642		67.5043	80.0383	132.785	62.1094
66.7951	55.6731	59.0942	33.8818		22.2983	81.6814	41.6163	74.5817
36.6004	14.303	51.5573	84.7683		31.4837	42.9284	49.7117	58.1248
45.6906	7.70799	9.17126	48.5535		34.0854	0.702095	80.18	61.4255
13.0258	118.117	133.142	174.735		111.544	23.1848	44.5694	280.096
9.91931	81.6795	0.746219	146.718		126.468	61.4055	347.844	230.16
13.9999	54.5939	83.3681	86.7492		129.175	38.0461	80.0818	81.567
18.0826	40.6632	19.9447	147.122		81.3803	34.9523	71.8874	66.5437
4.91252	32.3467	13.0734	68.3322		14.1666	40.087	108.59	85.8384
79.7074	8.3314	74.622	168.31		59.2311	93.5686	69.5266	51.0477
9.11892	17.1104	61.9704	122.551		60.6141	33.9645	69.6998	39.5374
42.6316	17.284	41.6007	31.3021		59.3474	48.2517	116.034	46.2787
21.6105	20.2573	14.366	108.193		39.6312	37.0717	170.424	41.2662
12.5185	12.2013	73.2477	123.724		39.3873	13.3064	155.763	40.9088
14.5942	90.3202	105.194	185.092		83.1588	19.0112	23.782	46.904
7.48381	0.424502	60.642	62.8531		81.6303	51.1711	118.592	30.5443
50.9073	43.6318	64.6349	90.8753		109.694	2.05489	65.9665	129.351
26.8564	76.0334	46.1206	68.442		70.7151	89.7971	66.8432	201.755
9.57791	19.366	85.7141	39.6566		23.4804	144.685	47.8747	154.9
63.2905	37.1018	71.759	82.6123		21.3079	103.754	62.6514	43.2788
61.8164	39.1498	28.8829	66.5538		9.03166	73.0996	46.7121	85.182
30.5773	21.4787	21.0823	29.6846		16.0151	31.636	39.4279	25.9305
55.3118	46.8735	19.0128	72.0864		45.203	39.4567	55.1182	92.3022
57.508	6.41178	54.6342	38.3274		14.3748	43.3533	275.941	77.0581
30.6486	173.771	71.1462	54.8957		80.5368	29.2914	220.396	1177.55
52.6524	86.4722	34.8943	23.4497		151.198	20.659	49.251	39.201
19.158	123.615	14.0361	153.83		69.3045	41.4566	55.2668	48.1089
17.5042	55.4075	15.9984	310.578		46.2864	23.9108	74.2198	48.4872
46.277	49.1187	25.0882	135.861		82.9406	298.931	85.5881	67.9289
0.580831	25.3207	21.5518	193.621		12.9124	187.178	37.2413	106.843
150.432	16.537	28.2028	99.3864		21.0668	122.806	29.2483	174.376
38.2942	31.6012	21.7979	213.628		14.054	33.7808	1171.73	36.6942
55.9529	68.9217	119.36	244.268		46.6187	80.763	190.222	206.136
18.3774	178.129	46.5752	72.662		27.4906	30.7252	61.3431	74.7261
26.8193	70.2714	60.3405	25.1302		11.1714	40.7797	165.501	9.75401
11.3908	75.3746	58.5046	204.713		183.192	58.3107	55.8237	105.662
53.1204	55.8902	32.9837	87.7421		184.856	52.2612	165.561	93.5755
2.2189	37.7163	27.2164	302.824		93.5194	9.63833	50.229	194.736
24.1628	38.0304	14.132	225.549		119.19	103.387	77.8536	137.739
58.1416	29.5951	38.7037	80.3586		62.4715	139.411	61.0356	79.407
19.1916	28.6837	56.4734	48.6384		52.5116	80.0958	23.6254	129.786
59.2344	24.0006	31.2944	142.162		84.353	57.4177	69.7204	101.08
26.0178	12.1267	54.8006	79.2016		123.943	40.1477	6.67705	138.326
119.345	39.6764	98.5388	93.9326		101.622	25.4641	553.366	37.2992
71.7312	33.2079	89.7394	78.6298		97.9726	90.0751	106.713	84.6702
23.3562	46.2373	165.831	37.848		130.143	31.0268	88.4312	267.191
13.186	32.3353	46.1473	79.3582		114.589	59.678	202.587	198.503
28.7794	14.9731	53.7601	176.763		83.8191	27.2452	200.802	125.469
23.1883	19.3237	31.0924	242.618		47.4716	92.226	145.348	151.063
70.6163	20.3897	47.327	184.527		173.774	96.2563	32.099	134.526
45.6214	14.8642	91.8117	116.412		25.8014	65.6408	71.9308	102.362
53.6169	14.3012	50.2801	23.5939		25.6883	56.7097	82.2947	103.108
37.6401	62.6096	49.1003	80.5474		79.7872	149.255	75.6261	114.778
17.7626	79.6956	158.658	88.3454		11.1179	104.095	74.9616	94.7134
25.269	39.1189	88.9835	17.797		15.9014	67.6008	230.1	63.4431
34.3713	51.853	71.631	32.5765		165.16	23.1188	152.429	11.1486
11.2564	22.1058	52.5591	16.3909		38.6356	21.0437	158.214	275.695
30.2532	13.5293	25.8222	178.376		85.1227	281.194	92.0032	61.9075
20.7977	41.5418	64.6901	167.39		66.6805	77.9701	117.576	99.9686
84.5346	39.2144	33.9041	132.575		1.90217	152.07	119.95	112.465
34.7506	28.475	29.3288	54.9504		75.6294	136.845	94.2657	123.314
84.1495	19.3261	17.5436	116.923		31.6229	120.626	245.793	90.8558
34.9207	62.6772	63.8522	85.9759		55.919	32.0234	143.484	71.2371
23.2148	33.2865	69.0255	9.80251		10.6716	21.3968	30.4869	10.448
36.9195	64.5175	94.2306	30.3133		47.6305	35.2649	8.27047	36.8329
32.799	121.988	85.1348	2.61073		105.236	36.8511	211.037	27.4252
48.9126	71.8543	28.7131	146.753		75.5524	30.5105	125.195	205.466
26.2354	44.5245	72.9562	142.718		68.1774	224.547	209.516	290.077
12.915	48.5783	50.3808	166.519		11.4804	43.0143	136.527	141.712
175.882	31.8112	48.944	88.3823		30.1663	71.5951	153.409	165.348
74.6561	9.7762	39.0642	27.0258		17.9647	16.8408	202.824	21.2906
27.9106	37.6706	75.8519	66.6816		40.1609	45.0491	72.0066	95.1376
11.7089	40.3079	58.0295	112.033		17.639	58.0978	47.5876	84.1789
49.7162	88.6597	164.469	134.105		5.53696	22.2405	16.4187	139.865
17.3638	61.4332	70.8151	127.286		37.059	36.3281	26.1853	215.539
1.09884	70.4159	35.4058	92.7994		72.3502	25.0817	314.667	71.5286
8.89514	139.284	31.4162	208.129		33.6493	29.7523	120.691	157.513
15.8027	57.9013	64.9792	249.426		66.1505	39.0121	87.3929	178.007
26.605	40.6707	67.0248	339.558		5.74089	137.948	132.4	124.059
46.5221	44.1283	27.4414	64.7055		31.7497	106.831	82.519	188.943
98.6909	52.8909	32.1038	175.387		19.309	72.9372	70.128	39.4811
39.6752	19.1128	34.5498	80.7237		3.6175	72.8008	71.1204	34.0347
41.1709	43.4245	30.8344	95.6758		56.6216	71.1332	49.2289	51.4115
28.0691	49.0892	198.638	114.559		9.82809	13.4051	22.5256	39.575
15.6519	60.0202	126.144	39.9412		71.7047	18.6652	20.7503	73.2855
14.8613	41.0556	197.901	34.2592		41.7884	24.54	17.3532	216.055
33.6318	17.1958	95.183	107.328		147.391	25.9023	156.149	123.107
19.3419	17.7961	0.56306	309.804		50.5581	48.481	62.6276	128.215
12.8909	32.0523	18.9236	72.2626		44.4777	80.9381	129.948	129.327
69.6337	34.1173	32.7613	213.819		37.0104	80.4499	61.3511	78.4618
104.242	28.8013	60.831	203.639		38.2741	53.7972	66.5747	113.528
103.195	39.6855	26.7615	91.3138		28.5315	76.2318	31.9566	51.7278
41.088	18.509	37.7455	211.516		43.7651	85.4735	120.76	103.019
231.798	141.189	243.426	84.0672		42.5688	30.4667	175.008	144.648
32.0511	102.611	98.8457	296.497		280.347	38.5449	135.79	65.616
73.0672	72.5043	24.2091	82.8856		51.6266	23.4182	153.161	108.316
39.3573	44.108	45.6025	226.514		186.291	33.7434	161.354	164.288
17.1426	39.946	72.38	207.524		96.0566	28.744	30.3292	211.565
2.06455	19.9871	31.7265	156.919		51.7805	138.684	109.696	151.655
131.608	56.6008	27.5892	180.569		99.6142	15.3595	49.6852	131.232
9.06894	46.5657	24.3085	66.2156		67.4803	111.186	37.1198	80.299
31.1691	55.7644	16.5008	123.248		70.3973	94.8681	63.2978	23.7568
54.978	15.6403	32.4772	217.313		36.3384	64.1182	32.7543	26.091
38.5244	124.502	26.9271	95.7317		33.0195	25.6305	95.1334	8.04677
9.64576	117.678	84.6239	106.791		74.7432	26.3404	36.002	54.4581
18.5546	24.8978	133.149	64.6623		13.5608	89.5384	135.38	46.0881
8.19826	11.8744	62.8898	33.8967		68.6113	10.9526	85.2489	284.844
0.956476	14.7251	9.43092	152.401		104.877	32.1474	93.0619	230.119
76.7235	40.1349	19.9641	120.541		56.5091	120.046	83.5118	123.876
66.8233	51.7334	26.4918	192.469		90.3922	54.9268	92.0917	65.4745
18.8143	21.7698	18.0908	123.569		38.4197	73.3411	39.5476	94.235
31.0025	19.2851	39.473	201.311		14.1363	87.9823	141.055	95.0874
3.76302	11.6684	157.684	145.608		43.5593	51.1714	10.5594	89.0368
32.5751	209.981	122.335	92.0855		9.64366	62.6634	59.3082	66.7291
2.14973	84.9914	118.564	105.129		9.22301	44.3673	5.51665	88.0988
14.0978	0.311242	126.216	84.2458		23.6057	51.2691	130.004	25.9716
7.27729	14.5366	39.0765	85.1445		25.7811	35.0667	184.975	74.7903
6.19715	38.8272	45.6767	289.795		58.9875	25.7713	158.47	150.629
5.26972	23.8116	40.0995	216.919		50.5462	6.80921	61.6434	119.369
21.4563	29.8263	66.828	158.675		70.6853	32.8352	259.033	254.203
18.3954	19.3812	106.055	213.495		40.9864	46.6594	102.756	47.1025
67.0348	42.3197	70.1558	76.663		16.3362	6.74405	125.282	122.701
62.6231	36.9385	158.433	89.4714		9.81946	22.3488	103.784	57.7931
21.6375	14.9575	224.595	44.0433		12.0997	15.6989	64.4622	106.666
19.6508	50.7667	261.249	82.1473		160.915	74.1426	91.9663	52.2213
19.4423	61.8583	154.786	84.1706		24.8526	71.009	169.665	60.6331
24.8616	83.4037	154.013	17.1319		100.007	24.7277	112.728	326.57
23.0783	34.4809	103.48	120.082		58.0498	65.5797	75.0668	158.259
14.4751	21.6074	66.2995	141.953		33.661	106.534	89.5485	85.0132
129.418	12.7782	23.0024	88.4277		29.2573	105.005	64.3226	25.5521
56.3624	23.1341	29.6483	133.679		62.0533	54.2862	22.3446	93.5296
62.7174	14.525	45.5681	142.506		60.3891	48.1059	4.14392	60.2675
33.2411	82.3553	20.2867	83.3431		18.4887	46.7873	17.8299	29.3038
4.04617	91.7741	103.142	85.0481		23.6106	48.9861	66.6584	56.5182
2.77702	76.4132	3.39067	166.712		32.9065	98.1152	80.1987	7.25854
22.4535	82.2961	56.8162	80.5828		84.3694	59.4482	104.402	35.9162
14.1703	133.942	85.6277	241.391		85.8412	29.7798	58.0938	213.354
2.7353	81.3959	41.2392	280.324		67.5821	31.9006	53.5642	159.947
21.6633	50.1293	51.7431	96.6771		2.10934	70.1931	37.91	142.63
17.8896	15.4045	52.7797	119.317		7.75188	107.598	12.5535	115.153
4.86978	25.9344	76.7017	67.9363		6.73358	94.8186	59.6285	170.742
49.9122	34.3353	63.6658	44.182		9.93323	55.7913	64.5136	109.311
53.422	107.307	8.16416	125.843		28.0701	39.4932	88.0315	81.8848
30.7961	104.163	99.457	20.0147		164.828	47.0593	20.2738	77.433
8.34578	152.859	175.142	28.7885		83.0921	27.062	9.47626	86.7129
17.7833	54.6795	131.105	19.0299		133.134	36.7763	309.905	40.2284
29.1575	83.6471	109.107	68.41		17.9327	47.6211	305.24	237.715
10.7808	87.0466	95.5898	312.318		71.3389	65.4869	146.509	167.745
39.8324	41.8984	101.879	282.699		75.4746	50.7334	35.1168	55.9169
117.602	42.1473	52.8816	261.362		35.9241	49.8712	128.634	45.1095
56.3419	14.3883	47.7436	282.161		44.0473	41.8551	75.8013	55.4462
63.6495	10.8614	86.3707	188.069		42.9305	4.63583	66.2395	61.0723
74.6101	39.1663	8.06819	180.575		36.7148	27.1411	52.4106	63.8805
30.397	0.940665	151.695	182.223		16.8692	49.7856	48.7667	54.6355
5.60546	37.4018	157.371	133.03		22.7301	61.1372	16.0408	56.022
2.91127	20.1241	80.5164	187.874		46.194	11.0204	338.939	15.5544
11.4014	75.9461	51.6055	153.73		208.524	55.7518	207.818	228.274
28.9963	55.8539	33.7806	20.8895		178.092	179.212	136.251	46.8104
38.0026	16.4828	50.2352	78.1193		101.358	128.187	114.539	73.3768
44.789	29.4862	9.25299	110.03		51.8862	100.581	126.656	129.423
45.6076	39.8056	54.7113	85.0403		34.8877	77.2883	155.831	125.709
36.7302	31.9882	20.9659	81.2128		50.7008	48.0148	64.0125	127.232
23.7544	13.064	17.4645	37.7869		26.833	39.676	80.1349	37.0533
32.4054	87.4673	195.808	73.0754		22.0774	21.652	56.8188	53.826
17.3044	70.0922	307.091	35.6122		73.0998	115.769	23.156	54.7527
13.093	72.5368	118.258	68.36		116.921	43.8419	231.206	134.28
32.8463	48.4876	125.729	31.485		1.58399	136.154	107.38	172.577
27.028	41.4349	77.6	50.4327		30.8003	18.4179	68.5865	63.5191
74.4237	62.3069	79.9999	124.312		115.246	63.6894	30.4023	67.1602
7.85903	45.4258	31.3681	158.772		65.5897	78.416	39.1473	108.931
142.038	43.6176	121.054	33.4728		62.2281	91.5594	52.2811	64.398
84.4724	23.9703	29.8665	115.536		35.0677	45.337	69.9267	75.8771
20.0302	37.2372	39.208	92.2162		14.7879	80.207	53.6642	15.1206
42.5556	116.291	120.3	33.8123		22.3115	26.0289	40.2237	13.644
35.0487	193.252	61.1431	123.653		58.9279	31.3087	27.5433	325.144
48.8712	51.1235	163.524	40.7255		80.0058	88.9585	207.478	107.489
47.6856	51.7692	120.07	105.767		31.2547	22.7052	169.764	283.307
14.1771	19.868	102.669	188.625		29.9023	189.319	42.7172	183.234
13.149	40.4769	18.0856	88.6509		49.9212	19.4545	46.7017	52.6018
101.415	26.0667	31.5721	55.0884		29.5609	108.122	29.0018	120.43
44.0373	6.63429	95.1899	104.024		29.5158	63.2172	62.7918	33.7787
49.9634	33.347	44.0546	113.301		23.6161	67.7599	11.1323	106.812
31.516	257.528	5.89541	84.7797		55.564	139.815	161.248	78.4434
35.6404	138.309	112.137	35.5901		25.6482	50.712	18.9086	58.0306
25.8423	121.851	74.5278	48.3908		0.610229	44.2532	59.7867	3.26458
11.0526	77.5222	249.465	105.598		115.446	40.9927	126.348	74.7466
27.9079	45.2247	82.3502	88.2914		75.1303	15.4147	98.0264	229.397
14.6918	16.6535	105.729	124.65		24.3411	102.888	108.501	135.848
28.4323	30.7222	49.7396	246.179		20.2554	17.5319	94.8584	158.809
69.6058	26.6825	39.041	178.229		12.4026	25.7528	80.3821	122.987
62.8146	42.727	6.9705	88.5968		44.1344	18.8318	32.3071	110.903
54.8539	28.8123	34.7922	102.645		38.3127	22.8751	33.1048	43.3175
7.38987	20.8804	42.3493	86.6147		87.6934	17.0738	40.9357	93.72
46.5488	103.936	89.8001	43.0219		102.975	78.0759	62.0909	53.2207
29.6756	92.9157	82.8556	72.7295		101.488	206.859	63.0162	100.227
0.193387	82.122	102.132	57.0295		25.5758	20.0987	99.6262	22.8237
0.895142	65.0171	168.775	94.1127		8.8584	90.8104	55.1592	145.428
4.13647	52.9123	82.6307	102.378		7.67506	33.0278	31.9279	141.896
24.6465	39.0028	60.251	100.701		8.84599	107.936	61.86	121.342
114.448	52.3549	36.8773	101.58		126.337	70.5202	106.552	87.2106
81.5407	80.5551	46.0522	16.268		65.4056	124.208	66.5841	99.3104
23.4634	10.1217	25.3895	48.6357		17.3412	57.7886	32.3033	123.613
17.7707	21.2754	36.6047	25.9593		58.7752	51.7699	57.7688	163.486
35.4318	87.7524	335.69	39.8255		58.4276	43.2137	12.8824	61.7957
34.5802	100.993	14.5053	54.2885		13.8525	19.3036	118.125	44.5051
43.3642	57.4464	100.191	12.4499		34.422	13.3222	327.536	56.8075
73.7774	77.1266	77.9873	122.477		78.0389	43.3894	115.378	189.376
6.27535	53.1804	78.8404	221.7		29.3754	106.581	75.8638	171.708
1.29938	70.7465	16.3901	208.028		44.0044	61.0435	17.6486	98.9179
49.6463	28.2856	90.0141	327.477		18.9973	116.191	36.2814	151.443
16.5355	243.681	28.2783	105.308		40.1949	48.8381	31.3131	54.5305
5.24012	29.4753	51.7766	96.6166		44.8325	38.5751	2.39416	174.762
73.8423	26.874	32.9803	164.499		24.1944	61.5147	25.1687	59.0575
20.5177	102.603	158.95	141.296		16.2815	27.5584	177.268	58.3549
16.2445	54.5803	32.3401	56.7966		144.72	16.8264	87.5004	128.608
40.6732	64.856	87.9117	67.7923		95.4429	4.2758	115.66	61.2821
5.70367	58.4314	99.0901	125.7		49.8271	55.8468	31.4704	92.2687
16.5309	16.3345	59.5952	256.83		89.4876	221.774	87.2163	125.444
29.9832	60.2241	49.3918	183.366		67.473	252.171	98.6957	138.685
31.6806	18.2341	44.5362	186.529		36.8406	18.2513	99.0672	95.5371
55.166	18.561	42.2158	139.214		30.9561	42.5471	46.9051	69.0725
24.6351	57.5254	29.1439	197.058		24.556	7.66324	77.5435	62.7039
17.828	35.7057	26.8449	93.6098		13.7856	91.949	39.3528	34.9744
20.8227	281.239	138.332	64.7108		23.2984	36.5523	56.5565	272.825
23.1579	155.752	236.454	50.2158		10.93	65.7529	36.7536	124.727
8.14244	7.48849	80.7816	183.097		136.757	114.318	153.589	39.2738
11.2732	26.9021	156.666	69.89		36.4194	46.0525	110.548	128.812
21.1425	28.463	23.8866	213.707		45.8322	122.228	88.8259	146.547
28.2175	68.1543	30.3774	125.252		38.3218	26.769	132.374	85.3252
55.0244	18.9165	45.0508	104.697		19.942	141.006	125.042	85.669
81.026	21.5345	23.7532	45.9312		21.6009	89.0464	87.2565	30.9283
87.8707	24.9776	35.721	55.9964		58.1254	34.36	74.827	223.836
42.4301	0.199302	51.8226	67.9866		27.3933	133.185	23.9811	168.828
93.3241	82.3746	301.842	102.544		18.1834	92.2534	51.8972	62.9163
5.49553	16.7185	264.157	37.6252		25.376	125.973	92.2123	110.361
15.3729	31.3043	174.246	88.3197		75.6112	31.6489	145.319	151.324
13.6069	40.8198	31.5466	75.0289		73.1341	40.567	174.159	288.09
47.938	55.9216	26.1834	212.196		60.2475	87.6945	72.8341	86.0458
5.99999	45.4191	47.6913	135.288		45.6648	129.791	51.7861	51.1628
165.105	46.8095	77.6653	55.2912		27.5577	54.3096	80.0079	73.9369
52.6772	23.085	54.885	87.5177		19.1194	67.157	144.162	55.9257
27.6014	14.1013	59.0887	121.409		22.3351	14.6251	64.3146	40.4466
45.8057	55.9005	13.0938	82.8132		33.8414	46.1553	52.0463	0.85372
29.9806	91.7793	186.721	109.034		17.4024	42.1198	28.2707	146.886
25.3135	123.823	42.155	86.3419		140.516	85.2736	64.3526	111.347
51.1776	45.425	119.034	31.3161		99.6667	91.9441	145.163	62.7125
12.0454	99.4095	93.5024	30.2958		47.3855	27.9584	124.551	194.076
0.28189	40.3459	79.9988	297.471		83.0873	113.626	139.93	150.269
62.7453	102.102	26.326	248.792		44.0307	3.70731	54.491	143.727
28.4835	47.1024	47.9249	93.1539		17.4301	67.467	97.6338	129.171
14.9096	41.6594	23.9356	192.5		11.0003	41.9971	36.4552	239.284
9.67621	10.6079	24.0657	92.9315		27.3791	62.5519	37.9296	115.921
26.9802	16.0131	30.9683	77.3085		17.7228	78.3315	78.4656	84.5192
10.0274	244.999	110.494	60.3844		28.5592	72.0136	58.1535	96.9887
16.0867	122.283	128.173	18.3219		46.0426	36.2348	262.105	30.5399
15.8657	16.148	21.8084	65.0755		253.427	27.9405	100.986	92.0078
8.83459	29.9471	61.9419	46.8597		81.5299	33.5285	164.309	110.199
8.36918	18.2359	89.4899	124.252		41.8359	50.1226	118.503	101.844
56.0608	36.8058	26.4862	98.6989		31.7304	34.06	108.541	140.342
90.856	53.3542	40.0956	91.7334		46.5527	31.1222	66.1753	92.0679
24.4324	14.4836	47.9582	98.3619		55.5509	40.1428	75.3428	23.1458
32.4838	20.6121	55.9612	109.102		3.49695	24.0121	28.567	115.746
22.2986	25.8947	106.831	82.5848		66.2873	23.6097	27.4628	22.1039
44.3225	223.882	270.412	80.3855		26.7233	30.9366	149.705	63.8268
44.6871	128.628	186.055	29.1483		127.425	24.7521	42.9012	37.3479
63.1	57.1925	184.942	88.8634		49.0526	19.4831	117.199	145.948
17.9564	41.1115	87.1779	31.2639		64.4379	98.9163	56.572	286.501
4.74914	5.11729	74.5103	114.328		67.0289	86.2206	36.0199	349.404
24.0708	23.406	58.8642	65.2181		1.54634	35.1132	69.9235	234.583
57.2882	32.7541	79.1797	103.971		46.7876	28.7072	52.3831	130.264
33.0767	11.1198	61.5045	85.7151		13.8635	9.72926	202.924	175.495
35.3598	42.5176	150.245	50.3257		82.4011	37.9751	152.99	94.9652
4.70075	1.72355	222.827	86.8945		58.6525	46.07	51.111	64.3977
6.42526	125.176	69.6493	107.21		13.3583	36.9326	91.1785	76.5823
10.6662	25.1031	177.668	82.5713		14.9146	10.7356	84.6481	46.1917
12.0255	58.8103	64.1031	65.1429		134.528	59.0134	272.509	52.2379
5.08833	70.0405	141.445	76.5197		21.7057	43.3538	171.124	244.485
14.9207	28.4469	62.0178	196.194		33.1546	41.6051	146.308	140.019
96.7444	83.5921	42.3219	124.651		16.8384	32.4412	139.293	108.529
72.2242	7.20506	65.1646	127.298		36.7171	37.5809	85.5236	98.5999
77.4985	57.9616	57.8196	142.778		30.8667	12.0489	76.8655	74.2355
55.6484	24.4208	55.0182	65.3204		34.2673	87.3036	59.6888	71.3082
24.1561	23.5175	12.6015	93.7888		22.5622	59.4184	63.9436	73.5808
31.1273	58.4393	251.78	56.428		35.3535	31.3842	48.0057	127.143
45.6279	91.566	95.2287	85.3094		42.7333	32.6073	38.0905	77.0405
35.1425	13.4895	71.0765	60.1258		121.158	82.359	150.742	38.6999
14.4702	20.8785	57.9924	112.518		134.085	64.194	213.31	143.934
3.5046	14.6693	61.8962	188.33		73.7789	75.4302	118.761	136.446
26.8437	45.3814	54.2144	102.004		86.9419	54.614	110.734	132.661
64.1966	61.0492	65.1064	53.5927		4.48212	31.6952	101.368	100.947
79.1009	32.0483	11.5215	107.742		45.0189	18.0618	71.6369	83.3396
117.932	30.5524	13.9707	100.368		43.5868	93.9017	70.8741	59.3371
30.6431	32.9381	93.0727	30.5473		45.162	36.344	160.251	94.3593
11.9335	183.683	73.4602	56.5264		3.04419	116.39	70.6653	77.2637
19.4771	235.133	159.951	29.0009		160.125	77.8979	120.911	65.5853
12.8789	121.694	84.5522	29.927		107.697	121.268	198.546	154.087
20.6812	56.9407	120.556	110.242		147.798	103.835	132.382	175.037
3.91327	49.2652	44.5806	254.587		24.8904	49.6847	116.339	93.4807
23.1201	32.2715	30.5043	158.389		129.195	34.647	96.9533	124.341
47.9618	44.1647	58.5462	195.142		121.066	55.1547	69.2342	35.9879
23.8662	98.7971	16.723	88.9256		134.883	12.9389	39.0941	90.7757
2.07473	29.1607	39.8447	107.159		40.7208	35.6085	15.2426	61.1689
20.3727	110.034	57.7216	81.4738		21.1486	149.43	77.2812	38.9257
1.51432	143.701	130.126	67.8996		125.212	96.6135	52.6028	36.0808
10.3294	75.7171	138.563	93.0934		66.5001	51.8379	50.6202	40.8969
9.0215	48.6395	104.721	42.3258		153.695	83.1871	396.973	77.8174
5.30149	36.2795	83.524	33.1128		53.8226	26.3806	158.045	92.8362
6.97469	20.0418	72.3847	142.702		47.8153	71.372	145.41	107.794
118.121	37.5484	99.7581	74.4087		30.7295	21.8538	126.929	54.9527
16.129	43.2151	37.0278	74.3026		30.7594	51.0947	93.8039	48.5572
24.1511	34.5533	30.1441	85.4864		10.8483	20.5439	41.8538	71.6267
31.8134	10.9029	150.747	62.5075		32.7954	40.7414	104.319	96.1014
19.582	42.5612	43.4218	78.8445		12.9498	15.4896	84.8754	20.9464
66.9825	156.839	190.307	51.3448		1.87358	27.4083	60.9524	36.4433
14.966	47.3989	125.924	36.4447		34.2067	59.2889	83.3749	393.364
6.18038	64.2916	97.6001	29.1078		92.7846	102.682	222.214	65.6908
13.2889	37.0805	92.224	13.8604		72.3491	87.475	142.321	387.189
10.3271	33.994	205.051	125.332		33.5689	85.8718	154.978	257.845
173.551	38.6545	35.3641	91.7114		29.0137	91.216	95.4639	94.4319
94.5665	16.1132	41.526	124.959		38.3935	87.6816	79.6911	126.08
65.7536	89.6982	31.4245	65.8418		11.8035	63.3686	63.8376	73.803
3.21824	17.1934	77.9067	44.4839		14.5713	55.5804	58.4045	110.344
11.633	16.433	49.2066	80.8391		1.76889	41.8871	16.9781	33.3861
34.4849	53.0385	87.6231	42.5859		635.553	34.9415	50.7014	74.7637
14.6277	47.8265	107.777	90.8434		118.776	123.13	139.554	53.7749
8.61938	61.2692	73.2008	99.5685		100.086	149.331	148.491	379.216
27.4805	37.8523	25.9178	82.2248		81.4605	33.0349	112.069	195.315
75.3726	14.258	62.6588	186.499		108.037	33.1117	52.9562	134.805
115.241	32.359	58.397	69.1262		58.8501	41.081	22.9055	84.6353
59.7354	41.747	11.4022	73.4669		42.8612	25.0916	40.5908	48.2013
103.255	30.4105	44.2643	111.646		45.9761	54.7536	26.6973	25.8608
48.8703	25.3607	9.93031	35.4319		63.6886	29.8755	33.9569	28.7402
34.112	26.0378	69.0217	86.6297		61.6733	15.0154	72.1982	57.0947
6.7502	174.916	170.636	95.5713		34.428	33.722	162.038	53.1551
10.6249	67.8721	164.733	52.1818		63.7733	19.4247	46.3017	149.007
55.2374	43.3641	98.4816	81.5514		77.6429	45.7966	155.668	124.329
52.5232	51.3869	69.9643	39.8962		96.1557	69.9383	97.3015	102.702
35.73	57.3484	5.99025	56.2069		56.0928	58.1446	70.3805	213.811
145.723	45.6022	18.3233	40.6662		55.8904	44.6776	68.0431	218.834
69.8787	63.9836	28.6725	82.4148		20.4374	25.1288	101.642	182.529
18.2924	17.5728	69.9175	81.651		0.102907	175.997	96.9438	116.74
33.3331	13.8204	11.6631	67.8609		17.1974	34.5758	105.465	188.441
4.33737	11.2841	22.9308	29.2548		21.7658	66.7795	54.627	119.073
10.3953	91.2304	114.928	145.385		19.1052	27.2792	64.4572	115.398
30.4608	63.0964	127.778	123.373		25.5201	247.958	30.6091	51.7072
15.4473	107.993	158.497	76.4683		37.6724	78.6057	207.74	83.098
22.5669	61.8093	74.3692	11.8759		82.2993	24.4612	47.3105	99.0024
30.1732	53.5249	73.2728	233.457		14.4233	101.363	54.4514	193.424
54.8006	44.8647	75.5544	221.397		22.1727	66.6903	32.4378	120.565
66.4044	27.2763	89.2835	196.047		36.838	27.5735	47.9575	64.9932
44.9509	72.5109	40.5108	110.343		40.3047	25.9222	73.4067	84.0133
27.9568	1.30136	53.998	119.879		43.2824	14.3741	39.0726	25.0171
15.1904	29.7225	37.9345	145.599		12.0846	43.4828	10.2077	60.2413
19.3439	120.353	238.799	169.24		35.8022	48.8094	241.613	181.569
14.9165	51.8325	190.857	86.0812		54.1596	52.846	52.864	133.024
29.8912	20.8362	199.248	43.5355		20.3774	128.669	87.7964	98.7261
18.9361	44.3914	148.231	37.598		51.4313	120.487	110.55	217.408
20.1353	25.5323	92.1931	115.328		24.8914	63.6817	127.639	97.62
47.8007	55.8629	58.3843	158.583		71.6405	22.6579	83.0113	165.988
45.6553	12.9488	74.7675	287.108		126.024	25.5965	27.9832	57.1522
10.9249	22.2031	87.2507	164.631		98.5581	44.5371	47.2697	8.37799
17.6996	33.8586	214.058	170.418		67.7718	51.8475	211.006	85.4507
35.1164	22.4501	133.431	24.2569		21.3523	23.0421	176.211	118.133
21.6654	82.0607	157.807	77.5145		33.4915	30.6423	379.172	151.027
24.1218	45.2745	107.823	44.7387		30.4077	38.0318	44.571	97.0676
32.2449	26.9689	61.205	123.672		4.48433	248.059	192.236	53.3063
10.9687	45.0043	46.8243	107.131		98.1668	62.234	61.9896	176.16
17.8592	56.4608	67.9699	403.13		65.7826	16.1394	49.57	89.5438
94.6733	37.948	108.011	156.77		87.4023	44.8672	78.1333	82.3314
25.165	0.896727	80.4041	11.9605		61.6747	29.314	217.445	336.595
30.2724	11.0534	77.6004	56.8678		54.7793	43.0708	128.412	82.3038
13.6141	4.62656	58.4466	37.858		59.7981	15.161	77.418	63.6209
26.4134	12.1203	14.8159	67.9787		39.981	15.3731	109.147	82.3523
32.9017	79.2559	245.061	62.9254		47.3287	31.3259	117.322	150.919
33.3957	47.6084	134.066	45.0322		4.30101	45.4793	101.848	101.238
11.7456	64.3047	24.1697	83.6683		121.755	146.121	216.454	96.4011
9.47242	45.6871	38.8094	51.4894		83.7691	122.057	213.591	250.017
4.96973	10.8347	48.7058	178.126		83.0737	147.538	139.551	111.654
175.945	44.9068	74.3561	156.117		100.043	96.6102	103.405	54.9061
12.1269	9.13716	17.424	253.944		6.90519	4.27135	139.401	38.5361
6.36021	7.21197	44.1943	126.351		33.8452	69.3821	118.275	63.324
44.4873	78.0734	28.194	129.326		21.7179	8.62883	45.1127	56.0354
36.5131	13.323	27.7604	119.307		88.6598	62.8508	19.2491	182.304
14.8704	96.4251	78.7388	134.188		69.9467	15.0644	28.778	276.422
6.07979	44.2458	101.297	59.848		28.6786	64.3644	65.8109	60.1192
12.6132	47.156	62.8476	87.3068		91.4116	29.1061	90.7393	62.8781
1.38769	51.1999	71.83	68.5878		85.8741	13.5808	102.476	73.9987
11.6156	37.9802	0.198667	51.2195		141.273	84.2294	53.9242	142.342
65.7167	18.1854	70.2388	108.737		10.9243	98.562	58.9469	151.802
101.257	7.87758	40.304	53.7604		82.9881	150.525	62.6627	153.44
105.192	12.4332	33.4896	108.73		59.2341	132.899	89.214	97.1272
37.3758	12.0868	160.802	57.6122		15.8479	16.643	45.1496	92.9568
18.6311	60.9923	171.122	54.9851		27.0588	62.6733	49.7758	91.4147
21.5469	153.198	198.882	60.3163		31.0407	38.8915	35.1052	108.251
11.7792	169.262	216.243	34.9608		25.2442	111.358	116.123	154.462
7.44534	60.0616	55.1053	51.4204		45.6641	205.962	133.074	49.3032
30.2061	47.1588	124.268	191.521		58.7847	72.4072	95.1581	252.993
9.94215	61.3301	16.7009	79.9485		72.9956	119.343	87.8482	153.509
37.1809	95.8547	16.8497	209.44		0.583456	117.92	66.1455	103.63
69.9212	65.7634	38.6057	121.703		7.32621	83.1931	56.6174	114.184
51.8003	34.7422	90.6779	90.0132		44.8688	111.261	53.0098	43.3979
38.2533	11.4692	75.6975	43.5065		46.0605	31.9288	42.6547	46.5705
26.5594	49.9413	54.7183	92.8962		39.6215	5.68356	43.4379	13.2945
1.72266	231.095	151.765	57.4428		42.7213	16.9483	63.7066	56.8914
26.2674	103.728	166.732	70.3285		42.3246	43.5649	71.3865	41.2561
18.0753	40.1914	226.419	39.7255		86.9008	129.773	96.8517	57.7574
5.27396	67.589	29.8074	98.6209		60.4153	65.9757	103.767	279.828
23.3045	221.439	24.4802	235.523		29.153	74.2718	73.8654	306.916
159.915	46.181	36.9533	218.551		34.2161	89.0503	22.5714	105.492
67.095	56.2224	62.7944	100.341		4.57111	9.51982	88.7411	99.0969
15.5516	45.134	44.977	82.9903		37.1562	1.71481	151.665	107.897
8.65424	43.5804	68.6811	103.02		26.8243	76.2937	102.051	108.79
0.572638	52.1864	180.067	35.1214		4.65711	41.3909	54.1497	152.4
1.02196	89.5649	264.532	72.0618		4.50844	4.52242	81.101	35.1659
14.8815	13.0888	149.288	34.9967		27.1526	161.363	192.99	159.012
20.4791	16.3134	125.436	50.3023		190.859	152.322	176.366	299.784
6.84917	22.5303	101.4	62.7603		23.7678	65.476	104.037	283.449
22.6578	25.9479	93.6288	191.313		47.518	29.4762	69.9888	247.062
60.9944	31.1537	57.7233	205.989		38.4567	46.0331	107.428	202.882
66.7441	10.7869	36.3444	210.271		49.7305	56.03	43.1211	45.3724
42.8725	15.4285	80.5758	158.605		54.5933	24.5138	296.156	173.64
36.5767	151.999	41.2416	163.572		11.9973	18.8501	193.673	77.1286
7.23033	114.08	105.079	83.495		17.5944	189.868	187.394	104.366
26.8989	105.522	35.3016	50.317		15.1466	4.07333	70.4403	78.5652
9.42621	94.3044	135.066	65.2523		4.69269	289.634	102.072	97.3538
7.28704	68.0166	16.6409	42.7648		135.718	58.4666	97.7191	51.0437
19.7953	46.4859	11.2543	223.881		64.9665	97.1006	104.125	95.5008
8.40049	67.5247	21.1627	34.5276		44.19	78.3338	75.8172	155.531
78.4078	20.3287	55.2661	170.549		84.0393	88.8026	133.69	82.1597
40.6414	19.5585	18.6039	128.474		45.4	65.6942	32.7122	69.381
42.4388	16.7554	14.8062	157.859		38.5132	67.3356	76.0769	79.9527
31.6891	12.7382	10.1508	115.178		8.09855	86.0789	106.328	61.1949
27.5452	138.808	30.2606	81.004		2.48096	42.2658	40.8489	11.8491
26.274	38.6575	173.135	74.1562		21.2658	38.644	33.576	80.8613
20.2908	42.8308	77.4205	108.615		18.0958	103.164	215.317	79.0429
21.4025	91.7498	8.9222	66.5761		222.845	44.0724	59.3921	197.463
31.1135	12.6513	0.993658	97.7133		95.081	75.6783	58.305	31.5504
17.2152	9.96029	68.0177	206.922		32.5378	77.2749	100.209	169.242
117.59	64.4716	37.6966	111.264		16.8923	87.7031	42.7829	118.185
69.03	22.936	58.4558	103.996		34.4286	5.1273	90.768	99.3737
46.4405	32.8451	19.2028	98.9075		18.4653	38.318	67.0549	89.2599
28.394	79.0966	74.6339	60.5691		14.4749	35.8828	6.89666	35.6409
17.5639	118.845	18.5812	80.6284		31.5602	0.68237	102.468	70.7656
22.8502	116.38	212.679	35.271		12.2222	31.3001	222.242	39.5105
4.73839	33.0118	21.5555	49.2317		30.7712	21.8114	270.176	29.3425
46.984	53.8611	219.248	54.9417		22.8926	36.9033	119.848	55.9382
18.0522	135.401	121.836	94.9773		50.2026	92.8576	127.339	405.655
13.6419	25.4248	40.0386	182.347		67.709	66.0954	101.621	234.512
32.2895	13.0497	84.7785	180.875		57.9106	86.7389	99.2479	87.3758
27.8471	28.3879	55.551	121.711		17.5027	43.2228	37.9672	52.6251
23.6507	55.818	99.4235	208.927		13.2373	36.7653	53.8903	217.67
34.0949	32.7823	62.481	190.181		37.0324	25.8617	40.6239	178.589
8.36858	109.444	188.883	41.1297		18.3161	56.9055	77.0732	26.0778
13.9478	76.9537	175.338	105.193		17.9734	28.3504	39.9642	68.9246
1.41139	30.3313	177.146	62.3772		16.408	13.6334	124.758	86.1675
3.15998	37.8644	74.928	109.737		70.6695	166.944	78.5692	43.5305
20.6696	51.1657	18.2116	55.502		28.0852	52.3182	35.5898	224.17
15.3596	38.4613	59.4317	155		83.6269	149.768	80.0883	189.132
72.6901	29.1448	60.5554	216.059		36.6987	97.294	26.7052	125.085
19.5376	13.4284	58.8955	247.951		35.8283	101.116	25.9676	237.039
19.1665	32.0609	17.6729	128.188		44.1012	114.305	177.627	89.9114
36.7109	38.1356	33.1959	184.17		32.9108	55.4789	130.867	54.4895
37.7917	78.1502	30.5215	166.296		45.9695	17.3739	54.5903	79.0117
12.808	20.7694	249.223	67.0381		47.023	53.9172	76.8585	60.1103
15.7092	40.8365	132.332	58.6746		169.086	30.8548	92.4524	347.329
11.0067	98.8556	26.0579	46.5272		292.537	90.8778	285.645	46.5143
8.05707	66.5808	55.3877	176.017		31.0584	21.4395	335.612	168.516
128.653	21.707	142.631	301.429		65.9226	73.4269	279.727	172.411
25.7086	12.0869	52.6047	186.029		48.673	37.7416	73.1772	216.964
67.6784	10.1148	65.1506	228.166		22.2003	118.193	84.7966	105.854
28.4341	36.8829	108.443	205.645		30.5817	51.3138	7.35665	196.346
21.3593	97.1697	49.2376	86.9466		32.1741	49.5755	51.064	66.9032
41.2011	65.7908	40.1571	68.676		51.9112	39.1356	420.706	150.231
27.7546	42.918	72.1706	73.5649		57.7181	54.6941	228.284	102.708
18.0322	47.6471	93.8537	251.746		26.9025	48.8152	395.54	69.4222
15.3864	19.6831	66.981	50.6759		113.249	216.403	133.499	81.2767
9.00127	16.732	69.5568	73.3043		92.8835	27.5721	86.7972	115.167
23.212	24.9482	46.2261	265.038		83.9514	244.648	36.4866	139.095
20.938	4.79881	38.0723	273.518		61.1964	80.2692	36.5268	103.041
22.8553	39.0531	65.4816	82.2054		34.7984	107.186	68.5799	93.576
10.0787	19.7821	35.3342	186.514		38.1803	105.21	72.3496	70.061
26.9702	4.43351	58.262	138.947		76.8364	58.6911	96.4614	40.4303
9.99655	89.0497	8.56544	76.7928		34.3837	30.789	330.226	52.7698
18.0447	16.9281	31.9965	104.838		34.9216	46.468	82.1537	29.5633
27.361	47.2447	106.906	47.1521		43.9174	34.7276	24.547	42.6602
14.8385	59.5426	151.421	33.4079		62.8612	118.625	132.553	40.0464
4.9134	8.14346	157.178	185.604		32.5065	129.303	59.3744	67.3407
8.86247	14.9451	51.7635	139.645		84.4663	19.9232	58.7751	61.7345
56.2761	21.8751	36.4445	49.4886		62.2436	10.2211	88.2106	64.2693
30.6854	116.009	70.6018	128.594		31.2758	40.5668	27.9972	78.4327
52.7676	67.9976	22.5536	217.762		30.287	30.6267	23.1876	40.4847
1.74717	146.274	14.4872	170.465		45.5292	30.8548	50.1791	50.976
12.2589	28.2223	37.0493	175.141		40.1353	58.5411	10.3708	48.5718
38.8501	70.9862	149.144	68.8284		15.1972	30.9743	173.685	39.1063
10.8164	41.8769	74.3268	36.3833		77.0176	32.8761	196.932	314.564
39.2506	82.9111	32.6465	77.2735		33.4475	72.0274	82.2169	186.673
16.5027	49.9156	65.2713	43.8419		20.6532	91.3519	222.129	316.396
18.1098	39.9163	53.6173	117.316		48.2264	70.9593	178.296	139.786
62.0273	15.5755	17.5168	205.056		28.623	36.5906	111.905	151.008
28.3702	36.227	21.4907	69.5111		17.2338	45.3408	158.828	71.5879
60.9826	30.077	43.4202	73.9619		40.1888	60.2161	117.065	98.1241
0.780799	206.095	14.0304	75.0173		14.0429	34.7036	85.6734	151.268
39.2386	105.162	99.0827	13.566		20.9968	43.3964	174.776	127.075
12.7015	38.1119	130.353	50.637		52.2417	15.384	39.8898	82.2544
13.7001	9.56819	160.051	15.0989		32.3461	0.825572	221.364	47.5233
13.1407	56.5491	43.2559	43.9775		88.6259	59.6274	153.301	67.5143
11.7224	19.8945	86.5706	26.6548		106.134	23.1172	62.6302	389.498
9.76528	29.2577	117.993	198.243		80.9676	37.812	247.772	193.54
127.974	76.5711	39.833	170.844		91.8881	51.4862	66.0357	212.31
50.1092	14.3677	32.1136	141.467		37.7122	50.277	118.246	48.7295
32.3127	21.4508	33.1683	148.987		59.7013	60.5597	42.831	164.814
3.27438	149.387	4.98217	22.3372		22.4578	30.8934	74.2832	78.2716
17.6315	90.1268	8.12484	30.273		91.4259	21.5387	49.9729	82.8381
4.60031	14.8795	169.084	87.7723		34.6755	26.4702	353.635	54.4601
3.18959	91.3195	200.079	77.5928		47.5564	66.9865	55.4347	379.886
1.06072	69.5697	137.301	55.5288		144.255	18.4253	145.908	261.123
5.84751	13.876	50.1229	289.331		51.1273	14.6969	125.006	112.825
10.7426	114.657	79.7915	175.868		52.4828	63.117	52.836	107.34
64.4987	52.066	70.3698	245.007		61.9043	50.6277	83.4216	119.262
36.4616	30.9033	33.4883	128.663		27.3493	31.0897	22.0563	68.9183
38.9284	39.8748	23.5909	173.488		41.7765	1.57013	36.4899	34.0171
16.3217	73.4236	39.4229	167.125		34.8572	37.5599	44.7928	68.0781
12.5022	20.0176	94.7213	59.6428		17.6333	44.9032	41.8912	362.524
19.8696	51.0616	247.059	265.682		25.8075	20.7969	133.703	121.759
15.7712	25.1962	179.7	135.15		81.227	5.54991	118.593	93.1927
1.89572	25.5536	55.4446	58.2923		33.666	77.6364	98.5517	90.1776
12.0714	42.4899	64.0336	58.9127		86.5454	18.665	84.1137	345.097
16.6892	46.9144	67.4897	243.674		42.5225	10.1961	77.1035	114.976
39.4787	30.413	41.7851	95.0883		45.6474	43.3783	71.2969	155.569
56.6833	19.2894	19.0975	182.749		48.3669	50.2795	45.7095	120.38
35.0896	15.3999	44.3433	40.6328		18.5111	5.64713	16.0754	201.854
24.3385	137.717	38.4741	150.023		41.7699	8.78161	38.7464	82.3448
15.7891	138.435	54.9098	75.4728		47.804	30.6067	51.1241	40.3695
39.225	74.4801	135.232	108.853		71.9528	3.59553	38.8897	102.868
21.0379	31.7812	122.747	67.2582		31.5872	50.7111	130.615	78.205
14.3924	46.5042	91.7427	137.921		279.412	58.211	202.745	146.028
7.52011	23.3571	49.8185	54.7753		172.176	5.72442	122.367	157.426
45.5064	14.169	30.5661	317.837		61.8753	63.5651	41.0029	100.483
113.415	12.9353	19.3786	163.364		107.816	23.9588	83.6196	96.6155
16.6672	16.8954	14.7325	207.877		45.966	69.1982	61.4208	124.089
22.9108	6.62655	25.4507	225.365		38.5913	68.9655	54.6699	79.793
12.6393	47.1302	99.7368	207.663		26.6375	43.8622	68.3901	80.2316
18.9685	69.7439	166.245	49.5376		55.1661	65.7195	36.1738	27.4079
24.2909	39.541	141.276	34.8466		20.4751	25.3767	269.392	51.5377
3.05347	22.7952	24.6804	103.306		59.85	45.6471	215.283	268.062
14.1917	23.0037	77.2518	84.5351		88.8396	72.2792	56.6141	327.032
11.6464	9.79344	33.5077	90.7215		45.5171	96.3273	98.0651	551.431
19.6664	12.1066	50.2821	189.331		53.9569	95.9371	140.839	113.4
107.434	22.8757	27.2338	135.147		11.9693	56.7484	83.7972	42.0417
69.1467	3.39468	12.3444	146.391		8.77364	25.1411	40.8883	239.023
70.1519	37.0545	14.199	83.1161		15.6025	45.4128	54.4078	167.099
7.4093	140.033	122.281	54.8272		28.1829	42.3563	88.9783	107.589
10.7497	112.898	13.7861	102.167		20.0781	41.8601	43.3852	88.7705
10.6194	37.9	153.724	160.647		34.4371	14.3217	59.8852	298.098
9.08939	26.6742	72.5772	66.8551		156.258	45.0205	380.358	91.646
23.4725	17.9762	152.943	47.7035		33.8221	51.4014	186.141	64.3749
21.7936	29.4904	144.982	170.711		131.164	12.405	110.674	226.768
16.2483	7.49888	63.6481	232.089		46.3439	45.5494	41.3716	187.859
76.3939	17.5744	119.929	132.719		85.3963	38.7501	90.9975	198.471
60.1901	27.0364	60.2942	196.109		46.3109	37.4404	45.9104	111.892
33.7581	89.7225	80.7485	123.244		23.9034	37.7504	79.1987	60.4218
45.579	109.769	40.1811	173.309		34.9834	25.8971	7.3048	123.695
18.7234	13.9789	116.038	138.962		14.5149	15.2813	202.686	134.75
6.08176	76.2675	44.0004	54.7242		21.7583	54.8199	239.454	135.093
68.8215	58.2875	6.32944	24.3869		32.7983	27.4005	106.017	145.803
14.8043	44.2664	57.8025	99.7368		45.5185	48.9388	179.67	44.118
32.6882	27.0351	36.9061	192.901		36.808	40.9993	63.2873	175.62
50.8499	12.9533	60.6427	40.7783		48.6246	26.358	67.3719	169.036
22.8143	17.21	25.7392	103.457		47.6504	72.788	42.9452	162.354
85.4106	10.9813	25.2419	91.4433		37.8859	39.7634	344.626	105.345
1.44398	80.1031	42.9954	117.205		41.5087	36.3456	186.642	186.133
44.2533	213.168	40.5832	105.565		9.49977	56.3403	67.7786	157.428
7.48493	121.77	1.56096	77.3658		20.454	41.3474	85.8515	125.882
8.80547	36.3562	152.02	63.4725		1.49106	23.7749	90.4073	52.6672
5.75974	62.7617	89.6855	78.5451		68.6825	105.109	73.3491	105.176
27.221	64.9189	153.574	139.705		65.8635	47.3376	104.959	96.2465
15.29	26.111	60.3128	147.901		53.1464	55.2831	119.536	155.167
28.2059	17.1001	74.9176	169.283		38.3865	30.3389	84.8932	87.3755
50.6726	10.185	81.8014	243.581		52.4813	16.5425	61.8994	106.167
65.5455	9.82054	33.4733	122.557		18.8493	31.2175	135.856	34.4966
31.9972	28.8425	91.1979	118.662		30.8581	13.6665	64.5157	47.6848
25.6623	59.1687	78.5967	97.0935		26.833	59.4326	16.6065	10.9954
27.6725	111.708	46.9294	15.5668		20.6741	65.5418	302.68	61.8935
23.7155	80.146	197.072	79.8347		5.53202	124.376	188.933	42.8527
1.44565	40.4281	74.9088	62.0992		32.9192	123.712	181.922	32.7037
13.6055	18.8481	84.1991	197.961		138.459	27.8197	111.475	66.5153
8.8807	19.081	73.4767	103.188		120.777	70.1379	65.9791	241.249
11.4943	73.1801	53.1267	88.6482		251.209	48.5596	95.1944	98.9941
80.7002	39.6176	46.1668	107.486		118.147	54.2137	130.216	209.305
15.8384	18.3491	36.7166	27.0735		90.3288	39.7624	116.106	101.726
17.2691	8.82568	6.33294	33.6297		93.8855	57.5262	93.9184	126.187
23.7122	110.69	48.8111	23.3304		73.4136	51.9763	59.9305	158.268
12.8776	58.6401	46.0984	34.353		62.8652	72.6628	101.294	94.2739
9.07229	17.6584	161.874	29.7167		31.4029	24.989	85.9993	72.9347
10.7423	39.286	131.614	34.821		33.4111	129.145	552.605	105.955
22.0359	13.4892	84.0129	13.3869		221.546	81.91	168.928	110.851
0.163593	20.2059	79.5474	278.982		89.8456	86.8721	201.194	136.242
19.6624	18.3499	83.7082	173.568		72.7246	102.407	91.1536	90.2509
48.3194	34.0791	35.1364	83.5476		21.4128	61.4777	75.4352	16.5693
28.2019	9.64067	18.8051	167.42		65.4588	62.1865	92.6822	28.159
24.0666	109.519	12.7748	95.035		41.655	29.1388	24.0534	1.73134
15.4976	101.799	42.4131	23.4051		25.6231	32.7329	107.979	92.1416
13.4429	121.794	166.715	82.3573		21.5437	33.5695	20.8612	194.232
22.0852	40.4341	125.664	91.4564		21.0274	62.9624	35.4085	74.774
12.8063	64.3778	65.864	41.4982		2.58557	101.15	271.124	148.49
39.8394	94.7858	8.35199	34.1114		182.204	107.516	136.372	139.678
2.34516	39.8501	8.40263	316.722		34.5478	80.9007	386.394	39.3541
2.4739	6.88514	12.3702	91.6848		68.2673	69.3385	213.867	35.607
20.3699	37.4908	54.4291	131.628		6.34145	40.9155	67.8615	103.497
14.951	16.9288	92.8762	79.184		65.9721	30.6722	99.2213	139.88
32.9456	81.7421	23.8261	90.7219		41.7396	31.7393	137.082	46.6612
24.8897	31.8065	12.6901	10.8137		32.2277	37.2891	84.862	110.214
21.7351	38.3003	24.1014	58.716		31.4403	54.423	50.1043	16.2352
15.3331	33.8794	99.8208	52.8302		34.681	25.2325	63.3617	88.7877
36.9864	18.177	106.459	65.1631		28.3283	46.8692	178.584	75.6889
10.9504	21.0136	53.5204	61.1219		186.221	90.2447	193.5	29.588
22.6135	23.0089	71.0114	280.001		64.5653	79.4549	158.269	314.521
44.4159	3.22837	55.6094	103.093		77.3843	98.7598	139.591	163.68
10.7633	34.177	57.4376	57.2107		84.5471	91.9857	101.338	106.223
30.9041	47.4588	27.6348	58.9331		84.9561	23.3899	108.3	107.906
9.5124	16.2784	70.6771	89.0835		29.8484	70.9405	35.5116	74.9334
10.4918	132.666	2.61447	40.6554		26.3074	83.3257	9.18847	24.7174
9.60302	71.6643	217.02	29.565		41.0453	23.6209	47.367	25.8142
11.3424	64.3754	72.2276	50.9112		20.2637	130.725	47.4475	6.72275
11.0118	52.014	79.8873	38.4392		46.5288	64.6556	169.316	262.615
2.39866	22.4387	27.0247	27.5349		88.5578	55.6963	101.83	76.849
7.50797	25.5454	74.7969	122.037		64.4004	48.1881	79.3521	130.607
67.8276	42.5627	60.8785	56.9906		82.276	50.18	60.632	0.301937
18.0115	36.2648	29.1717	117.735		63.0297	37.5558	44.5977	15.7177
21.1211	44.8319	20.9553	169.454		63.9167	43.956	42.0424	83.0888
11.7239	65.1383	22.661	100.208		38.4177	50.2171	22.0338	73.2406
13.0594	111.563	22.0839	23.5733		39.1078	45.0418	38.3493	44.0223
7.57791	62.7143	45.9867	37.7458		29.8545	29.55	341.954	118.74
23.8877	28.9271	158.169	38.8784		40.434	19.0848	57.6926	121.175
14.9632	3.46579	113.31	27.9011		32.2717	20.2729	246.453	254.235
5.4704	25.4595	88.8051	187.131		131.435	52.4775	94.3973	128.438
20.4734	9.86531	98.9109	136.811		119.959	56.7668	116.919	329.935
77.6425	13.5925	47.4152	158.386		110.67	20.9316	113.505	293.881
96.481	4.71182	107.425	167.116		87.0586	27.4406	107.206	73.2656
61.5604	27.7445	11.5453	254.921		24.9101	39.748	117.309	34.3768
35.7154	47.2975	39.7942	182.341		33.9782	27.0084	59.1312	72.1781
11.6543	109.686	30.579	138.509		9.24369	214.027	87.4237	101.929
34.4819	59.8443	41.0406	100.736		35.9261	48.6319	66.744	59.5506
73.443	69.7108	21.1253	142.553		19.4536	179.174	62.6787	53.5703
16.7169	73.5703	10.7825	44.3254		35.7503	111.892	180.435	65.0577
9.62312	19.7446	105.694	217.925		78.6374	102.423	150.515	189.361
51.9922	27.2816	43.2704	74.2154		64.2025	36.8772	143.416	237.599
10.51	32.9827	46.6755	208.123		63.8685	68.8705	81.7304	166.05
34.6093	33.2895	63.7763	197.222		3.60397	76.5142	40.0207	84.1739
22.3054	13.5636	70.9134	3.18739		46.0727	44.6187	12.572	83.5092
20.4741	121.468	40.9829	62.0288		15.1233	53.5056	32.7802	107.726
4.57505	213.506	0.585202	67.803		32.0201	45.9215	22.1746	39.2003
15.2801	51.2585	14.8797	78.9611		40.0101	82.5844	30.8926	50.5637
7.70444	41.0934	26.8035	58.7936		18.977	32.389	151.908	78.0384
12.8546	77.6279	152.462	45.5064		44.8659	101.422	38.7366	35.9267
6.89719	36.0473	86.5078	77.7413		118.387	29.4732	127.37	188.932
14.897	33.87	64.7807	385.026		108.396	59.5249	138.467	70.533
26.3512	17.5013	70.4907	92.1339		37.5381	36.653	53.3768	184.697
31.7318	35.09	62.1732	117.474		34.4639	35.292	19.8188	136.564
9.497	5.19574	9.17904	126.019		18.1366	69.2069	55.409	102.347
20.655	5.81495	24.0225	164.814		24.8132	50.1785	87.8642	41.9473
19.884	84.3407	26.6021	165.554		30.8743	125.008	0.668069	105.559
15.5346	38.5836	5.55199	82.5616		33.8329	25.692	45.2147	103.415
16.7855	39.4046	220.52	61.474		123.847	101.83	109.07	76.2725
18.3234	14.2396	258.123	47.3363		26.9593	86.4698	330.401	73.6181
0.978809	38.6492	116.189	95.1661		118.028	128.687	130.843	149.234
28.925	19.0725	60.2818	177.521		116.249	34.7331	97.3336	297.017
66.2251	43.0686	44.9112	110.694		60.6128	59.5963	117.019	150.601
57.7754	35.7165	43.7926	131.017		57.6735	17.7552	32.6865	104.967
25.063	22.5746	22.8952	143.269		47.1346	93.0751	139.249	177.305
8.81063	18.8155	56.4622	128.16		56.3979	64.1916	108.242	62.0283
39.4223	61.5542	14.9601	58.9421		34.2767	38.2624	77.247	46.3909
25.6747	98.9941	52.2456	44.7692		19.1921	53.4475	59.1731	103.272
21.7831	60.1449	15.3131	63.0769		41.5622	19.8751	108.255	73.9473
9.97991	20.6313	35.6713	75.0603		62.5084	192.141	248.166	31.3808
3.37345	27.8583	102.137	57.8215		50.1272	67.5923	168.975	26.037
6.30191	41.5373	13.5224	278.603		133.069	42.2274	71.213	58.5664
10.7131	2.95416	67.082	105.375		120.021	53.1443	0.1015	280.165
12.1451	11.8542	49.9053	112.596		89.709	23.3336	64.5609	197.816
0.737923	20.0477	40.3631	84.6271		91.7912	38.6721	12.9286	85.5575
22.0847	22.0709	32.0383	90.4685		50.6303	28.6595	59.4134	149.027
7.35622	79.4146	12.7749	98.7191		29.4581	10.8139	23.3678	69.9473
42.2987	29.1478	40.5986	49.3207		19.5478	37.5739	58.1933	148.375
14.1537	65.2882	52.5045	37.2389		18.0484	96.7923	82.6559	130.886
19.022	24.3534	65.2534	52.0838		232.866	176.597	247.678	43.8915
22.5993	24.719	137.911	256.607		73.8422	59.9768	66.8375	29.4519
28.1573	26.0975	31.0138	303.654		89.7897	52.6662	68.7478	109.275
107.749	21.6698	143.021	240.974		79.6565	54.5564	95.1985	126.397
108.673	35.5262	52.3037	68.1579		9.21211	54.863	25.5051	67.541
31.2806	5.83107	14.4218	50.0661		29.9871	31.1345	61.6223	87.6145
14.9254	13.3604	19.7646	13.2938		62.4914	44.7868	19.9656	69.6701
36.7465	11.5113	45.1446	17.4434		63.0808	35.5628	95.0107	99.1164
30.77	6.39977	54.2209	12.5926		23.1407	43.1494	59.6177	173.508
34.369	57.4796	72.129	64.2795		24.9678	48.1278	82.6212	18.9992
13.5971	51.0272	70.1649	51.0954		12.4943	113.36	159.129	40.5999
0.54732	38.5319	137.309	221.848		66.371	58.2422	182.063	166.438
24.3867	32.3947	65.7684	161.18		26.803	35.4405	95.2559	181.487
20.2788	45.1735	19.9916	24.097		55.3487	45.6004	94.349	178.991
34.4196	17.742	80.1227	80.1682		14.6741	59.1646	49.9144	108.954
41.0203	4.28318	33.6641	64.8288		13.7151	24.611	48.4779	112.54
29.4217	17.8642	12.7134	27.4024		25.831	74.5891	64.6817	84.6329
49.2129	70.5768	34.9552	45.6388		26.8272	51.3432	59.207	81.2851
33.4685	98.0373	43.1584	54.214		14.4351	22.6003	43.175	49.6738
26.1293	50.5874	157.148	18.6707		17.5609	46.5598	135.831	26.5188
21.1835	53.6672	180.21	129.109		15.0854	244.816	101.595	30.0109
15.8219	34.5331	88.1372	108.395		122.584	29.262	111.003	93.4315
9.55135	26.3647	58.2899	197.2		56.8661	84.9131	141.564	54.6809
24.9531	4.94251	73.1044	88.2177		72.4317	63.888	124.773	166.303
24.4864	13.5103	68.7947	163.887		58.0569	59.4822	68.8629	91.2438
11.7946	12.1849	20.3529	179.206		47.2815	7.5993	27.2061	83.2587
16.1545	37.8229	39.6898	51.5534		57.835	20.8365	186.228	31.5952
13.9809	160.607	21.2247	61.5438		23.1901	46.6985	171.412	61.6334
3.49682	176.011	56.7104	94.1434		31.5477	53.36	229.945	44.0109
5.08039	77.041	247.646	41.01		1.36065	56.2786	141.709	74.9836
3.33992	34.609	163.308	25.6878		3.72428	229.146	277.607	40.1358
15.4418	32.977	100.771	152.011		157.207	58.4698	80.4089	51.977
25.8243	33.4925	106.023	237.523		32.5945	41.6578	152.314	137.965
40.2868	21.0922	54.5302	37.4543		82.8455	75.9598	62.6939	196.953
25.194	12.4747	19.3976	323.095		119.45	22.9038	92.8307	108.613
20.319	19.4358	71.7724	26.2836		104.684	36.6275	119.975	99.7124
6.69299	48.7028	40.3601	25.2456		34.9765	25.0626	31.2754	61.5695
23.0854	70.0145	43.6955	43.1184		34.5765	58.4874	23.9144	102.587
2.96323	31.0815	33.4857	19.048		18.6584	53.5138	152.46	94.1436
9.95049	8.73949	162.239	65.8812		55.1628	93.1101	52.6759	30.5464
13.8837	31.4209	84.6738	36.9755		18.672	106.568	95.8523	11.0446
37.2739	32.8034	69.3661	134.123		70.0166	112.235	161.095	66.2847
24.6234	44.082	74.8885	118.738		36.4529	151.626	217.447	310.331
57.3313	34.6422	86.5461	137.642		45.7431	44.2945	94.0227	223.021
66.9696	22.9662	69.4496	50.9076		50.9446	31.5276	99.8796	82.8527
29.925	31.448	37.473	19.8433		34.8637	57.4793	43.9608	83.4465
26.8491	2.92788	40.4526	87.1708		35.9365	67.018	126.611	73.2098
30.8945	94.6139	37.5631	66.7829		4.31927	78.8224	50.0336	45.7428
19.1511	34.2951	24.4488	58.1372		22.3546	24.9531	118.07	32.6251
17.8854	91.4117	86.5587	18.5677		19.3783	53.0081	39.7153	300.378
27.2962	19.6422	79.7571	138.929		70.1793	146.858	54.6692	150.032
47.1928	50.8576	65.5721	261.722		53.4607	25.2864	137.241	157.864
111.469	58.0951	41.8906	127.065		45.2131	63.9267	148.468	138.894
21.2079	18.9007	20.7115	272.382		30.8527	41.5373	57.0654	150.677
26.7637	25.778	36.1766	153.859		113.785	88.3386	69.4424	95.0281
38.9939	10.315	47.9581	137.286		37.7762	72.3745	59.3277	33.7549
16.1104	17.9509	7.02266	225.612		94.6676	97.9471	76.5761	27.0268
4.47545	134.002	77.0462	54.2471		21.6273	56.6687	41.4092	32.7952
8.88411	92.353	43.7163	45.5339		61.5982	11.4152	51.2748	221.127
4.09903	45.5508	65.2641	84.5664		62.9502	46.8801	242.002	77.3971
9.46748	67.8331	43.0742	114.842		50.2647	153.947	148.317	95.9467
18.903	34.7696	63.587	265.174		20.7398	90.061	174.353	88.5479
68.1987	35.4063	56.3877	121.749		44.62	42.6858	135.36	270.973
56.7166	41.1334	32.5056	307.852		37.1281	60.2866	148.642	152.961
51.7297	23.8359	28.1053	79.6319		109.431	65.3426	53.6028	111.979
12.3537	30.2245	30.8845	121.788		53.1477	32.5909	73.8809	64.2891
15.835	41.4597	9.50071	47.8301		76.1095	36.1068	33.6076	93.1556
10.7028	114.947	11.9749	22.4477		29.2936	50.5667	41.3538	73.6512
35.6353	123.786	11.3079	47.515		25.6806	42.7137	135.457	69.2182
14.4201	38.39	127.614	86.7075		7.88294	28.6509	100.177	43.4954
12.5582	10.9779	95.1606	44.6548		26.9098	108.689	48.3608	143.059
30.4508	46.6552	54.0235	14.0706		105.898	128.028	26.4231	44.1809
54.2029	22.0195	57.4254	290.417		45.7482	99.9696	53.021	151.65
91.12	38.1049	47.5802	224.319		81.3281	106.826	22.2315	109.516
56.576	21.4322	43.7895	207.447		23.4642	52.4931	48.6605	60.847
70.3752	47.8311	63.2674	135.406		25.6202	86.2638	60.3184	191.006
30.194	16.9572	35.6412	166.285		27.8257	43.5921	37.4733	66.7819
15.2576	128.108	48.9209	16.5998		38.0873	32.9015	11.8702	78.8042
8.90129	206.639	44.3268	35.8672		176.621	63.5932	98.0028	95.1918
28.2953	80.7745	82.1599	43.2938		279.095	32.6328	66.8596	57.6152
11.1751	127.285	71.8328	24.1711		199.497	95.6448	50.2036	42.5379
5.43543	88.87	47.0029	40.9432		55.3318	31.6964	134.633	45.4153
22.7116	78.2113	9.64142	116.635		104.179	43.3675	110.838	129.031
68.3979	79.1177	63.1263	153.434		62.803	32.969	88.6639	65.3911
51.2531	125.735	41.4045	76.3408		91.1941	61.6155	80.927	106.737
31.3118	49.3879	49.6222	191.546		84.8291	29.3542	92.0991	71.3978
13.7985	51.2943	52.4622	114.743		65.0299	60.0109	108.96	46.9022
10.9435	97.2533	55.5597	73.1844		19.2739	17.534	84.7196	40.4448
18.7771	65.7106	29.9712	31.442		31.4395	38.1377	23.2187	45.5668
17.8206	35.7727	171.588	77.4574		29.8295	31.1345	58.0221	85.8423
11.6397	34.7228	59.1523	59.832		97.6254	109.108	314.876	80.4684
81.6424	45.1344	24.4179	84.8832		91.0333	29.0939	198.121	43.8289
50.8881	28.3382	87.4825	132.064		67.3632	85.7993	173.314	121.845
21.0939	19.1054	39.3555	70.6177		87.2323	59.2617	49.7355	154.93
17.1173	26.2238	11.3415	45.9141		80.2718	91.9275	54.4729	176.501
48.3858	15.9286	45.9025	40.1205		56.3654	55.5045	61.7249	137.551
15.4506	83.6935	51.6261	11.7593		41.6259	63.6751	8.20215	235.786
8.80139	59.5513	21.7077	67.4728		50.8831	32.4304	64.7882	87.3033
10.2233	20.4914	50.2294	53.7379		45.9712	32.1513	53.5712	99.3757
19.508	43.5463	157.17	308.879		266.668	385.137	49.6412	26.2017
7.0152	32.0669	112.403	273.248		29.0271	76.2723	183.472	234.693
21.7039	37.6851	27.9028	140.263		32.6117	76.6425	145.431	153.156
35.7012	26.2925	98.7013	158.596		58.1953	71.7562	144.405	123.613
101.433	14.1394	51.1812	174.277		59.2524	50.8023	89.6322	106.9
21.3068	15.2738	16.3997	168.919		22.3418	27.5386	142.302	144.267
98.8286	20.3509	57.0128	110.619		83.3742	32.9298	118.622	117.702
100.592	22.0552	28.6024	86.5938		122.125	42.7492	92.0621	93.4807
23.3917	94.8984	5.82122	98.0353		48.4984	45.9138	80.3418	77.0475
37.2731	44.6056	8.92001	128.095		53.095	16.722	65.8698	38.5106
27.9333	32.4668	316.105	122.797		197.443	47.3681	73.9893	89.6159
7.87295	52.5401	166.911	121.425		50.9401	107.771	132.792	37.7561
26.1502	58.7241	28.221	153.71		95.7774	109.771	164.19	255.5
61.2525	42.0021	54.2745	280.828		41.6799	74.4528	173.447	39.2473
33.4922	34.6957	65.5502	135.947		68.3312	72.7437	52.8369	56.8726
40.3008	43.2583	55.3933	190.948		36.6559	61.5404	34.5974	33.5658
31.5115	14.6328	102.885	61.2539		28.8046	69.5014	62.8574	122.127
28.5888	21.0773	23.61	107.724		21.6464	39.9236	58.2509	127.046
54.6032	76.2384	64.6166	92.5195		11.7069	19.829	25.0794	115.513
13.2331	30.1374	51.3278	95.5162		37.8041	28.5839	283.678	128.366
11.4154	24.7402	32.5697	107.197		157.316	77.9041	199.373	68.0837
22.0086	32.6066	57.61	63.2592		134.39	66.5262	269.354	55.9151
11.1278	33.7176	87.2202	24.4547		70.1717	62.7872	90.6204	42.5685
65.4814	45.0028	51.0625	217.593		68.8264	19.6102	68.3946	256.581
9.60096	34.0283	97.5111	223.123		73.2617	31.5385	106.684	107.859
26.4439	41.0479	48.9185	85.1493		21.2559	52.1204	46.3363	71.0795
52.7182	54.0465	25.4413	130.016		35.0598	30.1662	36.5853	59.8611
17.7186	14.3134	31.8908	175.718		22.4286	12.2532	95.3743	66.4262
10.2811	27.5548	27.1141	89.7418		46.5721	11.8417	54.1657	46.7179
2.75704	41.188	49.0859	75.4317		12.4384	8.36857	41.517	43.4274
10.4021	80.5511	149.938	57.3818		51.5602	104.018	26.736	55.531
10.553	7.53407	68.9919	38.2102		135.937	182.669	110.848	57.6197
24.2358	44.2877	42.4932	8.8135		32.6695	152.358	119.759	44.7159
18.6303	11.9898	40.0519	245.256		100.294	69.2118	98.4884	114.381
7.60376	31.7264	41.3926	137.09		63.0066	96.026	156.356	92.8496
20.219	16.1867	59.5886	114.573		41.8347	91.4827	99.2675	133.37
15.0894	24.3821	36.7462	117.276		50.9618	48.7563	55.0504	43.8229
28.784	17.2168	43.0836	142.262		21.5706	31.3445	108.855	67.2385
40.6448	150.514	7.6293	115.928		67.8973	56.5677	113.866	40.7359
14.0448	152.697	82.2735	64.0285		24.0612	68.3673	58.3379	81.5176
9.20566	31.1118	52.5896	44.8135		115.925	69.5667	45.0693	205.153
32.2739	51.7756	91.7352	189.469		128.79	103.764	128.939	246.398
66.7342	46.4497	103.212	176.81		128.864	59.8223	196.989	115.562
38.678	68.1352	109.043	307.184		61.5799	72.1166	66.4056	127.607
53.8283	31.5518	24.8861	274.212		70.3807	80.8183	70.394	200.167
18.9724	12.821	72.9168	180.2		20.1844	58.9727	44.4189	155.485
19.3104	117.481	14.7836	240.575		38.891	23.3887	61.6085	117.811
1.70232	39.0153	53.7541	46.9837		27.2694	37.4997	39.9405	103.07
4.26034	254.008	32.5232	110.675		43.7149	15.87	71.3584	107.414
5.69029	88.1007	165.455	115.116		49.1805	50.4632	54.1782	51.6623
7.41401	69.4628	210.021	128.037		73.5473	51.0357	42.6896	51.6453
77.8345	24.0071	28.0852	49.7867		19.9034	87.5511	116.66	91.7089
36.6558	10.6946	65.8481	112.29		44.3704	83.2824	133.723	166.687
84.0915	15.016	53.4036	127.409		243.079	49.4375	82.8291	165.018
66.3173	24.5489	50.1904	168.741		78.3001	39.6911	61.6208	35.7969
31.2157	31.3595	27.0443	44.9634		32.1552	28.4983	77.9085	123.767
5.17845	32.2102	19.7301	118.039		43.2137	49.4366	118.917	67.2667
83.3868	43.6702	37.4	28.023		56.568	75.9614	88.7397	81.8646
12.0743	57.6848	29.3285	84.9589		43.185	23.976	33.6079	14.6096
24.3062	16.7114	57.7389	38.4237		62.2523	28.5731	234.249	62.4876
19.1545	8.26627	71.0104	43.4727		199.692	21.3679	158.234	21.0082
10.3725	34.3253	9.5312	131.923		61.3165	41.1053	126.569	37.6007
53.826	41.8602	21.8786	85.3467		47.1183	57.537	81.0426	64.0728
149.872	20.4938	52.5525	182.176		31.7279	75.212	80.0457	225.055
46.9593	18.1008	30.961	140.772		52.7494	1.54001	99.0244	182.081
10.6843	21.1396	40.2446	22.8219		20.9353	38.7128	73.0478	368.537
15.7204	32.2429	185.834	89.9732		63.6887	33.5674	90.5521	87.5036
68.2966	80.706	17.7202	49.79		56.4206	56.929	89.8669	49.4774
19.6613	80.6691	16.5812	61.7302		22.7528	32.4094	67.2573	40.8998
17.5562	55.2606	58.7108	43.76		75.4244	13.2126	26.2108	90.2988
12.1135	38.7525	186.2	195.187		222.041	53.0426	241.97	48.1973
12.9285	33.1158	51.1113	47.5217		21.062	101.244	39.5349	23.6675
57.5279	31.5089	38.3358	65.8427		51.5093	89.3372	31.5409	11.2098
108.894	15.777	83.0562	222.206		40.6876	107.794	173.71	127.539
73.1395	21.5935	48.2909	198.479		28.7999	80.4219	114.033	81.0536
42.9045	5.49613	38.9209	178.056		42.6318	0.117445	70.6079	70.8756
25.6043	23.1252	24.7504	144.844		34.2186	28.4937	67.6834	98.8139
10.3258	32.8602	84.5839	122.535		29.1545	58.5184	41.2236	47.9312
10.0229	103.569	53.6537	80.0172		26.639	118.615	65.3522	52.9878
30.7829	42.7019	82.7056	45.2276		14.3371	45.3196	48.006	42.6339
19.8509	37.5018	128.78	10.0177		119.044	100.692	42.1601	65.4171
7.9993	37.7268	91.785	37.5673		92.6364	127.573	107.611	149.095
82.6971	25.6948	89.0805	25.1248		120.363	68.3099	125.434	104.375
58.2947	46.4397	41.6495	278.215		97.6908	44.4876	120.999	205.463
71.8176	36.6434	77.5375	254.032		20.9537	56.7269	115.57	62.1096
42.0099	7.19004	56.6241	170.148		11.9956	41.6835	53.8693	124.644
16.8068	24.5088	8.01109	158.113		22.6301	36.687	39.9609	97.9692
17.6847	73.641	17.784	99.4408		12.4157	57.4074	46.8015	117.755
22.8276	24.6503	11.3785	48.1434		38.6492	7.77264	49.8142	103.781
2.90359	18.2178	36.4166	62.6643		94.7153	145.51	46.225	46.7731
22.4206	63.641	150.527	67.9456		90.2814	50.5649	9.64221	56.1068
11.0058	30.5104	88.355	43.1423		120.739	133.099	220.8	580.639
39.1864	46.7851	20.4004	190.625		88.9759	83.3981	119.497	173.792
57.2024	22.1315	42.8636	78.8167		36.7018	81.8293	156.997	110.857
21.2017	18.5552	50.2522	118.019		45.6317	19.9107	94.0833	124.551
28.9004	23.9432	28.2086	71.9279		48.0917	39.9092	83.2088	104.287
35.403	23.3529	26.9531	41.4087		67.2851	27.2789	40.1038	96.5945
24.8687	179.815	23.8156	54.2958		13.1393	19.7206	59.4078	48.5357
21.3113	141.681	16.908	72.1716		42.4987	43.9975	50.2463	324.507
25.6819	84.6855	114.84	47.3209		15.0213	66.0783	29.9686	143.745
16.8118	19.5911	125.252	43.0776		42.4883	112.723	59.9305	97.7425
17.202	48.9652	124.727	124.624		96.147	71.0761	82.0999	194.022
72.4635	41.3392	73.3238	286.156		26.9381	46.1224	162.012	50.126
73.2281	37.2145	56.0599	115.98		79.113	85.2754	131.568	51.9074
34.3539	44.9448	99.4316	221.8		55.1811	41.891	92.8974	71.8413
37.9922	33.3629	40.6528	65.1694		19.5821	84.5371	52.7125	261.555
17.6925	12.0423	41.1599	71.674		34.6711	21.7059	78.7993	268.577
16.8494	48.777	21.8751	26.5567		31.5287	50.7855	191.037	199.623
10.3162	16.2604	21.5404	184.421		27.1614	255.92	74.1172	251.535
6.45638	44.8342	65.7483	46.1458		65.5057	116.336	34.4688	76.0971
15.4167	10.675	89.0572	92.361		121.734	71.3074	226.735	85.2202
3.98488	36.6181	130.044	88.1942		39.8581	88.9262	112.937	57.5588
3.50552	23.2157	83.4119	201.512		105.876	42.2185	81.7292	55.3422
39.9168	31.3636	33.8545	136.323		29.4084	75.1871	29.7796	187.914
34.7535	18.1439	8.8429	149.022		39.7295	29.0378	106.434	87.1098
115.768	5.43291	31.9348	139.256		79.1171	55.7426	60.5343	43.5697
35.1639	27.6892	57.2034	117.199		44.3925	62.0611	19.1483	123.761
5.73166	111.985	27.8766	88.8833		13.7973	64.5009	39.4146	42.6281
27.0971	149.286	16.4913	96.2288		25.5983	19.9775	26.256	55.8141
36.9094	9.20986	32.3685	54.9284		187.926	108.244	49.6516	40.7273
7.56816	35.4921	116.202	72.6188		268.909	167.986	183.232	341.004
2.11174	24.8061	136.796	41.2993		93.9476	73.0124	214.423	101.617
51.6643	26.3543	84.2882	192.289		111.47	90.1512	131.676	68.0639
73.55	22.6875	61.1073	148.578		75.0909	24.6491	141.141	302.462
83.5718	28.722	40.9128	165.384		106.581	18.2052	10.6333	204.845
110.621	60.9197	73.4986	67.7095		52.4322	30.6562	94.5217	109.798
35.7369	100.667	25.8439	34.7301		36.427	48.4187	61.5177	52.8955
11.172	32.7053	76.1235	124.601		35.0532	54.9255	49.6724	95.5667
37.8225	89.6201	56.3098	76.7525		34.5272	60.5635	42.6684	19.4963
5.42803	45.1422	12.8072	46.1135		84.866	25.1029	33.5686	234.856
22.6072	65.6133	138.318	66.4934		84.7078	259.078	239.083	95.511
1.69139	91.9405	113.348	139.122		239.107	368.819	549.202	69.5078
77.7064	32.3959	76.8959	76.8171		28.181	297.406	118.434	60.1932
117.197	15.7226	123.963	182.635		157.917	126.243	118.043	238.258
34.8188	18.6213	56.0457	148.948		50.4646	115.407	147.403	107.827
42.482	48.7317	103.856	175.375		94.8678	95.3814	63.5976	99.3972
6.58535	8.53205	46.8445	65.8179		94.7763	60.6396	54.2129	68.5388
23.5223	86.4404	35.9334	52.7756		33.0265	37.9352	35.6373	32.935
17.7842	127.604	21.8709	91.3685		34.6617	34.2805	27.3878	72.2326
13.0737	64.8575	45.6093	60.152		34.0679	38.3908	46.0041	32.5568
105.522	55.9639	198.908	91.1269		244.639	129.214	114.288	47.7239
120.043	8.31253	34.1414	37.492		158.242	36.3272	529.801	261.148
15.3014	15.0708	10.9494	46.5527		102.88	116.118	153.308	66.5414
138.152	68.6248	55.4868	278.562		48.0552	88.2713	123.192	246.358
97.0642	24.6382	14.7559	208.522		32.9137	109.604	41.1702	139.538
47.0626	17.8124	21.3369	156.714		49.4214	54.1423	91.7723	129.614
31.1835	22.125	16.5063	127.845		107.086	76.7569	194.416	95.488
21.3146	97.2211	23.4798	85.456		25.5902	85.6029	57.5795	76.1636
17.2117	115.348	41.6006	148.932		21.0596	93.474	107.295	28.4579
61.4408	122.192	43.9905	61.7576		99.4588	43.2412	47.1508	54.3762
20.7942	61.1422	89.3452	52.439		136.476	59.0125	70.4645	65.5001
26.224	79.4385	92.7465	45.5391		35.5632	188.806	139.403	57.2775
110.522	41.3429	145.781	198.624		70.7798	166.335	95.0844	115.811
109.364	63.2633	71.5465	119.08		21.6803	40.3511	119.442	384.087
59.1393	29.1559	28.3662	79.571		51.6944	72.3608	68.9959	79.9724
35.1975	24.4468	41.0006	66.2278		45.2506	83.0866	102.387	75.2262
54.3138	61.249	20.9792	35.0979		38.6634	28.4037	53.5967	39.5177
70.3655	40.6691	98.6102	44.5196		41.5743	37.1824	107.906	78.1546
16.1176	52.0236	27.0513	135.398		16.1285	19.6613	30.641	103.751
16.327	114.429	18.9722	39.1539		187.088	6.30423	318.774	84.8707
5.97332	47.9484	136.468	96.5394		31.0486	119.01	160.502	280.12
38.4018	52.7389	67.2122	53.5302		4.89826	48.5202	151.203	295.732
20.0337	21.9592	61.89	64.7232		55.5233	109.986	70.351	33.0934
37.7208	4.01912	40.6232	147.479		45.5169	21.7494	52.6001	169.736
19.8246	19.0851	25.7048	156.657		98.3347	24.6187	45.3505	152.26
15.8532	10.4129	44.3859	126.276		25.2738	36.4387	78.2939	81.6175
10.8768	9.66085	34.238	61.6228		47.609	40.3179	42.6692	100.245
21.7896	58.1727	25.7412	34.0522		0.29809	35.0652	11.9803	89.9495
16.9186	108.766	26.0134	17.066		6.95582	14.2854	170.096	88.6304
17.8329	44.2724	105.384	72.1427		38.8201	136.31	189.102	89.8283
8.21176	49.9645	278.87	82.2876		56.4046	100.098	86.2398	70.6911
45.5304	77.4717	231.262	75.0647		92.4833	65.7977	202.525	17.1598
80.4881	29.2566	120.463	110.842		86.2862	83.2538	57.5933	31.369
51.9793	49.466	94.4172	154.407		57.7287	74.3981	173.894	125.259
16.0672	52.6103	163.038	50.7307		18.0524	81.4003	110.959	105.071
7.90677	84.1467	68.6422	66.1727		37.4796	55.7698	102.205	102.405
35.1329	47.3912	100.613	77.5407		30.7843	67.6509	53.9141	49.3342
24.3953	20.1075	36.2152	95.9674		44.2219	52.3164	37.8822	25.42
5.61913	17.7814	42.7095	89.5019		32.8927	36.9203	44.1972	65.7923
18.8021	12.2311	58.1669	90.6443		56.7958	41.2798	41.32	88.2942
20.9581	32.1534	161.132	34.565		103.191	178.523	39.5403	42.3195
54.486	21.3508	209.162	110.674		76.8161	173.78	114.499	75.3403
84.6377	29.8663	77.7565	51.0214		25.958	111.212	88.2433	60.5186
33.7228	34.7615	66.0356	156.64		34.5994	48.0416	102.777	174.836
17.4323	30.3101	113.146	95.2606		36.1679	106.319	118.718	161.726
7.95218	15.3972	71.9876	184.678		28.1471	35.9726	87.4555	126.286
12.1557	91.9456	45.1026	111.233		52.789	27.6702	299.705	223.479
4.88444	116.981	72.2551	145.449		37.4565	66.878	152.834	96.6327
14.9225	160.785	31.354	102.089		13.869	30.91	393.214	67.1419
5.52964	26.7133	82.6368	122.362		1.12944	22.4324	188.45	111.353
3.37605	29.4558	101.41	55.8856		257.31	71.054	67.3589	33.67
5.27348	10.0469	52.9942	51.6459		98.3341	79.5717	96.843	148.12
20.7199	11.2826	63.8295	125.721		58.2599	154.323	141.517	123.953
52.6921	7.64778	44.3596	253.737		36.3313	75.1808	69.0091	118.656
42.0067	34.612	28.0378	227.904		87.0346	41.3895	67.1839	237.55
29.6214	15.9203	27.9954	149.333		82.1206	73.3166	208.278	234.877
28.9695	10.8964	35.6251	79.6498		9.26026	162.597	244.337	116.827
11.2152	135.299	20.6057	115.193		45.4086	53.4424	164.626	69.6278
22.5898	105.285	73.7815	78.176		38.3055	65.9591	94.9646	61.4104
13.1835	71.2774	247.025	76.6666		34.5051	26.12	79.1668	27.4517
23.0745	60.4794	132.818	41.744		129.217	124.498	105.985	26.7451
80.7638	97.8826	138.615	23.0021		121.579	118.064	130.214	58.2181
80.915	8.09232	87.5242	16.9319		92.4934	89.038	76.3888	21.7718
53.9394	19.8007	134.5	191.292		65.0374	150.634	80.6781	114.437
7.77614	46.6193	74.3292	156.019		53.9213	56.1261	47.2069	132.555
16.3111	17.7678	63.8237	85.899		42.5515	26.0404	65.719	88.5864
6.35808	75.4074	34.0435	43.6876		89.6928	79.4829	109.778	61.1132
11.8251	127.547	27.785	170.226		38.4344	3.32079	44.1713	65.4407
6.61611	123.296	23.9935	120.359		58.5583	44.3584	80.1484	38.5213
38.111	126.591	134.225	72.0363		52.0237	47.6419	31.6647	50.9488
11.1128	69.7676	64.4136	45.6279		130.545	38.5247	40.842	12.9801
66.43	31.7973	36.3505	44.4784		34.0301	39.262	350.781	18.2306
48.9261	51.9913	70.3501	45.2207		113.05	82.8705	118.636	67.9634
38.0875	26.0646	7.74497	144.918		72.5216	34.7112	173.899	152.183
40.4719	30.4686	33.3179	125.505		93.0913	36.9831	31.2676	62.1955
14.1903	24.6753	23.9179	152.725		21.2387	71.1616	107.913	341.898
3.73343	27.2036	6.63856	134.462		66.9857	54.6564	94.2502	252.16
10.2316	78.6337	6.23308	78.8917		3.94852	22.1351	133.508	115.066
14.9936	113.935	10.9859	57.26		52.9364	359.651	73.9049	132.846
24.9177	137.926	4.66126	122.227		22.4721	58.0733	69.7263	50.4956
2.17379	46.2112	17.3815	69.0386		103.318	82.1656	60.4199	110.104
2.96103	84.7571	207.5	86.5495		146.523	59.4529	129.007	138.68
36.7965	55.1014	93.2927	212.334		72.2098	36.6273	131.855	25.9867
26.6997	26.9601	117.167	188.041		84.818	30.7634	33.2799	94.8783
21.9206	15.4018	139.14	133.221		75.5672	22.4029	106.775	136.162
29.4645	167.63	34.2826	146.066		27.2076	17.7441	94.6857	26.5876
18.6364	37.2884	76.1056	216.533		70.3133	36.3299	59.7793	124.456
10.5887	35.1178	124.832	84.8185		66.7673	32.1617	264.107	98.304
8.27671	46.9587	93.958	137.421		40.344	130.806	276.273	63.6605
2.52707	49.3152	23.371	52.5824		82.8651	384.038	42.1129	64.8698
60.3605	17.3886	139.691	33.662		113.149	40.4246	96.9771	53.1516
52.8191	54.4156	130.552	15.4127		76.5638	48.8728	121.778	90.6033
36.5282	37.8257	85.8925	28.5307		26.5417	103.374	100.155	85.5904
18.6528	27.7586	195.597	162.381		65.9462	82.1268	141.498	306.151
26.8871	19.3579	38.132	113.285		39.1257	26.9698	115.333	107.521
15.8324	32.8448	133.95	109.303		50.596	40.2879	98.4374	143.937
27.9539	21.6893	100.706	128.695		39.958	18.009	80.4394	145.248
9.35927	41.6244	48.2148	41.0536		51.9102	33.446	34.7548	102.32
0.545769	80.433	151.898	47.1943		26.4043	108.432	19.8442	59.2625
13.9809	55.707	32.2224	167.583		144.851	162.076	73.0743	65.2517
125.782	42.9431	59.4163	84.8133		123.141	209.191	52.3761	92.4096
69.1976	30.7274	30.8866	85.092		52.8782	22.3843	256.205	84.5083
90.4534	63.2026	45.0807	111.487		48.4239	107.73	126.523	59.4294
94.2575	101.346	56.6285	223.501		3.54912	77.1162	66.0284	159.888
4.76443	57.0553	67.4564	178.187		11.906	69.9911	100.75	179.478
45.8002	13.3689	24.9703	127.828		16.5209	54.4913	109.973	115.518
27.1863	57.8034	210.474	69.4088		20.2003	27.7912	46.8823	264.142
4.67644	14.7807	48.3167	121.408		13.5589	36.0817	79.7833	112.048
6.08872	92.1683	30.7462	135.16		136.797	42.7216	65.6894	68.6329
43.0943	72.9485	113.604	90.3869		133.314	17.9151	16.8243	52.8278
79.7979	23.4966	126.057	28.4496		92.3583	264.983	120.503	114.885
91.7315	35.9286	88.0323	28.5356		66.1897	81.476	91.4429	94.6879
27.5451	7.80472	39.6488	115.538		59.0508	116.685	259.875	101.45
29.4051	5.95063	85.9679	113.721		41.2566	22.6924	221.127	110.28
7.2742	11.9039	54.0837	171.449		73.933	67.182	237.284	72.8551
43.9832	15.4356	35.9977	36.8191		27.2473	29.6082	96.4741	21.4753
19.1604	2.78707	112.381	108.215		42.4427	19.4174	188.023	131.277
36.7696	119.99	153.108	37.7189		52.9056	44.485	114.689	78.5772
34.8023	140.919	110.52	44.2599		43.2085	47.1153	179.271	79.4589
46.7657	66.6029	143.774	25.0303		101.186	62.4093	120.817	106.068
35.4083	90.3895	41.4872	54.1391		78.511	160.181	38.0988	70.1904
65.8169	32.9925	50.5108	55.3905		40.2289	92.5784	79.3032	42.5685
32.2679	82.0696	76.7129	111.962		79.495	50.6309	52.7766	51.4108
36.1338	50.9328	36.5814	135.507		57.971	15.2263	47.2707	87.2762
9.91417	61.7463	59.8493	114.383		49.359	27.6726	52.5025	233.845
34.0051	23.3748	69.5821	73.2914		63.2585	29.5522	39.9508	90.1309
4.78433	20.5942	64.4494	92.7589		43.1259	225.353	24.9154	203.204
30.6895	271.621	64.6744	94.0313		11.6296	90.9522	70.3504	120.886
2.49765	80.8644	63.3069	71.7827		6.34764	280.775	38.1169	133.394
162.152	71.9833	36.506	75.039		96.5504	258.968	30.5377	141.646
6.4024	114.575	42.6139	74.4231		74.9067	41.0849	112.018	155.533
42.4772	21.0128	82.8621	50.15		54.6936	68.9434	259.506	139.204
51.5056	74.4048	57.6524	99.7907		105.475	34.0805	94.4852	388.684
14.2913	4.62684	33.0175	233.607		39.4184	48.8472	126.465	215.908
50.9324	22.8858	20.0191	156.693		82.81	29.8923	47.286	220.59
37.9967	25.2719	153.857	125.424		49.278	53.2139	104.513	199.888
28.4516	75.7992	203.518	126.251		19.0536	147.621	79.6346	109.757
32.7937	87.3985	111.771	45.7504		47.2606	250.118	54.33	100.894
6.5722	95.8715	104.691	136.491		33.0441	24.2235	55.2487	76.5231
39.8722	109.767	40.1469	33.2232		23.552	174.292	59.3241	75.7444
72.7611	38.1611	55.3226	54.6923		134.758	84.954	52.8442	120.724
55.1615	33.3641	18.226	46.2921		111.437	89.7856	124.57	36.7409
23.6987	32.3306	101.101	23.8208		149.427	70.3647	86.0377	53.9308
26.9672	42.5786	54.372	156.526		115.504	52.5836	59.8172	370.154
19.4874	12.7789	46.8098	131.495		62.4093	30.345	339.818	238.537
23.9211	28.9228	205.145	70.6203		51.3617	321.925	77.1195	190.48
16.5695	38.5873	164.9	59.3005		32.1909	347.096	25.3683	123.393
14.191	90.374	142.823	65.1499		60.574	120.761	88.2988	178.149
15.3495	72.7251	98.1672	58.8976		20.0696	32.9882	266.813	24.5633
3.14254	54.2195	123.304	37.46		128.468	57.3547	98.6913	28.4971
94.6723	32.982	111.194	60.2819		214.389	171.284	66.2336	90.2588
73.6307	46.1902	64.9687	112.111		29.9268	48.7594	161.64	47.044
36.4279	18.0007	66.4877	173.743		33.1486	65.1917	108.232	62.8829
14.306	14.7084	25.1317	66.5112		31.3564	39.2465	142.779	401.354
44.9405	98.2356	36.3885	88.2872		41.8247	22.485	133.247	137.017
3.43862	20.0313	146.818	69.2979		66.725	32.8126	122.906	76.1653
39.5104	41.0397	229.898	49.1979		26.6619	43.9985	98.5527	82.3288
18.5176	69.5263	142.891	70.6287		36.9668	103.485	54.6407	77.2779
13.0961	83.936	33.4391	12.9759		10.1807	65.2763	44.0787	102.11
131.387	48.1578	77.2486	57.9972		108.77	49.8614	73.1213	69.0386
0.577997	41.754	33.5783	27.6758		59.7817	22.7388	142.607	229.001
123.813	28.2009	60.7738	51.5845		4.39715	261.772	261.17	150.94
120.886	21.4537	53.1828	3.14183		24.6463	116.908	79.2301	144.698
45.5754	29.4769	21.5376	240.994		0.688589	36.7851	16.9404	166.062
53.3017	25.1658	25.6994	122.548		16.1473	95.8243	64.0214	76.4928
29.9406	1.37113	12.1608	79.1838		152.445	27.4727	84.0798	181.403
25.8707	97.2598	239.917	110.107		65.3397	57.6789	74.3914	89.0678
16.7297	52.5283	265.633	111.306		49.7795	14.8746	63.7009	63.9607
10.8178	75.0164	177.373	117.018		88.1032	36.5209	54.1193	76.8518
8.40303	40.2616	81.9173	61.1229		45.3475	126.652	52.8225	25.6481
171.678	39.5805	0.369293	38.9111		72.9658	114.111	128.124	49.7172
22.2948	22.094	26.3912	25.6351		57.2933	116.602	154.064	26.6788
90.1683	11.7807	29.404	48.925		37.247	95.7046	65.0747	13.8379
20.7134	44.7435	66.2285	108.937		56.0528	33.5189	70.4417	145.49
32.9293	38.036	39.1002	55.016		36.5721	24.994	147.923	185.849
32.3924	9.49068	15.7638	132.754		32.3481	51.6502	111.801	72.5153
21.2079	13.3727	256.386	92.8201		202.071	20.1907	38.7343	135.723
14.8813	125.367	93.5271	61.2593		48.5993	104.458	67.8487	78.0143
91.9786	132.98	93.2959	69.2051		8.90243	57.6809	57.142	94.2816
23.6475	61.4023	122.042	60.919		57.8271	68.5371	44.0181	114.36
153.68	56.9532	88.2328	45.9655		63.6125	158.649	111.394	65.1771
112.846	67.2514	55.9589	80.4974		26.7263	21.4426	300.017	91.4134
23.5292	26.4965	49.5956	64.1786		26.2947	71.666	69.4444	159.572
28.7924	77.4948	26.725	278.288		29.6051	25.8072	162.038	141.786
36.8054	70.5967	22.9596	99.5249		38.8646	21.8966	109.955	161.152
12.5527	38.6306	42.943	23.7143		17.6149	162.605	124.401	55.9283
68.2761	61.0055	220.97	100.198		21.5866	89.2507	106.62	25.6481
14.1308	100.192	176.465	89.522		157.745	95.0807	136.437	77.7298
15.1196	59.7967	164.99	66.8392		243.307	90.4357	90.425	85.1706
1.52588	24.0462	137.903	34.2188		124.366	95.4168	101.071	51.4854
19.2649	90.1822	55.0067	24.9735		108.223	51.14	53.8881	87.0942
17.121	30.9547	120.776	72.8246		134.06	59.5938	263.71	45.8716
8.43926	34.9789	11.3403	75.6279		106.569	27.3004	229.953	65.8801
5.54219	19.6713	32.9988	300.539		57.1932	33.5418	199.091	151.659
8.61725	14.8426	111.745	167.121		37.0615	40.4834	131.461	121.114
13.8597	10.936	110.927	130.021		31.4667	83.9226	184.998	165.823
2.18593	12.3022	124.803	61.1806		78.0778	36.5401	64.3736	79.673
6.90782	192.217	195.145	61.2888		126.737	64.9356	100.35	77.8754
3.19126	105.976	145.111	155.438		95.6055	64.5114	43.2627	69.4822
15.0445	160.774	92.1548	75.3538		83.1044	44.8473	34.0248	35.6677
67.3317	162.883	75.4521	82.5442		40.0974	257.93	95.9675	73.9138
81.6845	93.7431	75.0909	52.9288		85.3692	71.8373	281.559	106.446
69.4533	83.2702	17.3855	62.2323		35.4615	78.0032	172.812	156.219
1.76148	15.8164	12.5269	79.3874		70.2505	18.4617	141.494	139.809
13.7598	19.5878	25.1558	165.634		71.2048	27.0595	119.78	188.064
24.2052	40.4696	61.1934	49.3852		10.5839	18.8706	20.619	111.945
10.6795	95.5329	132.852	80.7742		35.6813	89.8401	48.2284	107.339
21.2124	181.943	95.7154	74.5003		26.1188	85.7383	62.137	57.3878
15.5402	59.0468	28.4095	41.1859		86.4322	32.6405	137.403	69.6835
27.8934	68.5729	69.0976	128.479		80.9182	31.2642	78.1193	38.2085
64.9875	16.8567	73.6413	82.1125		42.7594	131.451	53.5919	22.7833
72.016	52.5231	52.7444	64.3197		19.3159	106.289	132.967	38.4801
22.5565	18.4355	66.4126	102.91		54.4873	98.9322	129.02	64.1566
26.0799	51.9376	24.5279	78.5364		53.5042	57.0804	133.072	265.736
2.97167	30.8875	24.9941	130.526		28.9268	43.8328	79.7406	216.303
12.8578	10.155	144.461	54.7686		15.8004	31.765	73.2533	38.0788
[truncated: 8,002 more rows]

## Sheet: S.Fig.5
CV of each cell type
C10	RAW	SVEC
13.3574	11.7568	10.2167
23.3904	16.0259	20.6305
17.0817	25.3441	16.0804
14.4764	13.4795	17.3629
16.0929	13.8326	23.2767
15.4043	13.0483	15.9242
12.8952	20.5011	12.1005
13.9827	26.9533	13.717
21.6709	8.58545	17.0382
10.8818	17.8671	20.6234
16.6015	12.126	12.4329
17.9022	17.9404	18.397
12.3681	18.4582	24.0489
15.9312	13.8778	12.2525
26.7309	18.5845	18.9204
21.3383	16.0988	20.8402
18.5236	10.4212	18.2108
13.1404	15.9496	19.0814
11.5082	10.9107	13.4662
18.7779	20.6681	12.2236
10.6586	24.8233	19.2487
23.195	19.6578	9.29585
20.3921	27.0696	17.5498
16.0784	13.4027	22.1509
18.1546	22.2855	18.3287
20.3033	17.7983	19.1703
12.7375	19.2543	17.4357
20.781	22.0952	13.4111
15.3444	19.9238	15.8858
29.5989	12.8238	10.7415
11.7156	19.9935	23.2288
19.166	20.5609	20.3079
19.3187	19.3188	19.4777
17.8095	25.0902	17.4024
20.4426	21.5878	17.6913
20.6671	15.4376	18.3422
14.7237	16.0314	20.358
22.0729	11.3386	17.5019
30.3816	21.6485	20.7123
17.435	24.336	37.4913
25.4933	14.7233	20.2137
18.2073	21.762	15.5453
12.9576	9.74093	16.8393
12.1612	21.4009	11.1055
19.1357	10.5714	9.73091
25.6616	14.7391	17.2437
26.4554	10.9575	22.595
14.3	15.4971	20.9225
14.5535	13.1057	11.5228
6.92507	9.12749	18.7796
22.8751	9.77503	10.2451
11.3332	15.9909	21.9336
13.4505	19.2128	11.5102
9.68707	18.2957	15.049
19.1647	33.3385	9.0749
8.59994	15.6094	13.3523
8.97849	15.2695	12.7525
9.67299	15.4975	7.53614
18.6639	15.415	10.4211
18.0689	16.9401	18.2864
17.9432	12.2676	14.4567
15.9809	27.7745	13.9095
10.715	24.4932	22.4242
13.8069	20.017	13.2283
25.4432	11.7922	12.7921
15.5037	12.9941	20.4765
13.6261	16.4264	13.5654
16.4307	17.1225	14.8803
17.4063	14.879	16.9033
12.1419	35.1956	22.9264
24.5781	14.0871	14.8017
21.4633	28.7054	21.3767
35.4043	19.9727	23.4616
14.5084	16.2442	27.9096
16.38	16.5649	12.9193
22.9985	21.5524	12.9465
28.9131	11.8964	29.1265
12.3444	12.4126	27.2688
20.0602	34.3323	17.3169
28.0445	22.7769	18.8217
19.4891	14.8938	10.7721
26.6642	18.0831	15.1368
11.3883	24.0149	12.649
17.1666	23.7014	19.0205
20.9263	21.943	15.8126
13.3573	15.8861	27.604
18.6788	12.1652	18.8444
14.914	9.99497	32.6328
29.44	18.975	23.2244
18.8473	14.2931	23.1407
13.7043	17.1994	15.8652
18.4444	23.5495	17.1586
14.2347	18.1682	24.0483
15.8672	12.1578	19.1519
17.0226	11.5665	16.1599
26.8686	33.0752	13.5714
19.6326	18.2203	17.5302
18.4978	9.89369	21.774
24.9965	14.7306	31.7376
17.2685	18.2704	19.5548
32.8579	12.2793	18.5428
15.0556	14.1467	47.0963
17.5349	19.747	15.0352
12.7441	15.9234	16.6355
16.2506	22.9115	18.056
12.5191	17.0999	12.5708
20.1232	12.8057	9.25938
15.6325	17.2053	21.85
34.8695	27.3377	14.4969
22.119	26.9351	18.3609
15.8869	20.5567	27.4602
13.0219	15.8147	22.4086
11.6108	14.283	12.2434
27.0677	29.3686	9.33787
19.0369	19.3109	29.351
12.2576	14.011	13.4759
16.6452	23.1392	13.0012
23.2881	22.7136	15.693
14.2875	9.98226	31.7166
12.8816	17.2623	12.2519
23.3536	10.3922	19.7376
22.5498	13.4929	17.6085
24.3776	16.7989	15.1303
25.2622	12.7383	18.2788
15.8517	16.7639	23.511
16.8627	17.7617	10.7342
19.8362	32.9391	18.3934
19.7138	35.5375	25.4576
10.6072	11.3327	28.8703
17.5236	12.4437	13.9723
21.9961	9.99407	18.0819
34.1806	14.7311	13.9361
22.8851	14.1641	29.66
30.4204	16.7063	24.287
22.7144	21.073	48.0121
25.4272	12.3016	18.6751
18.6449	12.6182	22.8284
15.1418	11.5396	9.85765
10.158	23.4175	11.8186
16.7321	15.801	7.79317
19.0838	13.8574	12.2193
13.5595	26.6695	23.0384
13.2083	19.0419	11.3829
18.2493	26.2163	15.5705
20.6377	25.9961	16.5397
29.7688	18.2012	20.9445
9.97223	20.3011	34.3975
11.2222	23.4981	11.6876
8.14106	24.5011	9.80883
12.7495	25.625	7.77987
13.3844	22.0583	13.5261
17.9437	10.6401	13.2259
22.2096	16.4439	15.2807
18.8688	27.722	18.3563
13.0299	15.1626	17.4349
23.9665	15.9123	19.6183
16.7966	21.3714	13.65
10.0964	34.159	19.0976
26.4169	19.7803	11.4282
28.3261	15.9825	22.3615
21.8289	13.4032	12.6601
12.2428	22.4094	24.3529
29.4808	11.2137	27.4571
33.9426	17.2467	30.0702
17.9692	11.7574	24.179
22.5937	20.9396	29.8746
37.0659	20.246	8.33847
13.6031	21.619	21.4789
17.4606	12.2284	23.2199
26.8233	16.2271	26.845
29.4282	16.1649	45.6392
23.5386	29.1298	21.5412
22.1806	17.9948	9.80144
12.7448	36.7736	11.9631
11.3033	7.08999	25.7797
23.9836	22.7555	20.7844
15.5987	18.0759	20.5546
20.6016	24.1877	26.0062
21.9632	16.8155	19.4062
24.3976	9.23081	17.3685
18.307	19.5739	18.5134
19.145	28.5824	25.9576
26.0167	10.183	9.7874
10.2415	14.5843	17.2596
19.2185	12.7748	9.67735
7.9718	12.4466	25.2684
19.5575	15.0752	24.242
24.2063	9.20223	22.717
19.1604	8.37402	14.0466
12.2803	12.5145	16.5951
13.3108	16.1746	17.2628
23.7507	16.19	27.4833
13.8172	24.6205	13.3195
17.0764	10.8107	26.0384
40.5442	12.7956	7.49156
6.14914	11.6851	15.5524
13.9134	9.24612	17.0756
15.9503	28.6611	28.5871
24.1409	11.0586	17.205
13.9618	13.126	11.6239
8.79367	23.5151	16.1735
14.3481	12.5421	32.849
33.4626	21.0336	9.20253
9.51044	9.69795	13.6047
12.6291	11.2061	20.0714
31.2066	13.1787	16.3618
15.9825	18.9954	11.8799
12.2681	16.8793	8.41742
9.27072	27.46	7.40064
11.9883	7.45552	25.0426
35.1358	27.2303	26.2645
17.3114	23.44	12.9766
14.0952	8.48822	23.4384
27.6828	15.5621	25.54
29.6401	18.7925	9.91971
12.6207	19.7894	11.2347
13.6722	17.8642	12.1188
11.4478	24.248	12.4869
11.0533	20.5002	25.2633
25.9266	9.71582	12.5538
27.3874	14.8623	13.0807
13.787	13.1207	20.0206
11.3259	22.4468	9.87517
22.9206	18.1686	17.3441
9.88439	20.4548	14.2088
32.6648	9.93876	21.0434
13.8909	14.4717	9.19806
21.8947	15.805	11.1425
8.24551	19.4765	23.0596
14.8722	10.6623	15.9281
19.1278	13.4053	19.9354
13.2472	15.9141	6.70763
25.7102	14.0122	15.9307
7.52401	12.0583	13.5431
18.8054	12.1483	7.68253
14.6682	31.0856	12.2991
11.0285	10.5264	21.8792
15.1669	13.1987	10.9881
18.7774	19.0259	10.6602
17.387	6.048	22.2406
13.451	27.026	18.1197
16.3027	26.6415	11.5878
21.2413	22.3532	17.1307
8.38712	13.9602	16.9858
11.2097	13.5101	38.8499
17.3367	18.5032	15.9875
33.4331	15.6087	14.3184
17.8263	13.021	24.0809
19.6754	8.8742	8.99405
12.7519	11.9063	18.2908
16.4043	14.9183	21.8475
27.073	26.1403	11.6824
9.49523	18.3039	10.6295
9.5939	13.0866	8.71827
11.4743	15.5466	15.0734
18.9482	11.0904	10.221
12.0182	9.8787	18.2938
11.7901	14.2144	16.9315
16.2466	9.37748	7.97356
35.0727	11.9555	33.0091
9.83763	18.2841	9.56858
10.0937	14.8234	11.1885
20.6368	15.7833	26.2777
11.4031	16.8611	9.11463
32.2488	12.9227	24.9886
28.4476	14.7374	22.7587
33.6694	17.5981	18.6579
12.4271	12.5525	16.0415
11.5522	33.8609	10.7642
31.0718	11.1367	17.2787
16.4861	13.6205	14.0381
17.3451	17.6666	13.7272
15.5581	32.9859	7.88423
8.65358	27.9687	8.19354
15.0391	10.7003	11.8232
16.6078	26.7358	12.7998
21.5373	9.54625	29.8086
29.2675	12.7257	20.4292
16.364	16.1053	19.0608
24.95	20.338	14.3878
19.8275	15.7164	13.78
11.9349	15.1692	11.3702
9.73206	20.3686	15.1648
10.0241	7.79245	9.85145
15.1839	14.5046	12.3218
8.2927	11.9877	22.8421
15.0012	19.5258	6.25474
30.2116	15.0224	10.202
9.08367	18.3356	19.4091
11.2724	19.6331	15.7577
16.8069	10.3446	18.4443
20.9881	21.831	17.1027
19.5089	11.8315	11.3652
28.9223	16.4995	11.8607
22.2322	17.4577	10.4664
13.6511	13.8509	13.343
15.2686	19.4002	13.162
14.8758	9.79843	13.1321
12.4388	13.2016	26.3647
23.9344	15.5758	8.74901
11.0093	10.6054	29.8291
15.9558	11.0316	12.1513
15.1304	12.3786	13.1559
25.6081	24.6288	29.6054
21.4352	21.602	16.7376
12.451	20.195	9.99952
24.5056	13.7663	18.519
14.3896	10.5203	11.3093
19.3164	12.1418	15.8935
12.3971	11.0802	10.5219
17.1597	14.3096	14.3647
15.9793	30.423	10.412
20.405	13.4409	21.119
20.9926	12.7181	16.2053
28.8231	11.1847	8.96222
5.9808	25.796	16.4126
12.1128	19.3547	11.7423
12.6908	17.9624	14.9538
14.6324	14.1534	14.6149
11.5369	18.8801	23.4496
28.6052	20.2454	14.6963
16.6009	15.2131	9.87168
8.03879	12.6255	14.9801
18.0447	16.1766	13.8183
24.985	10.3263	18.3143
15.9743	19.0075	18.8797
11.872	19.373	21.0711
24.8681	21.0892	16.3493
18.742	26.1335	23.5723
14.0793	10.9251	8.1935
22.9158	16.3372	13.8607
8.66401	30.253	14.0142
20.402	10.6584	13.7869
17.5645	9.59264	14.0446
13.48	11.2746	12.3577
7.47027	12.186	9.19896
19.9011	7.49016	23.0163
13.9501	13.6907	25.9411
21.3126	15.2614	16.4923
19.432	14.0684	18.1899
26.2106	14.4621	20.6653
19.2049	13.7858	21.3428
19.7097	10.5646	11.6557
14.6705	30.6906	9.7846
16.8649	19.3075	10.1939
12.9837	10.9677	13.2381
13.7016	16.8185	18.7509
8.4457	12.6947	15.6287
11.6098	14.6522	13.217
17.6926	26.4005	11.3646
12.0487	12.7078	17.9776
14.1939	9.55269	21.4906
10.6558	12.6377	22.8833
34.6901	18.5243	21.3698
20.0119	12.0913	10.6391
18.2952	19.4775	14.4317
22.5249	14.0348	19.0259
22.1169	14.3661	12.1214
11.1681	10.1739	14.529
12.6814	16.8652	14.571
18.3728	12.7327	15.9145
14.9782	8.66896	9.67638
11.5021	16.3814	24.0056
12.3644	16.5419	19.5773
5.8767	22.3193	19.8512
20.859	11.6843	20.9072
23.2753	24.3244	15.7829
16.3686	13.7752	21.7802
15.123	17.9163	28.4718
16.309	12.4096	23.3647
15.3697	9.08573	10.1407
39.3951	10.7936	24.9484
24.8799	12.8552	23.9183
11.1453	14.1474	8.92028
18.5443	12.7728	8.66471
20.6973	14.3989	10.5828
12.6025	11.6598	12.2553
8.01498	18.0179	6.70647
27.7607	18.2634	11.1233
9.19344	19.1842	26.655
11.2107	13.9245	12.2782
6.0242	13.7318	15.2024
10.8119	14.7765	15.2399
31.5837	12.3974	9.46463
16.6016	19.4231	10.8028
13.3855	20.3969	17.0195
9.67138	35.9442	19.9979
12.2542	15.1784	11.7396
11.3138	10.9408	12.4065
43.3117	10.8019	13.6169
17.5563	11.8248	15.4061
11.4259	13.1987	16.8922
12.8782	16.2839	9.8541
13.9336	25.5492	10.5038
13.7748	9.9725	13.006
20.6156	22.4221	13.6739
14.0449	17.1003	14.3851
7.40906	12.1346	17.5025
9.97682	13.9473	11.9164
15.1304	17.7461	10.9118
15.1547	17.593	13.8971
25.7399	15.121	14.2521
16.4397	9.63566	13.1551
13.67	18.0485	10.3021
14.0641	26.1553	16.3372
17.6201	14.2336	21.8362
12.8327	14.3217	19.3479
10.0647	14.483	9.10445
13.1421	13.879	16.8793
19.2278	25.305	11.6699
21.2843	11.7043	21.3963
13.8006	9.42266	12.5293
24.5263	13.1284	10.1042
10.411	9.17865	12.881
16.7297	8.46186	10.1079
9.60367	11.9471	12.9842
8.92444	18.3055	18.4993
8.70247	18.0073	12.3134
11.0082	24.7052	11.8383
14.9286	23.7677	16.3702
18.925	14.389	14.7692
14.3214	12.5095	20.5669
15.4569	14.7885	19.4176
13.3731	14.0563	14.9457
16.8432	18.4658	26.2904
25.2271	11.7876	10.9573
16.78	15.8204	15.5552
20.0808	11.8009	25.041
12.1286	17.0798	16.4111
20.1345	22.4938	35.9687
21.3306	22.6959	13.8707
21.8379	17.236	13.6759
57.2561	11.5634	9.62104
9.32999	12.1839	10.34
13.5421	12.6723	13.5852
16.983	17.5149	13.2078
9.96932	13.8793	22.2679
11.0078	18.9313	13.1343
15.0961	15.0091	51.1039
17.1415	24.4584	16.9083
20.0404	19.2823	12.2458
10.9904	16.6988	17.6765
42.9794	11.8968	18.0274
20.5995	14.6202	12.5538
16.7155	17.4691	19.111
18.3878	10.3753	14.7479
17.0623	8.25279	8.38813
15.8015	21.3456	12.7321
19.1516	16.9847	49.9847
13.4619	16.0612	23.8651
8.66982	21.6456	10.2163
14.0758	24.5647	8.78463
27.3771	22.3011	17.4547
14.3077	21.5387	27.761
13.1542	20.6131	12.9438
16.8	18.4516	16.1293
19.8893	23.0285	6.78115
11.8636	29.2381	11.1328
17.2363	16.1314	8.70467
11.4689	25.7716	8.51771
11.989	16.3475	9.6857
13.9162	13.6028	8.44762
11.4049	10.565	18.2978
10.3764	12.3747	18.4588
11.0474	9.85496	18.8405
14.4641	6.43265	17.8046
14.7447	9.12639	14.4531
18.9369	14.6807	13.3194
15.7923	17.8685	14.5247
10.4693	17.2853	11.4508
10.1433	14.589	14.7052
20.8008	24.4254	16.6713
13.1916	9.6876	7.68881
34.563	22.1446	14.4625
20.6425	31.1278	10.7065
8.5111	12.7495	16.1426
22.498	15.9822	21.9511
10.915	36.0675	19.3417
12.8104	20.5539	18.4165
24.8258	20.7841	11.7742
18.5454	15.3671	12.9417
24.7275	15.656	11.7047
21.4913	17.6087	17.7508
11.8401	22.8116	10.0925
12.4044	19.1082	21.9191
10.2683	11.0453	11.9722
16.3923	13.5998	21.6939
13.094	19.5185	14.495
14.0606	34.1284	17.8532
12.7483	13.1938	14.0228
20.0914	14.7611	14.9259
17.0292	12.2071	14.9903
18.6871	15.5744	21.0373
10.7659	16.8981	12.3464
16.3185	17.6455	17.9145
17.513	23.4727	28.8149
21.2305	9.85959	14.049
12.0712	21.8298	18.6848
11.4027	14.5524	19.3912
18.2999	13.5066	23.1005
13.3181	16.5778	13.384
21.4771	25.4142	26.1677
24.934	25.2733	22.1441
19.1444	15.8391	32.2498
14.4094	30.0471	27.4611
21.8258	23.8625	19.4542
19.0755	13.7442	16.9514
25.2611	22.203	23.8597
23.9455	9.08227	32.2675
20.5537	23.041	14.2893
16.574	24.6579	17.5541
20.6347	24.7584	23.4524
14.3492	14.2468	22.3025
21.0129	11.0467	15.9823
15.5818	17.0122	16.645
18.6179	10.0972	7.72169
15.1826	14.4814	15.8735
13.4022	19.274	12.9101
8.99378	14.2202	9.43068
15.427	18.5523	7.32668
7.89278	12.5426	14.2356
7.40282	12.4057	17.7616
10.1686	15.1271	16.3472
11.9862	13.8225	14.9024
16.9699	12.8614	19.945
12.8007	9.65699	24.502
16.3885	17.8529	10.7072
17.7598	14.8931	16.873
19.7968	15.1431	27.1661
9.73765	8.65294	29.7578
16.5329	21.3119	14.3614
19.2864	18.8228	22.6329
13.1209	13.9975	14.9541
21.3707	18.9725	23.5154
13.1709	22.6712	25.2973
20.112	19.6237	29.1421
32.0203	29.764	21.692
25.6127	20.791	8.09681
23.5731	20.7824	12.6762
10.4601	25.0057	14.3994
15.045	15.7339	13.9163
12.3073	11.9193	21.3496
17.8561	22.9345	11.21
18.1031	24.7208	31.1392
11.6392	17.3255	10.7172
18.4665	13.4089	14.6764
11.0408	37.7003	31.2246
14.9808	23.8581	16.1215
24.1352	13.2788	8.84953
18.896	21.2931	15.5812
8.81889	22.4363	19.1058
14.013	19.0375	12.936
23.6378	22.8515	16.5269
19.7414	14.495	23.1818
21.8805	9.27614	10.3276
20.2639	10.8242	20.2386
12.0202	19.1391	11.6832
16.9118	6.80891	11.8257
12.2391	15.1945	12.4583
15.8936	13.6061	17.1108
25.5105	25.402	19.094
14.4367	17.0898	13.4627
20.9612	28.287	16.5473
17.0164	11.3395	11.5519
17.784	16.5721	21.5469
21.3448	15.7872	8.40929
10.0347	12.3252	18.9137
23.9152	14.8162	16.3933
11.6538	12.7602	19.1662
21.5243	15.1932	21.1745
18.6879	9.64479	12.0577
24.9898	21.4983	20.7931
31.3489	10.2831	16.0793
14.2988	16.7151	11.2587
14.7326	17.4044	14.7957
15.8415	10.3606	26.2726
10.5556	18.2288	18.8902
13.0022	11.7021	12.4596
25.7099	16.2268	15.018
17.2375	9.56514	11.7731
14.2081	24.7459	10.7389
14.6795	8.10973	17.3667
19.1269	10.9157	9.1221
11.6046	16.9502	25.6102
17.8707	10.2667	12.4099
10.417	32.2361	10.2778
22.307	12.2466	19.9134
16.9455	23.2105	14.0516
6.44529	12.8765	9.713
18.8552	15.6145	10.1308
13.1014	14.6024	16.0265
10.9506	21.4076	18.4614
10.4185	25.9732	9.32024
17.4565	17.6262	19.2601
16.3708	9.49699	27.8839
10.399	36.4525	19.6265
22.6501	16.1326	27.9229
22.9137	14.117	23.256
16.0992	13.1531	19.1929
25.3013	16.4062	22.7666
23.0143	6.7621	10.5986
16.7247	11.1173	16.0962
23.7594	17.2625	17.9205
16.8741	15.4149	18.3819
17.2099	14.2573	15.5932
18.1172	23.6433	15.5208
16.0134	19.3541	24.8992
20.6526	17.217	21.0465
13.1741	13.5752	15.793
30.9368	12.7271	19.3861
23.4222	22.3614	17.4959
11.2773	13.7194	21.0627
15.9137	13.3075	17.7323
18.2038	9.49581	24.0041
28.6413	14.1384	24.4024
22.5834	11.5407	15.7874
12.388	13.5594	15.008
21.1567	14.0283	10.592
20.5341	19.3267	14.7568
14.0202	12.2981	6.70512
14.7997	11.2374	14.516
10.7885	21.7683	12.5755
20.751	19.5764	26.9708
7.96854	17.193	17.4898
13.7473	11.1577	23.7313
13.7285	6.39371	19.1078
21.6628	10.6267	17.2654
19.6839	14.7675	12.2206
16.7632	38.7975	19.7152
26.8305	18.8481	15.9525
17.8126	8.53364	13.9878
9.60235	13.8132	7.35111
18.6562	15.6364	11.6523
11.7386	20.8819	12.8104
16.8294	14.18	18.9639
8.77025	18.2072	11.7127
11.4549	34.0117	7.02
10.4984	14.2025	23.1241
19.2792	13.8187	15.9996
13.0772	12.3062	22.4454
8.66149	18.7484	9.81408
21.2587	11.2044	19.2763
18.6498	20.3876	15.8038
20.4313	7.40812	13.9226
8.52893	23.3377	13.1588
17.6356	18.1965	10.2739
15.0614	21.4786	14.3718
11.6031	13.9076	13.949
13.0505	16.1691	10.4035
10.2149	13.1015	25.4619
17.126	10.1973	9.14697
13.5777	26.2975	11.0473
12.067	19.9227	11.4818
17.2157	13.478	10.9138
7.45114	9.7697	28.0525
28.0911	17.5168	14.4058
10.6266	12.2115	13.6564
12.668	14.9578	12.7783
8.58569	22.9716	14.7293
19.4229	11.1773	29.5431
9.27789	13.3465	13.9274
18.4891	26.7828	21.2527
15.2953	35.4124	22.7393
11.8292	11.6788	15.426
13.8208	8.80947	14.4136
20.1979	8.57715	8.72066
27.2644	11.3804	37.5471
18.8186	16.2713	27.0904
14.9337	22.3793	11.8415
9.55745	19.9502	11.7473
29.0766	10.0595	9.26139
30.3824	14.3465	19.8434
16.517	17.733	9.4692
16.4476	9.44176	11.8998
30.9163	14.1164	13.7922
14.2198	21.4631	17.3116
15.7127	18.5409	16.8094
10.2046	11.9318	19.2816
16.4435	12.3306	12.2242
20.4751	16.4266	21.1402
23.2801	18.7548	12.9555
18.1844	22.1431	10.951
17.0027	12.4861	14.5391
15.1325	12.8884	27.0854
22.2931	14.4237	9.54883
14.1661	16.6927	9.77197
13.4187	24.0451	11.8893
14.3146	9.14169	12.9186
22.6457	12.2901	13.0659
13.3013	15.4581	14.2272
10.2337	15.8681	12.1739
9.91895	13.1663	17.1934
10.9051	21.0192	11.7676
16.7608	10.6443	13.5064
20.0128	20.8311	20.1766
10.1907	14.9698	16.3646
18.1659	14.0838	12.1807
15.5272	21.8237	25.5859
11.7965	20.7524	10.5785
19.7657	25.2899	16.4916
22.198	9.15267	10.4619
12.0091	18.1394	20.6864
24.5189	9.31223	15.6642
10.7385	18.992	27.9819
16.4866	9.99108	19.2451
10.5459	9.37591	9.37685
13.6892	13.5523	11.8375
30.3587	20.9326	9.2415
21.1059	15.7852	12.9671
18.7874	14.031	13.0313
10.3781	14.4916	24.9208
9.95615	14.5114	10.8537
26.2638	23.2927	11.295
13.2504	15.4591	14.6244
17.9939	18.1941	16.4104
18.7034	21.5561	19.0655
11.8244	15.0859	19.8534
32.6675	17.5916	11.2683
13.8006	21.7966	14.4871
33.5491	11.3886	27.1222
8.42528	14.2212	8.0247
15.5085	17.0131	23.658
19.4095	17.3389	21.8341
13.0031	12.7055	20.7611
13.1425	12.8588	16.1564
25.9588	20.8075	13.5433
9.68031	19.9349	11.371
10.8904	10.6464	9.62949
19.3667	12.8774	11.2263
38.0568	11.2109	14.6921
7.22118	24.6886	15.0089
21.0617	11.6056	14.0634
15.7611	13.444	8.57707
12.9289	17.5958	32.6954
19.5115	16.1276	15.6592
10.7041	14.263	15.1025
13.8615	21.1928	13.4096
15.7325	34.2667	19.9647
13.6337	11.553	11.1409
16.8553	14.7984	18.8533
20.7502	9.02111	30.187
15.457	21.9702	22.3185
9.57169	16.7005	15.9744
30.1434	15.1071	9.19018
16.8891	16.1802	7.30832
11.4474	53.1304	9.27102
20.5815	13.824	15.544
13.596	16.2654	12.8447
9.16538	12.852	22.4349
14.4322	19.7354	11.6653
26.6849	19.8027	19.6892
16.4092	18.0042	21.0456
24.6468	12.8232	11.1577
14.8324	35.5844	9.33745
7.3845	15.9731	22.5405
7.68062	18.1232	17.8515
12.3148	18.9594	10.5565
20.7242	11.8378	14.7587
12.386	13.6616	16.4092
20.4373	34.3926	15.9907
15.5886	18.5158	11.4389
20.6712	14.5051	15.6618
12.54	18.0576	12.8235
11.6374	20.8331	12.037
11.9608	25.8464	23.3828
19.854	16.1784	12.482
17.1889	16.9479	11.9354
9.11332	13.8578	16.1738
11.269	14.9188	15.9157
18.3576	22.0367	13.6865
16.8327	16.6242	15.5279
14.2843	19.6269	10.655
9.65492	18.588	14.4344
17.5217	15.9711	18.4345
14.1055	18.4863	11.4708
13.0133	14.522	21.361
27.224	16.4006	16.3327
21.0978	21.7178	19.5381
8.67724	25.4449	11.4026
13.7572	11.604	23.2847
16.7691	21.1766	13.2615
12.3383	8.73346	8.278
13.2061	12.1192	18.0185
14.685	15.5582	8.22767
17.4672	18.6564	10.5171
13.006	15.4141	11.4666
16.7082	16.0842	19.6341
18.0735	21.6935	16.2764
14.6484	13.6116	13.3912
14.829	14.7455	12.9795
19.848	14.6004	17.1619
18.8745	24.7527	18.4799
11.2672	29.6768	20.091
23.7101	13.8249	18.5411
14.6876	14.5613	17.271
9.49221	27.2757	15.0072
17.1673	12.1992	19.3262
11.0719	12.78	16.4834
13.4258	19.0995	16.0576
12.1537	11.566	17.1705
18.8035	11.4483	12.9956
14.6498	12.7484	18.2896
16.6484	13.3137	14.2924
14.6431	10.2802	19.2845
17.2406	16.6083	18.8982
19.4467	16.9283	10.9296
18.7115	7.27972	16.3675
17.9553	17.1199	17.4674
14.1722	7.52842	16.0541
16.4561	15.4376	12.0583
15.6996	14.2013	10.6619
16.3058	13.7481	20.7947
16.848	10.8074	13.0846
16.981	19.0198	11.0234
8.11211	14.8595	13.7197
11.5341	18.347	15.0719
17.0575	22.6031	12.1209
15.3978	19.2657	19.5027
19.8538	19.6153	16.5801
9.4959	21.2018	31.0721
27.2493	13.1056	17.4436
22.4343	14.6667	17.035
15.9526	12.2508	9.82455
14.9938	15.7705	20.676
13.7436	20.2618	12.663
17.2304	14.1821	13.2255
16.4558	12.0361	15.9826
13.1232	15.8813	25.4878
14.0125	18.4119	14.8157
17.1742	19.1487	16.8285
19.438	16.5926	10.4149
19.01	18.4598	18.3466
22.3684	20.2182	25.6522
11.4105	25.1953	13.6638
27.4737	29.1072	26.0915
13.4893	7.28815	19.3503
7.79921	12.6985	16.3731
19.2456	15.1623	19.4025
12.6506	23.5975	12.3541
16.5207	19.0635	14.3149
13.5745	22.7388	16.4647
17.7006	24.8051	14.707
16.9203	17.3282	19.816
11.3419	15.4567	22.4988
18.0609	25.2788	13.8529
20.6077	11.1391	16.5945
11.7969	17.4037	17.8434
36.9321	14.632	23.9082
17.3275	18.9068	10.179
13.9233	15.7563	26.7761
17.8937	16.8246	14.6977
12.513	20.5166	12.477
12.1108	19.6597	13.6631
19.1503	21.6932	18.2136
17.8159	15.2524	22.26
20.0195	11.9909	29.2718
23.5233	19.9794	15.6399
17.7726	11.8055	17.1467
15.2307	16.3757	13.9317
20.7399	20.1044	14.5717
37.6684	22.6676	16.9803
14.8435	13.3375	17.8453
21.9834	12.3395	24.3775
13.8973	13.8137	21.7575
15.4177	17.1499	12.9786
16.5775	12.6128	17.5379
16.6214	28.4061	17.0239
22.8844	14.4714	11.1474
24.0726	18.088	12.636
17.3041	19.2171	19.8053
29.6955	12.3831	17.6079
23.4509	22.5011	16.0744
16.6681	21.1657	8.56936
25.4364	16.2303	16.1177
17.3262	17.9633	14.0241
19.5499	20.3063	20.7822
25.1482	9.46962	12.4749
25.1029	19.3446	9.74005
11.6092	11.5226	17.255
14.978	17.4126	21.1019
15.3342	12.6575	10.6835
9.30354	11.5576	10.6338
12.309	15.5078	23.168
12.1491	20.65	29.2204
21.7596	17.6035	16.1674
13.8919	10.2133	12.7459
12.8147	10.6856	10.4703
21.2182	21.8075	13.7825
14.948	13.1694	11.9794
10.9291	17.8903	10.79
13.338	11.9093	15.5053
13.7992	18.4682	12.37
18.0108	8.49929	20.9388
17.5683	15.3917	10.9559
12.4044	17.6331	19.8052
18.9464	13.232	14.7559
25.7803	10.2004	22.4828
13.7176	36.3358	11.7865
11.8599	24.9017	21.7268
13.745	13.4131	14.4733
14.4473	18.3482	8.6102
15.5471	10.1856	14.7041
12.4008	19.4318	12.4799
15.8341	17.5163	18.5465
17.7309	23.3597	15.459
22.2264	22.3877	14.9499
11.4298	15.1672	13.9382
22.3944	10.9778	21.4571
23.581	13.5528	20.2502
23.8448	20.01	13.1251
11.9558	10.6043	17.3265
19.809	15.1903	19.3045
15.1318	14.4586	12.6337
7.75155	10.0006	8.34278
15.8807	27.7243	13.3357
30.1443	15.5456	29.302
17.702	10.8388	19.9685
12.1005	16.7517	22.3518
15.983	15.3049	12.4821
17.2704	24.2769	18.1861
15.9902	10.2827	19.4392
23.043	15.0251	13.0973
18.0277	16.7164	13.4544
14.8395	18.054	16.8698
19.985	18.0391	19.2828
15.1187	15.6075	16.7359
10.7178	9.56455	12.4976
9.80335	19.0167	18.3253
21.352	20.5872	10.8959
31.8706	23.8927	31.2876
17.4681	20.4164	19.735
18.0615	20.8968	19.8145
17.7332	13.7806	17.7113
16.7854	12.3646	8.24204
21.9113	16.7953	14.8207
17.1902	16.5706	25.993
11.825	22.1101	24.4453
16.3324	11.8919	18.1253
16.7527	15.8532	20.4613
17.4153	18.9314	31.2427
12.9303	14.4664	13.858
19.2157	9.06076	16.5052
16.5243	13.8559	15.3612
21.971	9.72221	14.733
17.6892	15.6572	12.2275
22.4615	15.9674	11.6479
9.11342	15.8062	10.2514
16.5542	15.5753	21.54
13.6741	12.7905	13.9153
26.4793	28.838	16.8523
16.2717	24.0693	14.2981
22.3952	10.2085	20.7987
20.8993	11.387	14.4533
13.2726	15.012	16.9634
15.0414		20.7493
18.9475		12.745
23.6733		14.6599
10.6798		18.9187
11.5126		11.9604
11.8957		15.7186
21.9036		19.9904
16.1444		20.1229
12.7737		13.4423
15.8122		13.7707
15.245		11.0644
13.3552		18.5556
25.8644		17.5626
22.1418		13.672
8.2294		22.8061
12.3439		8.33135
14.2327		15.7188
14.6301		19.5011
15.764		16.5678
22.4098		21.1783
17.4238		15.6039
15.2549		16.4986
15.417		12.7681
15.9164		47.9539
17.2834		14.9234
18.9659		14.4736
11.9931		13.9828
24.3553		9.13044
21.9187		20.3228
12.3836		13.6409
17.114		10.9695
17.1885		14.0186
12.495		14.093
19.8073		10.4474
15.2602		14.7714
13.4184		17.8421
14.4235		17.8439
21.0994		15.0825
23.6551		12.3583
14.7982		7.68906
18.1171		14.7068
6.07447		23.6799
22.8189		23.5168
13.7231		17.3246
10.2601		10.493
13.8253		16.2945
15.9202		11.3905
22.0699		12.5895
17.4762		22.7341
13.5498		17.6005
24.0297		16.318
7.56799		16.3518
9.59524		9.88381
12.3669		30.5055
36.7732		18.4501
19.7311		12.5998
16.7108		14.8713
16.2421		11.0856
10.7713		18.3917
23.6743		19.6982
13.5843		16.7533
10.1854		17.1995
14.1492		12.6257
13.9711		12.3671
29.0509		12.9111
20.4405		18.5092
14.1793		35.9681
8.38212		16.157
29.8552		11.1717
19.0015		16.6164
11.5935		11.0778
11.5646		13.2422
11.2144		15.7924
13.4731		15.4
23.6917		11.512
12.4417		14.3973
15.9565		13.722
12.3909		16.7921
14.5794		10.0552
17.1846		14.6362
21.9368		24.223
18.7933		14.178
9.59343		11.1369
20.6358		12.6931
14.5026		15.7629
11.1839		13.2146
29.925		16.0105
15.4039		24.0889
12.7402		24.2468
8.5985		20.9455
14.3241		16.9038
16.0561		14.3685
14.2617		12.0572
10.6366		23.2934
11.4589		18.6798
15.1882		19.1922
16.1673		21.7405
13.5455		20.8786
13.506		16.0335
13.0394		17.5725
18.948		12.4725
21.2235		13.543
19.8059		9.71092
23.4749		13.2555
15.9324		7.35763
9.53484		13.7502
15.2678		52.882
15.4812		12.4731
15.5771		10.7384
21.2545		12.8089
18.8553		16.075
16.5094		20.2153
18.6343		22.4399
18.6412		10.5427
16.1547		10.0015
10.8083		21.9597
14.7169		10.7268
8.25982
13.8233
27.2295
13.7072
9.94606
13.9159
18.9172
23.7156
13.841
9.46978
23.3116
13.5303

## Sheet: S.Fig.6a
			Batch	1	1	2	2	3	3	4	4	5	5	6	6	7	7	8	8	9	9	10	10	11	11	12	12	1	1	2	2	3	3	4	4	5	5	6	6	7	7	8	8	9	9	10	10	11	11
			CellType	C10	C10	C10	C10	C10	C10	C10	C10	C10	C10	C10	C10	C10	C10	C10	C10	C10	C10	C10	C10	C10	C10	C10	C10	RAW	RAW	RAW	RAW	RAW	RAW	RAW	RAW	RAW	RAW	RAW	RAW	RAW	RAW	RAW	RAW	RAW	RAW	RAW	RAW	RAW	RAW
			Channel	1	2	1	2	1	2	1	6	1	6	1	6	5	6	5	6	5	6	4	5	4	5	4	5	5	6	5	6	5	6	4	5	4	5	4	5	3	4	3	4	3	4	2	3	2	3
Protein.IDs	Majority.protein.IDs	Protein.names	Gene.names	Reporter.intensity.corrected.1.Bat_1	Reporter.intensity.corrected.2.Bat_1	Reporter.intensity.corrected.1.Bat_2	Reporter.intensity.corrected.2.Bat_2	Reporter.intensity.corrected.1.Bat_3	Reporter.intensity.corrected.2.Bat_3	Reporter.intensity.corrected.1.Bat_4	Reporter.intensity.corrected.6.Bat_4	Reporter.intensity.corrected.1.Bat_5	Reporter.intensity.corrected.6.Bat_5	Reporter.intensity.corrected.1.Bat_6	Reporter.intensity.corrected.6.Bat_6	Reporter.intensity.corrected.5.Bat_7	Reporter.intensity.corrected.6.Bat_7	Reporter.intensity.corrected.5.Bat_8	Reporter.intensity.corrected.6.Bat_8	Reporter.intensity.corrected.5.Bat_9	Reporter.intensity.corrected.6.Bat_9	Reporter.intensity.corrected.4.Bat_10	Reporter.intensity.corrected.5.Bat_10	Reporter.intensity.corrected.4.Bat_11	Reporter.intensity.corrected.5.Bat_11	Reporter.intensity.corrected.4.Bat_12	Reporter.intensity.corrected.5.Bat_12	Reporter.intensity.corrected.5.Bat_1	Reporter.intensity.corrected.6.Bat_1	Reporter.intensity.corrected.5.Bat_2	Reporter.intensity.corrected.6.Bat_2	Reporter.intensity.corrected.5.Bat_3	Reporter.intensity.corrected.6.Bat_3	Reporter.intensity.corrected.4.Bat_4	Reporter.intensity.corrected.5.Bat_4	Reporter.intensity.corrected.4.Bat_5	Reporter.intensity.corrected.5.Bat_5	Reporter.intensity.corrected.4.Bat_6	Reporter.intensity.corrected.5.Bat_6	Reporter.intensity.corrected.3.Bat_7	Reporter.intensity.corrected.4.Bat_7	Reporter.intensity.corrected.3.Bat_8	Reporter.intensity.corrected.4.Bat_8	Reporter.intensity.corrected.3.Bat_9	Reporter.intensity.corrected.4.Bat_9	Reporter.intensity.corrected.2.Bat_10	Reporter.intensity.corrected.3.Bat_10	Reporter.intensity.corrected.2.Bat_11	Reporter.intensity.corrected.3.Bat_11
A2BDX3	A2BDX3	Adenylyltransferase and sulfurtransferase MOCS3;Molybdopterin-synthase adenylyltransferase;Molybdopterin-synthase sulfurtransferase	Mocs3	9.13439	9.29281	8.97836	9.1535	9.09169	9.24547	9.44036	9.19565	9.54239	9.49468	9.20994	8.97836	9.70038	8.90245	9.66628	9.79698	9.97752	8.79966	9.29281	9.61106	9.09169	9.13439	9.70038	9.86232	9.30639	9.8504	9.89896	9.49468	9.92038	9.79698	9.64964	9.60397	9.1535	9.92038	9.04182	9.73274	9.44036	9.13439	9.53407	9.59505	8.59762	9.63629	9.61106	10.0046	9.46065	9.77193
B2RXS4	B2RXS4	Plexin-B2	Plxnb2	10.8467	10.8517	10.8738	10.8177	11.211	10.8467	11.2685	11.2294	10.5946	10.72	11.0489	10.4917	10.9311	11.1752	11.3936	10.564	10.6143	11.1575	11.1843	10.8426	10.6508	10.9675	10.4773	10.9796	11.3513	10.9713	11.225	11.3063	11.1188	11.0855	10.8829	11.225	11.0183	10.2124	11.1966	11.1234	10.9886	10.9637	11.2064	11.1883	10.7967	10.9924	10.801	11.2294	10.801	11.5854
C0HKE9;C0HKE8;C0HKE7;C0HKE6;C0HKE5;C0HKE4;C0HKE3;C0HKE2;C0HKE1;Q8CGP6;Q8CGP5;Q8BFU2;Q8CGP7	C0HKE9;C0HKE8;C0HKE7;C0HKE6;C0HKE5;C0HKE4;C0HKE3;C0HKE2;C0HKE1;Q8CGP6;Q8CGP5;Q8BFU2;Q8CGP7	Histone H2A type 1-H;Histone H2A type 1-F;Histone H2A type 3;Histone H2A type 1-K	Hist1h2ah;Hist1h2af;Hist3h2a;Hist1h2ak	17.2003	17.5247	17.2003	16.7486	16.7486	17.5247	17.3498	17.1285	17.1285	17.3498	17.6502	17.2003	17.3498	16.4992	16.9523	17.3498	16.6552	17.2793	17.2793	16.4992	16.7486	17.1285	17.2793	16.7486	17.6502	17.792	17.792	17.792	17.5247	17.6502	17.6502	17.792	17.792	17.792	17.5247	17.792	17.792	17.792	17.792	17.6502	17.792	17.6502	17.6502	17.5247	17.792	17.792
D3YXK2;Q80YR5	D3YXK2	Scaffold attachment factor B1	Safb	11.4845	11.4427	11.6736	11.2384	12.0919	11.6788	12.1154	11.0955	11.5135	11.6242	11.225	11.3146	12.011	11.928	11.9923	11.8732	11.942	11.7343	11.6383	11.4336	11.8877	11.8201	11.7428	11.5324	11.9729	11.3146	11.928	12.1154	11.5046	11.5743	11.2064	11.4575	11.9645	11.6838	12.1658	12.0671	11.3799	11.5183	11.3459	11.6838	11.7343	11.6788	11.5463	12.4424	11.4525	12.3005
E9Q3S4	E9Q3S4	Mitogen-activated protein kinase kinase kinase 19	Map3k19	10.7551	10.6837	11.3022	10.3311	10.9965	11.0349	11.062	10.8559	11.1141	11.1278	10.9459	11.153	10.6929	10.7812	11.1278	11.0264	10.809	10.9232	11.0183	10.8698	10.6383	11.2878	10.8257	11.2685	10.9063	10.4812	10.8341	10.8517	10.7725	10.7316	10.7886	10.3311	10.5454	10.5593	10.3904	10.8656	10.6046	10.9232	10.7316	10.3436	10.5946	10.6746	10.7316	10.8967	10.8426	10.7111
E9Q555	E9Q555	E3 ubiquitin-protein ligase RNF213	Rnf213	11.6933	11.9645	12.4866	12.3669	11.9109	12.3252	12.291	12.5483	11.4427	11.8877	11.8536	12.0919	11.7755	12.4915	12.7619	11.9024	12.1154	12.2025	11.5996	13.0607	12.3052	12.4231	12.4185	12.3576	12.5483	12.3833	12.3616	12.13	12.6915	11.8691	12.1154	12.3773	12.5373	12.1878	12.5169	12.3877	12.1791	12.2311	12.0958	11.9475	12.0825	12.528	12.1063	12.247	12.2721	12.5605
E9Q5C9	E9Q5C9		Nolc1	11.8345	11.7895	11.4295	11.2685	11.6431	11.9729	11.2637	11.3567	11.8826	11.7383	11.9516	11.5518	11.4336	11.153	11.4085	11.8777	11.5276	11.7844	11.5952	11.8732	11.1046	11.1843	11.5276	11.8777	11.1421	11.7343	11.7601	11.7383	11.3618	11.9323	11.7428	11.9691	11.5417	11.9109	11.5324	11.6242	11.4947	11.8101	11.5952	11.225	11.747	11.6586	11.5276	11.0855	11.6383	11.9778
E9Q7G0	E9Q7G0		Numa1	11.8052	12.011	11.3936	12.4728	11.9516	11.8101	12.2025	12.2626	12.1013	12.2564	12.0541	11.9923	12.4915	12.4383	11.6685	12.0772	12.3877	12.0204	12.0492	12.1254	11.5518	11.8002	12.0958	12.4618	12.3669	12.1013	12.4677	12.4231	12.2816	12.2959	11.5374	12.4474	12.1571	12.3207	12.2424	12.211	11.7801	12.1743	12.0671	11.9367	12.13	11.8052	12.011	12.7681	12.4474	12.2164
F6ZDS4	F6ZDS4	Nucleoprotein TPR	Tpr	9.68715	10.8467	11.1234	9.78353	10.6837	10.8382	10.9232	10.9063	10.7638	10.564	10.9232	10.8967	9.93058	10.9273	10.9012	10.5274	11.0306	10.2761	10.1197	10.9311	10.2714	10.7725	11.1379	10.3665	10.6974	10.7282	10.5143	11.1843	10.1353	10.1942	10.6419	10.9151	10.2617	10.7551	10.2805	10.3665	10.5454	10.4099	10.4773	10.9796	9.79028	10.3757	10.6606	11.1843	10.7967	10.8177
O08528	O08528	Hexokinase-2	Hk2	9.33105	10.2372	9.41765	10.0101	9.87483	9.41765	10.4412	9.8147	10.1003	10.0212	9.99445	10.1602	9.97752	9.48764	8.79966	9.47016	9.97242	9.49468	10.4866	9.94918	9.78353	9.57839	9.39381	9.86787	9.36781	9.89337	8.97836	9.99445	9.91	9.63629	9.26327	9.96666	9.68715	10.3058	9.58684	10.1003	10.2124	10.2372	10.043	9.57019	10.2905	10.0322	9.98962	9.47016	9.34586	9.6936
O08529	O08529	Calpain-2 catalytic subunit	Capn2	12.5968	13.0861	12.0353	12.8463	12.9346	12.6088	12.9528	12.5322	12.9977	12.2516	12.3103	12.6028	13.2125	12.4963	13.0246	12.6666	12.8829	12.4424	13.0607	13.0312	12.6088	12.0718	12.6088	13.0786	12.6243	12.9056	12.5373	12.0718	12.8723	12.6967	12.6856	12.9231	12.6028	12.5914	12.5483	13.3644	12.6088	12.6028	12.4915	12.1616	12.4677	12.7619	12.6243	12.2816	12.9283	12.7132
O08547	O08547	Vesicle-trafficking protein SEC22b	Sec22b	9.30639	9.52226	9.99445	9.51353	10.0862	9.56074	10.5174	9.55108	9.68715	9.70656	9.73768	10.0166	9.77787	9.94918	10.2478	9.89896	9.92572	9.13439	9.09169	10.057	9.57019	9.80886	10.0046	9.88056	9.64964	10.1751	9.97242	9.94918	9.01128	9.20994	9.64343	9.13439	10.0166	9.88056	9.64343	10.0046	9.13439	9.50281	9.98962	9.04182	9.68715	9.82649	9.95992	10.2426	9.50281	9.30639
O08553;Q62188;P97427	O08553	Dihydropyrimidinase-related protein 2	Dpysl2	11.2384	11.5229	11.5616	11.4575	11.2829	11.2923	10.9886	11.2539	11.6138	11.6536	11.467	11.4427	11.7153	11.133	11.1141	11.0955	11.2733	11.5374	11.2013	11.5743	11.2013	11.4246	11.5417	11.0083	11.467	11.4024	11.8002	11.2733	11.6138	11.9645	11.7343	11.6991	11.5229	11.385	11.4427	11.8393	11.5854	11.4024	11.5571	11.2487	11.8434	11.9475	11.7245	11.6383	11.8536	11.5324
O08573	O08573	Galectin-9	Lgals9	11.1046	10.4866	10.6383	10.2576	10.522	11.2154	10.14	11.1883	11.2829	11.0855	11.2539	10.9063	10.8656	10.8829	11.0489	10.6929	11.5046	11.0349	10.8738	9.64964	10.2124	10.7402	11.3146	10.6095	11.1966	11.4085	11.1618	11.3936	11.3799	10.5318	10.8603	10.208	10.9232	10.745	11.2539	10.6974	11.5229	10.6508	10.6383	11.0531	10.8517	11.1618	11.4479	10.7362	11.1278	11.3984
O08583;Q9JJW6	O08583;Q9JJW6	THO complex subunit 4;Aly/REF export factor 2	Alyref;Alyref2	10.809	10.3959	10.942	9.89896	10.7157	10.809	10.4004	10.9151	10.6796	10.3206	10.4275	10.6929	11.0042	10.3152	10.7551	10.522	9.73274	9.99939	9.6581	10.4458	10.2533	10.3058	10.5552	9.48764	10.14	10.2576	10.7402	10.4052	10.4052	10.2124	10.0862	9.68015	10.6194	10.3859	10.564	10.522	11.0215	10.3578	10.9752	10.4099	10.3354	10.5399	10.1498	10.1148	10.9232	10.3618
O08585	O08585	Clathrin light chain A	Clta	12.3291	11.5952	11.7199	12.0353	11.6632	11.3184	11.4947	11.77	10.7681	11.5324	11.4718	11.9877	11.6431	11.3887	11.2923	11.7517	11.1618	12.0671	12.1698	11.8594	10.8382	11.2779	12.2214	11.7343	11.8639	11.8002	11.6086	10.9752	11.9068	11.5952	12.2816	11.5996	12.2564	11.3408	11.8101	11.8244	11.2294	12.3833	11.9367	12.2959	12.3005	11.7245	11.6285	11.3936	12.1791	11.3459
O08638	O08638	Myosin-11	Myh11	9.93768	10.2426	10.5946	8.94394	10.1602	10.2954	10.3804	10.1602	10.472	9.60397	9.4503	10.4641	10.6419	9.72712	10.1148	10.3705	10.2867	10.1942	10.4185	9.99445	9.79028	10.0952	9.99939	10.1853	9.79028	9.88056	10.0771	9.72098	9.64964	10.1498	9.49468	9.73274	10.091	10.1248	9.954	10.1545	9.87483	10.0046	9.87483	10.0952	10.1441	10.1197	9.57019	9.80268	10.6929	9.87483
O08709	O08709	Peroxiredoxin-6	Prdx6	13.4745	12.6363	13.0727	12.7287	12.8829	12.8064	12.9122	12.7192	12.7401	12.8115	12.8064	12.7081	12.6666	13.648	12.571	12.6306	12.8277	12.6088	12.8676	12.6967	13.265	12.2424	12.3931	12.8463	12.6618	12.8013	12.6719	12.4185	12.6198	12.5968	13.1491	12.6028	13.0786	13.0134	12.4815	13.0786	12.8277	12.6528	13.1615	12.7342	12.8013	13.0022	12.8888	12.7951	13.0246	12.6479
O08734	O08734	Bcl-2 homologous antagonist/killer	Bak1	9.6936	9.46065	10.2372	10.082	9.39381	9.60397	10.0166	9.61912	9.60397	9.6936	9.80886	9.31743	9.92038	9.35858	9.73768	10.057	10.043	9.55108	9.91	9.44036	9.76395	10.2905	9.6936	9.20994	10.3487	9.86787	9.09169	9.56074	9.90407	9.77787	10.0952	9.46065	9.66628	9.94343	9.66628	10.2124	9.68715	10.057	9.57839	9.44036	9.97752	9.36781	9.72712	9.55108	9.68715	10.4322
O08749	O08749	Dihydrolipoyl dehydrogenase, mitochondrial	Dld	12.6243	12.3616	12.4293	11.9367	11.9367	12.1927	12.571	12.6137	12.5115	12.1254	12.3052	12.3722	11.9068	12.3152	12.658	12.4866	12.3207	12.3152	12.3291	12.6408	12.7192	12.6198	12.2424	12.1208	11.9607	12.148	12.211	12.5428	12.4772	12.5809	11.9191	12.5547	12.3207	12.4132	12.4185	12.4383	12.5015	12.2025	12.4424	12.4185	12.3207	12.6479	11.9923	12.3931	12.3773	12.1104
O08756	O08756	3-hydroxyacyl-CoA dehydrogenase type-2	Hsd17b10	11.6536	11.7755	12.1104	13.2968	11.9323	11.8244	12.1013	12.0154	11.9778	11.6885	11.9154	12.7951	11.8288	12.4036	12.1208	11.747	11.9516	12.0541	11.7153	12.1342	12.1698	11.3707	12.0632	11.5996	12.247	11.9961	11.7567	12.5605	12.0825	12.2025	12.2959	12.247	12.2311	11.8536	11.1794	11.7428	12.4815	11.928	11.9109	12.3207	12.2424	12.3252	11.5996	12.3338	12.3252	12.3103
O08784	O08784	Treacle protein	Tcof1	11.467	10.809	10.3804	11.0764	11.1843	10.7244	10.6655	10.7362	11.1575	10.6463	10.5274	11.1188	11.4628	11.1794	11.311	10.9752	10.9504	10.9886	10.6508	11.1379	11.6991	10.7602	10.3206	10.9191	11.1379	10.6881	11.1794	11.0392	11.1706	10.8057	11.1618	11.4718	10.8829	10.5862	10.7157	11.3184	10.9311	10.8603	10.7638	10.564	10.9191	10.6194	11.0805	10.4322	10.9273	10.809
O08795	O08795	Glucosidase 2 subunit beta	Prkcsh	12.8569	12.7342	12.457	12.4866	12.7458	12.5373	11.9645	12.6088	13.2325	12.3722	12.3152	12.5605	12.3152	12.528	12.4866	12.6789	12.9807	12.658	12.5914	12.5914	12.4772	12.7132	12.5169	12.3982	12.4231	12.4815	12.7735	12.4383	12.6618	12.5224	12.6719	12.6915	12.434	12.571	12.7899	12.7511	12.2164	12.8888	12.576	12.571	12.5809	12.571	12.9408	12.5064	12.8342	12.9528
O08807	O08807	Peroxiredoxin-4	Prdx4	12.5373	12.2721	12.1435	11.7649	12.5914	12.1616	12.0492	12.3386	12.3877	12.3669	12.4424	12.4528	12.3291	11.7517	12.434	12.3773	12.286	12.0154	12.3005	12.2424	11.9923	12.0154	12.0541	11.9563	11.9778	12.1527	12.3487	12.2311	12.434	12.3833	11.8967	12.1154	12.353	12.2261	12.1254	12.0958	12.3576	12.1976	12.0587	12.4474	12.4963	12.3487	12.2164	12.3877	12.4424	12.2679
O08810	O08810	116 kDa U5 small nuclear ribonucleoprotein component	Eftud2	12.5547	12.2261	11.8928	13.1615	12.1927	12.1743	11.4902	12.0541	12.4474	12.3052	11.4381	11.77	12.7192	11.9961	12.0011	12.5115	12.5224	12.0011	11.9563	11.5905	12.0671	12.1527	12.3338	12.1342	11.8826	12.1154	12.5015	12.5115	12.6408	11.8594	13.3096	12.5968	12.5169	12.353	12.1527	12.011	12.1743	12.5428	12.2311	12.3291	11.8201	11.8928	13.3845	12.6666	11.5229	12.9709
O08915	O08915	AH receptor-interacting protein	Aip	9.24547	9.36781	9.54239	9.88056	9.91496	9.09169	9.61912	9.68015	9.41765	9.39381	9.49468	9.56074	9.75743	9.34586	9.77193	9.88056	10.3311	9.54239	9.57019	9.59505	10.2576	10.6463	9.44036	10.2174	10.7925	9.94918	9.88056	10.4679	10.5174	9.68015	9.954	10.2617	9.75743	10.0952	9.46065	10.582	9.11471	10.809	10.2533	10.3959	9.92038	9.61912	9.53407	10.4052	9.33105	10.3665
O09061	O09061	Proteasome subunit beta type-1	Psmb1	11.4295	11.8732	11.3656	11.0183	10.8698	11.3656	11.6285	11.6482	12.1698	11.3618	11.7844	11.8002	11.4902	11.5374	11.2539	11.5905	12.1063	11.5703	11.6285	11.2384	10.9459	11.4136	11.6242	11.5183	11.2878	11.6632	12.0878	12.1743	12.1571	12.0878	11.4799	11.9563	11.6138	11.5091	11.4136	11.0955	12.5864	11.8201	10.9597	10.8467	11.6885	11.9109	11.8732	12.006	11.983	11.7895
O09106;P70288	O09106;P70288	Histone deacetylase 1;Histone deacetylase 2	Hdac1;Hdac2	10.2124	10.7852	10.6881	10.3904	10.9232	10.8517	10.7967	10.67	10.6095	10.4866	10.6746	10.6655	10.4275	10.1545	10.7282	10.7886	10.9273	11.0392	11.0349	10.6746	10.1441	10.6929	10.564	9.94343	10.6929	11	10.9713	10.5593	11.1653	10.8967	10.9311	11.1618	11.1046	10.3354	10.5058	11.2487	10.6837	10.8967	10.9546	11.0215	10.9109	10.9151	10.573	10.7852	11.0042	11.0183
O09167	O09167	60S ribosomal protein L21	Rpl21	12.434	12.3152	12.2214	12.1927	12.7342	12.4383	12.4815	12.1791	12.0718	12.3833	12.5809	12.1342	12.4231	12.0396	12.4185	12.3833	12.0314	12.4185	12.211	12.3982	12.6479	12.1698	12.5809	12.5914	11.7343	12.0632	12.3386	12.286	11.8928	11.6885	11.9323	11.6536	12.1698	12.2025	12.0446	11.983	11.8393	12.0314	11.6991	11.7199	12.1435	11.8877	12.0204	11.7428	11.7801	12.2769
O35074	O35074	Prostacyclin synthase	Ptgis	11.4193	11.3984	10.7812	10.7282	11.2779	11.5046	11.133	11.3799	10.6881	11.2923	11.3022	11.1843	10.1652	10.8221	11.1234	11.6482	11.1421	11.2779	10.9191	11.6285	12.1571	10.8517	11.0531	11.3567	10.9886	11.0215	10.6143	11.6086	10.8057	11.2591	11.1465	11.1932	11.0443	11.1843	11.5797	11.5135	10.9348	11.3656	11.0955	11.0905	11.5276	11.1188	11.3799	10.8777	10.14	11.1752
O35129	O35129	Prohibitin-2	Phb2	13.4549	13.3577	13.4971	12.9528	13.5319	13.4688	13.2195	13.2722	13.5045	13.3775	13.6546	13.2195	13.5692	13.3431	13.1883	13.4745	13.245	13.3096	13.6696	13.7095	12.7565	13.7775	13.1679	13.3577	13.448	13.4745	13.6173	13.3096	13.4688	13.4348	13.4819	13.206	13.4745	13.0786	13.1745	13.3219	13.1192	13.1083	13.7024	13.4073	13.5045	13.4146	13.1303	13.1132	13.3775	13.3644
O35143	O35143	ATPase inhibitor, mitochondrial	Atpif1	12.3722	12.0446	11.8244	11.3146	12.2025	12.0632	12.5322	11.4628	11.7649	12.1571	11.2878	12.2721	11.3936	11.8639	11.8393	11.8434	11.77	12.0878	11.4479	12.4424	12.9283	11.2154	11.4995	11.7245	11.5183	11.467	11.0955	11.5183	11.4427	11.4845	11.0349	11.2539	11.4628	12.247	11.7844	11.1094	10.9504	11.7293	11.6383	11.9645	11.4381	11.7601	11.2733	11.7801	11.6431	11.2973
O35286	O35286	Pre-mRNA-splicing factor ATP-dependent RNA helicase DHX15	Dhx15	11.6586	10.7157	10.8057	11.7199	10.9752	10.7111	10.082	11.2685	10.6606	10.8517	10.8829	11.0714	11.1379	10.573	10.8298	10.6194	11.7044	10.4866	11.0042	10.5946	10.3959	10.3618	11.1465	10.8872	10.353	10.777	12.7565	11.0576	13.3364	10.9752	11.6838	10.0771	11.5276	10.1054	10.8913	10.3705	10.4554	10.9151	11.4427	11.5276	10.4812	11.1706	10.9151	12.207	10.8829	12.0154
O35343	O35343	Importin subunit alpha-3	Kpna4	9.80886	10.0666	9.22867	9.01128	10.3393	10.2478	10.9273	10.0212	10.2478	9.61912	9.88672	9.89896	9.48002	9.73274	9.80268	10.3436	10.5454	9.79028	10.1799	10.0482	8.90245	10.2867	10.0862	9.8319	10.3705	9.31743	10.0322	9.77787	9.41765	9.60397	9.40505	9.22867	9.84374	9.47016	9.48002	9.04182	9.97752	10.4322	9.57019	10.0166	9.78353	9.75068	9.57839	9.20994	10.0212	10.1498
O35344	O35344	Importin subunit alpha-4	Kpna3	10.582	10.1441	10.7362	10.2372	10.0482	10.801	10.1305	10.3206	10.4963	10.3904	10.8913	10.2032	10.1003	11.1001	10.3705	9.99445	10.6837	10.3705	9.88672	10.5593	10.8656	10.1107	10.2714	10.6881	11.0443	10.8777	10.3311	10.4412	10.7024	10.0952	10.9191	10.5695	10.3959	10.1982	10.4641	10.9273	10.6339	10.7024	10.5862	11.0489	10.1702	10.4866	10.9109	10.7024	11.1234	10.4679
O35381;Q64G17;REV__Q6DFW4	O35381;Q64G17	Acidic leucine-rich nuclear phosphoprotein 32 family member A;Putative acidic leucine-rich nuclear phosphoprotein 32 family member C	Anp32a;Anp32c	13.6374	13.7265	13.265	14.0301	13.648	13.442	13.6374	13.4614	13.6099	13.5118	13.3715	13.5384	13.9863	13.946	13.6696	13.5692	13.7265	13.736	13.6173	13.181	14.2719	13.2901	13.736	13.752	13.8765	13.8841	13.5319	14.0048	14.2996	13.5319	13.9024	14.4086	13.9113	13.8841	13.8594	14.2183	13.7599	13.5768	13.9534	13.8841	13.8092	13.648	14.2384	13.8594	13.7265	13.7174
O35639	O35639	Annexin A3	Anxa3	14.7614	14.9019	15.2201	15.4382	15.2201	14.9314	15.0822	15.019	15.031	14.8583	14.944	14.9592	15.0467	14.8878	15.1199	15.1022	15.0661	14.9019	14.944	14.8315	15.6055	14.8583	14.8878	15.1561	14.5989	14.622	14.4605	14.5293	14.7614	14.6446	14.6689	15.0056	14.4086	14.6689	14.6806	14.6107	14.8722	14.6569	14.5637	14.5042	14.5515	14.6933	14.8722	14.6107	14.747	14.5293
O35640	O35640	Annexin A8	Anxa8	12.1342	12.2679	11.4024	12.0958	11.8002	11.9923	12.1571	12.5605	12.0919	11.7755	12.2311	11.8288	11.4995	11.8201	12.1878	11.9691	11.9607	11.7601	11.9367	11.6788	12.1616	11.8777	12.4085	11.6482	11.385	11.9068	11.5374	11.9024	11.77	11.5135	11.1966	11.8928	11.4718	11.7601	11.2637	11.6991	11.983	11.634	11.4193	12.4132	11.3408	11.9068	11.6586	12.2516	11.8826	11.7517
O35658	O35658	Complement component 1 Q subcomponent-binding protein, mitochondrial	C1qbp	11.2973	10.3311	10.8872	10.6194	10.2372	10.7063	10.591	10.8057	10.5776	10.8559	10.7602	10.4866	10.6655	11.2431	10.6606	10.9924	10.4773	10.472	10.9348	11.1794	11.0443	10.7501	10.6046	10.9063	10.1982	10.2867	10.6655	10.3354	10.9637	10.8698	10.745	10.8257	10.4149	10.573	10.7402	10.9597	10.057	10.8341	10.8603	9.79698	11.0215	11	10.6746	10.9063	10.2372	10.9311
O35682	O35682	Myeloid-associated differentiation marker	Myadm	9.48764	10.3206	10.3859	10.1899	10.2032	10.1107	10.7316	10.5011	10.5101	9.70038	10.4004	10.6746	10.7111	10.208	10.5946	10.1652	9.88056	10.0101	9.99939	9.35858	10.7812	10.3705	10.6881	9.68715	9.82084	9.63629	10.353	10.1982	10.5362	10.0212	10.0614	9.86232	10.0046	9.8504	9.79698	10.1652	10.208	10.233	9.41765	9.79028	10.1003	10.8426	10.5362	9.53407	10.0261	10.1197
O35685	O35685	Nuclear migration protein nudC	Nudc	11.5664	12.4772	12.2424	11.8691	11.8928	12.2362	11.8967	12.7789	12.7681	12.6306	12.3338	11.9323	12.3338	11.5703	12.291	12.211	12.7132	12.0492	12.8463	11.7044	12.8463	12.4528	11.8201	12.5428	12.6789	12.1571	12.6028	11.7044	12.7899	13.0473	11.747	12.9586	12.2959	12.0154	12.7951	12.6618	12.6137	12.3252	11.4902	13.265	11.8928	12.576	12.4036	12.6363	12.3576	12.5373
O35737	O35737	Heterogeneous nuclear ribonucleoprotein H;Heterogeneous nuclear ribonucleoprotein H, N-terminally processed	Hnrnph1	13.648	13.7095	13.6856	13.6302	13.6771	13.7095	14.1493	13.601	13.7775	13.8092	13.648	13.6099	13.5248	13.6099	14.0591	13.7024	13.7686	13.5918	13.4971	13.8516	14.2384	13.4614	13.601	13.5613	13.6302	13.6922	13.8173	13.8841	13.7024	13.833	13.7174	13.5248	13.7174	13.3775	13.946	13.7024	13.5851	13.7864	13.7095	13.6374	13.8241	13.6616	13.6227	13.7024	13.752	13.8417
O35841	O35841	Apoptosis inhibitor 5	Api5	10.8426	11.0133	10.745	11.6138	10.7316	11.1094	10.6239	11.0306	10.4866	10.9846	10.777	10.7024	11.2294	10.9063	10.6974	10.9597	10.564	10.9382	10.7551	10.5101	10.9675	11.0489	10.9012	11.2384	10.7362	10.8257	10.7967	11.4718	10.3804	10.8467	11.2294	10.942	11.4193	10.8777	11.5854	11.1706	10.5502	10.7886	10.7925	10.7812	10.6046	10.72	11.1188	11.0083	10.2673	11.6838
O35864	O35864	COP9 signalosome complex subunit 5	Cops5	10.5274	10.9846	11.3799	11.3459	10.9191	11.4085	11.9691	11.2923	11.2064	11.6036	11.8393	11.2064	11.0443	11.7383	11.4336	11.2923	10.5502	11.3513	10.4963	10.3436	11.2342	10.1982	11.7343	11.5703	10.1652	11.3315	10.8967	11.8777	10.1441	10.5011	11.2637	10.3436	11.6036	11.336	11.0668	10.9637	9.94918	10.8738	11.7517	10.8221	11.3984	10.2124	11.2779	10.8698	10.7402	10.6746
O35887	O35887	Calumenin	Calu	13.5248	13.5118	13.601	13.4348	13.0919	12.8463	13.3775	13.2195	13.278	13.2722	13.2583	13.3167	13.4146	13.4688	13.1946	13.0667	13.8022	13.1946	13.3984	13.3219	13.3715	13.442	13.3644	13.0971	13.1303	13.0134	13.1946	13.3506	14.1321	13.6374	13.8173	12.9862	13.1615	13.3715	13.5851	13.1547	13.752	13.2901	13.0362	12.9231	13.019	13.2583	13.648	13.448	13.736	13.4348
O54724;Q8CDU5	O54724	Polymerase I and transcript release factor	Ptrf	12.7619	12.5809	12.5605	12.9283	12.6618	12.5665	13.1132	12.6408	12.3982	12.7951	12.8277	12.7511	12.4772	12.862	12.8064	12.576	12.457	12.862	12.6618	12.6243	12.7619	12.8167	12.7132	12.8933	12.4528	12.4677	13.2325	12.8569	12.8167	12.6363	12.8167	12.8829	12.6363	12.434	13.0022	12.3982	12.5428	12.4132	12.862	13.0667	12.8723	12.822	12.3877	13.0134	12.5547	12.9408
O54734	O54734	Dolichyl-diphosphooligosaccharide--protein glycosyltransferase 48 kDa subunit	Ddost	12.7022	13.0362	12.5224	13.4688	12.7401	13.0362	12.8342	12.576	12.8115	12.9056	12.9182	12.8064	12.4677	12.6028	13.1132	12.7681	12.658	12.8829	12.7951	12.7237	12.576	13.1946	12.9807	13.0538	12.8933	13.042	12.6856	12.8277	12.8777	12.4915	13.4348	12.6618	12.9807	12.7287	12.9528	13.206	12.6306	12.9807	12.8933	12.8115	12.9586	12.9758	13.0538	12.8115	12.9122	13.1192
O54962	O54962	Barrier-to-autointegration factor;Barrier-to-autointegration factor, N-terminally processed	Banf1	11.9154	12.4036	12.7192	11.4427	12.3338	12.6618	12.0396	12.0446	12.0878	12.2769	12.5169	12.207	12.2959	11.8691	12.3005	12.4474	12.1392	12.434	12.6028	12.1698	13.0246	12.3386	12.1698	11.3618	11.942	12.5968	12.2362	12.5914	12.3252	11.7428	12.4424	11.6838	12.4677	12.0587	11.7428	12.3833	12.1063	12.6666	12.8167	12.3252	12.4815	12.6363	12.0919	12.4528	12.2362	12.2959
O54984	O54984	ATPase Asna1	Asna1	9.91496	10.3757	10.2805	9.35858	9.95992	10.1652	10.0666	10.6095	10.4512	10.2426	10.4963	9.91496	9.57019	9.64964	9.70656	9.93058	10.3103	9.29281	9.59505	10.3859	10.1751	9.91496	10.3152	10.7551	10.4275	10.3311	9.33105	10.7725	9.8319	9.91	9.84374	9.89896	10.1602	10.1799	9.94918	10.0166	9.56074	10.3959	10.4679	10.0212	10.0614	10.4412	10.3859	10.3578	9.87483	10.4512
O55022	O55022	Membrane-associated progesterone receptor component 1	Pgrmc1	11.6838	11.7343	11.062	12.1571	11.7199	12.0878	12.0671	11.8393	11.8157	11.8826	12.1698	11.747	11.9154	11.8877	12.0632	11.8157	11.8536	11.8393	11.747	11.467	11.4902	11.2013	12.1878	11.1188	11.2923	11.7755	11.2342	11.9068	11.1883	11.4246	11.3022	12.1208	11.5518	11.5183	11.5518	11.4628	11.6991	11.2384	11.8495	11.6482	11.6242	11.3063	11.1379	11.7844	12.0632	10.8298
O55029	O55029	Coatomer subunit beta	Copb2	12.0264	11.7649	11.4336	12.207	12.1154	11.6482	12.3443	11.8201	11.7844	11.9729	11.6736	11.9645	11.4246	12.2214	11.7567	11.6586	12.13	11.8536	12.011	11.8434	11.1141	11.9323	11.5905	11.9234	11.7567	11.8639	12.0492	11.6536	11.6838	11.9191	12.1208	11.8101	11.9191	12.1833	11.8201	11.8434	11.7755	11.9516	12.0772	12.006	12.0718	11.8157	11.8928	11.8052	12.0264	11.7383
O55131;Q8C650	O55131	Septin-7	2021-09-07	11.1234	11.3799	11.5046	11.1752	11.4947	11.5571	11.3656	10.9191	11.5952	11.0215	11.6138	11.2431	11.5463	11.9645	10.9846	11.3984	11.4336	11.0905	11.7601	11.0349	11.1794	11.1618	11.4085	11.1465	11.8002	11.7649	11.6536	11.6138	10.7111	11.4525	11.0215	11.9607	11.3063	11.467	11.1706	11.6138	12.006	11.8393	11.5417	11.7601	11.3799	11.5854	11.2829	10.7157	11.747	11.1465
O55135	O55135	Eukaryotic translation initiation factor 6	Eif6	10.7725	10.7967	10.7925	10.5274	10.6974	11.4193	11.211	10.7925	10.8298	10.8298	11.3273	11.0576	10.4185	10.6974	11.0668	10.9348	10.801	10.9191	10.9232	11.3063	10.72	10.8603	10.9232	10.7282	10.5362	10.9924	10.9191	11.2539	10.2032	10.1353	10.1899	10.4052	10.9012	10.9012	10.223	10.6046	10.8698	11.0083	10.7244	10.6929	10.9675	10.8298	10.3487	11.0905	10.8257	10.2997
O55142	O55142	60S ribosomal protein L35a	Rpl35a	13.0362	13.245	13.2968	12.6408	13.1431	13.3715	12.8993	13.5529	12.6408	14.0048	12.9931	13.7935	12.6028	12.6306	12.8723	13.6302	12.6967	12.8569	11.7844	12.434	12.434	13.0538	13.4073	13.0861	12.9586	13.1615	12.6618	12.8521	12.291	13.5458	12.9655	12.4772	12.9528	12.8933	12.6198	12.6789	12.8521	12.4185	12.9528	12.457	13.0786	12.7789	13.8765	12.4036	12.353	12.9807
O55143;Q8R429;Q64518	O55143	Sarcoplasmic/endoplasmic reticulum calcium ATPase 2	Atp2a2	13.0473	12.6915	12.6088	13.4549	12.862	12.9528	12.7565	12.862	13.1946	12.8676	12.5968	12.7132	12.8167	12.211	12.7511	12.7735	13.0861	12.8167	12.9122	12.7342	13.0861	12.2261	12.8403	12.8569	12.8342	12.7237	12.8521	12.658	12.5169	13.1547	12.0671	12.5428	12.6618	12.6967	12.7132	13.2325	12.862	12.8676	13.1132	13.1083	12.7951	12.9346	12.7081	13.1745	12.822	12.8463
O55234	O55234	Proteasome subunit beta type-5	Psmb5	11.6036	12.1063	11.9367	11.8594	11.3567	12.2311	11.4381	12.1976	12.3669	12.0825	11.4295	12.1063	12.7789	11.983	11.3408	11.9191	12.1878	11.5996	11.77	12.6915	12.3931	12.7951	12.353	12.0718	12.0446	11.4718	12.4085	11.9154	11.6991	12.0919	12.2769	12.0878	11.6736	12.1571	12.0541	12.6243	11.7895	11.7567	11.4718	11.4381	11.3744	11.8434	11.4902	11.4479	11.0855	11.6086
O70133	O70133	ATP-dependent RNA helicase A	Dhx9	13.5768	13.7445	13.6922	13.8241	13.8092	13.752	13.6227	13.8173	14.0139	13.6546	13.736	13.5851	13.8092	13.6696	13.5319	13.6099	13.7775	13.6173	13.8092	13.8417	13.6922	13.1431	13.6173	13.6173	13.9188	13.5613	13.8841	13.7686	13.6771	13.9608	13.7935	13.6546	13.7024	13.5179	13.9188	13.8676	13.8241	13.7599	13.8944	13.8241	13.6546	13.8241	13.6616	13.9359	13.9024	13.752
O70194	O70194	Eukaryotic translation initiation factor 3 subunit D	Eif3d	10.8517	11.0264	10.7852	10.67	10.8467	10.4369	9.92038	10.8913	10.3354	10.8777	10.6239	10.8467	10.5101	10.5593	9.64964	10.4679	10.8298	10.801	10.9637	10.8177	10.3705	11.5571	10.2997	11.1932	10.3436	11.1188	11.3799	10.5552	10.0526	10.5502	10.3757	10.4679	10.8221	11.5518	10.9713	11.1883	10.7812	10.8829	10.8913	10.6558	10.7111	10.3267	9.97242	10.8298	10.4512	10.9273
O70251	O70251	Elongation factor 1-beta	Eef1b	14.6107	14.7907	14.9314	14.2996	14.5637	14.8163	14.6806	14.8583	14.5637	14.804	14.8878	14.5875	14.6329	14.3205	14.6329	14.8163	14.5515	14.6569	14.7219	14.7219	14.1493	14.747	14.6806	14.2275	14.2485	14.3095	14.4383	14.4383	14.2183	14.482	14.2605	14.2485	14.5042	14.3205	14.3867	14.3867	14.3205	14.5989	14.7219	14.1065	14.5735	14.4719	14.4383	14.418	14.5637	14.3205
O70318;Q9WV92	O70318	Band 4.1-like protein 2	Epb41l2	12.1063	11.9323	12.4185	11.5046	11.1653	11.7153	11.8691	11.9068	12.1104	11.9234	11.0531	13.1615	12.3443	11.7755	12.1616	11.7383	10.4412	11.7044	11.8732	11.9516	11.0576	12.0878	12.2959	11.7895	12.3052	11.5571	11.4336	11.5046	11.9563	12.6915	12.1392	11.1278	11.983	11.3567	11.225	11.6586	11.4902	12.2769	11.7567	12.1791	11.0133	11.467	11.9191	12.3982	11.2013	12.0353
O70435	O70435	Proteasome subunit alpha type-3	Psma3	12.4231	12.3931	12.1878	12.7237	12.3252	12.3152	12.8064	12.2424	12.5605	12.3291	12.3669	12.4618	12.5224	12.2424	12.4728	12.2214	12.5015	12.4231	12.5064	12.1154	11.9516	12.2311	12.3207	12.3052	12.4728	12.4185	12.3152	12.6789	12.3616	12.2362	12.3386	11.8002	12.3005	12.4728	12.1791	12.3291	12.5373	12.1571	12.4618	12.2564	12.5224	12.1833	12.784	12.2025	12.5015	12.4383
O70456	O70456	14-3-3 protein sigma	Sfn	10.4641	10.6194	9.954	10.582	11.0392	10.6419	10.8517	10.6339	10.1853	10.4595	10.6974	10.2954	9.98962	10.1305	10.7602	10.8257	10.1054	10.7362	10.5502	10.6929	10.4369	10.6655	10.5174	10.8221	10.223	10.6974	10.4963	10.6095	10.1853	9.90407	10.4963	10.3354	10.3354	10.3578	10.591	10.6383	10.1853	10.7111	10.1003	10.3354	10.4052	10.223	10.522	10.3618	10.2478	10.7402
O70492	O70492	Sorting nexin-3	Snx3	11.5135	11.2064	11.5276	11.0955	11.5905	11.2201	11.7567	11.1706	11.2637	11.311	11.133	11.1094	11.0714	11.3273	11.3744	11.4628	11.0855	11.4085	11.0215	11.4246	11.4193	11.3513	11.225	11.311	11.0764	11.1575	11.1421	11.2154	11.0855	11.1001	10.801	10.9273	10.8131	10.8872	11.0955	11.2973	11	11.3315	11.2384	11.1653	11.1966	11.2591	11.1794	10.9546	11.3936	10.9151
O70503	O70503	Very-long-chain 3-oxoacyl-CoA reductase	Hsd17b12	10.591	9.99445	9.20994	10.7157	9.52226	9.54239	10.208	10.1148	9.86232	9.97242	9.57839	9.77787	9.74376	9.42927	10.7157	10.043	9.33105	9.92572	10.3578	10.1942	9.97752	10.0166	9.54239	9.58684	9.74376	9.70038	9.13439	10.0614	10.3618	9.88672	9.75743	9.55108	9.27641	10.4412	9.91496	9.34586	10.043	9.75068	10.4004	9.53407	9.56074	9.56074	9.04182	9.95992	10.2124	9.31743
O88291	O88291	DBIRD complex subunit ZNF326	Znf326	9.48002	9.54239	9.68715	10.4773	9.3802	9.34586	10.5143	9.34586	9.47016	9.4503	9.62721	9.92572	9.53407	9.44036	9.19565	9.68015	10.1305	9.80268	9.77193	9.77193	10.1197	10.082	9.84374	9.56074	9.06763	9.39381	9.86787	9.68015	8.90245	10.0526	8.8603	9.47016	9.54239	9.58684	9.22867	9.63629	9.90407	9.1535	8.59762	9.58684	8.70916	9.6936	9.59505	9.46065	9.04182	9.80268
O88342	O88342	WD repeat-containing protein 1	Wdr1	13.2841	13.448	13.7599	12.6618	13.3775	13.1615	13.6546	13.4971	13.4281	13.2125	12.658	13.3912	13.0919	13.3577	13.2722	13.3845	13.0919	13.5179	13.3577	13.7024	13.3845	12.784	13.206	13.1192	13.5613	13.3364	13.0786	12.9586	13.5851	13.2841	13.0861	12.8569	13.4281	13.303	13.4819	13.1883	13.6616	13.303	13.3167	13.601	13.2003	13.4745	12.9807	13.3364	13.7864	13.181
O88456;Q9D7J7	O88456	Calpain small subunit 1	Capns1	10.1899	9.77787	10.6463	9.77193	9.72098	9.4503	9.80268	10.5058	9.34586	9.82084	9.57019	10.0101	10.1248	9.71388	10.1248	10.1751	8.90245	9.99445	10.4641	9.85545	9.26327	10.1853	9.79028	9.71388	10.1248	9.93768	9.86232	9.62721	10.3311	10.2673	9.68015	9.52226	10.1899	9.11471	9.40505	9.6581	10.0862	9.48764	10.0482	10.057	9.11471	9.55108	9.64343	9.6581	10.2805	9.86232
O88487	O88487	Cytoplasmic dynein 1 intermediate chain 2	Dync1i2	10.0101	10.0614	10.4641	9.53407	9.44036	10.2867	10.5946	9.88672	9.82649	9.64964	10.2576	10.4099	10.2761	9.67304	10.2372	10.2279	9.96666	10.2997	9.96666	10.0101	9.33105	10.3804	10.1305	9.95992	10.0322	10.2372	10.0261	10.1545	9.73274	9.61912	9.8319	9.79698	10.2478	10.3103	9.44036	9.59505	9.93058	9.55108	9.88672	10.1652	9.44036	9.64964	9.60397	10.1602	9.94343	10.1148
O88543	O88543	COP9 signalosome complex subunit 3	Cops3	9.88672	9.34586	9.8319	9.3802	9.31743	9.20994	9.35858	9.66628	10.1982	9.30639	9.75743	9.87483	9.35858	9.83757	10.1853	8.70916	9.48764	9.87483	9.89337	9.54239	9.06763	9.42927	9.53407	10.4369	8.8603	10.0261	9.17407	9.58684	10.3436	9.70656	10.0374	9.90407	9.90407	9.55108	9.49468	9.62721	10.0482	9.11471	9.3802	9.61912	9.79698	9.19565	9.98413	8.59762	9.97242	9.60397
O88569	O88569	Heterogeneous nuclear ribonucleoproteins A2/B1	Hnrnpa2b1	15.1199	14.8878	15.031	15.2201	15.1022	15.031	14.8722	14.8878	14.9592	15.0467	14.9897	15.019	15.019	15.6313	14.9314	15.0661	14.9592	14.9775	14.7763	15.1561	15.1341	14.9314	14.8583	14.9314	15.0056	14.9019	15.0467	15.1852	15.1561	15.1341	15.1022	15.2201	15.0661	14.8878	14.9314	14.7763	14.9897	14.6329	15.2201	14.8878	15.1561	14.8456	14.8878	15.019	15.1701	14.9169
O88685	O88685	26S protease regulatory subunit 6A	Psmc3	11.1141	11.3887	11.5743	11.8434	11.6933	10.8777	11.0714	11.2878	11.2431	11.2064	11.4427	11.5135	11.2201	11.4799	11.9729	11.2013	11.0489	10.9637	11.1752	11.2431	11.634	11.8826	11.311	11.3184	11.3315	11.3984	11.133	10.4275	11.1752	10.8656	11.2539	11.9729	11.3184	11.9068	11.5905	10.9546	11.5905	11.1421	10.9965	11.385	11.2431	11.7044	11.6838	11.2013	11.0668	10.8967
O88792	O88792	Junctional adhesion molecule A	F11r	11.0805	10.9348	11.5996	10.8298	9.94343	11.1046	11.8288	11.385	10.942	11.133	10.8221	11.3184	11.1966	10.7602	11.153	11.385	11.4246	10.745	11.2431	11.1278	10.6796	11.0805	11.1932	11.0855	11.1001	11.1618	11.7343	10.6796	11.336	10.9273	10.4099	10.7282	11.311	10.7812	10.9546	11.1046	11.5091	11.3184	11.1575	10.8656	10.7852	10.8656	10.8257	10.6558	11.4024	11.1094
O88844	O88844	Isocitrate dehydrogenase [NADP] cytoplasmic	Idh1	12.8277	12.6137	13.0971	13.0538	12.5169	12.4185	12.7287	12.8115	12.7458	12.7342	12.7789	12.9931	12.6789	13.0022	12.9528	12.7511	12.6479	12.5864	12.8569	12.7401	12.7401	12.6666	12.4866	12.3487	12.6967	12.7681	12.7458	12.7237	12.9862	12.4383	12.3669	12.8723	12.8064	12.8569	12.7735	12.8064	12.658	12.8277	12.8676	12.8521	13.0473	12.4772	12.5809	12.8013	12.8167	12.9283
O89023	O89023	Tripeptidyl-peptidase 1	Tpp1	10.8656	10.6508	10.4917	10.0261	9.35858	10.1545	10.4554	10.4149	10.1942	10.1498	10.4185	10.0714	10.0666	10.2905	9.8504	9.954	9.63629	10.4099	9.71388	9.99939	10.5593	10.208	10.2954	10.5058	10.1942	9.98962	9.94918	10.591	10.233	10.472	10.2805	9.66628	10.7362	9.73274	9.92038	10.7725	10.472	9.74376	10.1545	10.5593	10.2372	10.745	10.4412	9.77787	9.73274	10.7244
O89053	O89053	Coronin-1A	Coro1a	13.2583	13.4688	13.2514	14.2183	13.448	13.3364	13.2271	12.9056	13.6616	13.4281	13.0607	13.1946	13.3431	13.8417	13.4217	13.0312	13.9271	13.181	13.8022	13.2722	14.397	13.1547	13.8516	13.1547	13.833	13.5319	13.278	13.206	13.7864	13.5045	14.1321	13.5918	13.6922	13.8092	14.1493	13.4217	13.4745	13.8173	13.1431	14.1894	13.3506	13.5319	13.601	13.9271	13.3644	13.4819
O89086	O89086	RNA-binding protein 3	Rbm3	12.2214	12.1833	12.4915	11.6933	12.2261	12.2959	12.3386	12.247	12.1927	11.9109	12.1527	12.3052	12.1616	11.942	11.7601	12.3443	11.7601	12.3877	12.0541	12.3103	12.457	12.3103	11.6788	12.2816	11.5135	12.3338	11.6482	12.2516	11.942	11.5324	11.5518	12.1658	11.9961	12.1616	11.311	11.9367	12.0772	12.2816	11.5703	11.8826	11.928	12.1698	11.5905	11.9563	11.8157	11.6788
P00493	P00493	Hypoxanthine-guanine phosphoribosyltransferase	Hprt1	9.49468	9.94918	9.85545	9.73274	8.79966	9.64964	9.6936	8.79966	9.77787	10.2032	9.53407	9.91	9.83757	9.06763	9.51353	9.30639	10.1942	9.30639	9.89896	8.90245	9.68715	8.70916	10.1197	9.4503	9.35858	9.48002	9.92572	9.13439	9.72712	9.72712	9.39381	10.1197	9.58684	9.1535	8.79966	8.90245	9.41765	9.17407	9.35858	9.50281	9.01128	9.83757	9.30639	9.82084	9.73768	9.59505
P02468	P02468	Laminin subunit gamma-1	Lamc1	10.0952	9.66628	9.92038	9.49468	9.19565	10.0322	9.20994	9.99939	10.3757	10.14	9.95992	9.30639	9.86232	10.223	9.6936	9.09169	10.7852	9.93058	10.3804	10.3354	9.59505	9.61912	9.92038	10.2372	9.48764	9.59505	10.4004	10.1107	9.97242	10.4322	10.591	10.2426	9.95992	10.4641	9.42927	10.4099	10.6974	10.1197	9.89337	10.3267	10.1899	9.89896	10.5058	9.30639	10.6143	9.53407
P02469;Q61292	P02469	Laminin subunit beta-1	Lamb1	10.1702	10.1942	10.091	11.1379	11	11.0531	10.3578	10.3487	10.6419	10.582	10.5695	10.8698	10.7501	10.4275	11.4947	9.33105	9.72098	11.0489	10.3618	10.72	11.0531	10.8467	10.7111	10.745	11.6933	9.99939	10.5997	10.8257	10.6292	10.5274	11.0764	11.7895	11.062	10.2279	11.1843	10.5399	10.9459	10.9012	10.9311	10.8738	10.564	10.8829	11.0306	10.7402	10.6046	10.8777
P03975	P03975	IgE-binding protein	Iap	9.85545	10.1545	9.98413	9.13439	10.1545	9.62721	9.1535	10.2372	10.2905	9.61106	10.2124	9.93768	9.78353	8.8603	9.93768	10.1054	10.1702	10.0771	10.0614	9.52226	8.59762	10.2533	10.3058	9.34586	9.6936	9.47016	9.58684	10.0322	9.55108	9.96666	10.0322	9.24547	9.61912	9.62721	8.8603	9.11471	10.1702	9.34586	9.94343	9.55108	9.51353	9.46065	10.0101	9.83757	10.0101	9.74376
P04223	P04223	H-2 class I histocompatibility antigen, K-K alpha chain	H2-K1	13.448	12.7565	12.6363	13.9024	13.206	12.9709	13.278	12.947	13.2841	13.0362	12.9346	13.0971	13.1303	13.3984	13.0473	13.019	12.7287	13.0861	13.1679	13.206	13.2841	13.8092	12.9346	13.5045	13.6374	13.8241	13.9534	13.5248	13.8241	13.4281	14.0217	13.124	13.5613	13.3289	14.1894	13.4745	13.5918	13.4971	13.8516	13.7599	13.648	13.7686	13.7445	13.5384	13.4073	13.5692
P05064;Q91Y97	P05064	Fructose-bisphosphate aldolase A	Aldoa	15.3905	15.3126	15.1852	15.1701	15.019	15.0056	15.3497	15.0056	15.019	15.2013	15.019	15.3722	15.2383	15.6055	15.4985	15.0822	15.3324	15.1341	14.9169	15.1022	15.5516	15.1561	15.4149	15.2013	15.1199	14.9169	14.944	14.9775	15.1701	15.4585	15.0822	14.9897	14.9314	15.2013	15.1561	15.2013	14.9775	14.9592	14.9019	14.9775	15.4382	15.019	15.1701	14.9775	14.7614	15.0056
P05132;P68181	P05132;P68181	cAMP-dependent protein kinase catalytic subunit alpha;cAMP-dependent protein kinase catalytic subunit beta	Prkaca;Prkacb	9.74376	10.208	10.9675	10.5946	10.9063	10.4595	9.94918	9.88056	10.6508	11.0264	10.3959	10.7602	10.6339	10.4369	10.2905	10.1003	10.6508	10.7244	10.7602	9.954	10.7362	9.72712	10.7024	10.5454	10.2576	10.8829	10.1942	9.97242	10.5058	10.4595	11.0183	10.8517	10.2761	10.0666	10.423	10.9151	10.6383	10.6239	11.1379	10.9637	10.6239	10.5695	10.3705	10.2576	10.5695	10.1853
P05201	P05201	Aspartate aminotransferase, cytoplasmic	Got1	11.1465	11.3227	11.3887	10.4322	11.0306	11.0443	11.5183	11.2591	11.1046	10.5011	11.8967	10.8057	11.5417	11.6242	11.4295	11.5952	10.9846	11.4799	11.2829	10.4963	11.0042	11.3315	11.3984	11.6536	10.8829	11.133	11.3656	11.2685	11.2779	11.0133	11.3315	10.777	11.0042	11.2539	10.4458	11.0215	11.1001	11.0955	10.8298	11.1465	10.801	10.8559	10.7967	11.2487	11.3887	11.3273
P05202	P05202	Aspartate aminotransferase, mitochondrial	Got2	14.747	14.4086	14.5164	14.944	14.8456	14.6806	14.747	14.6329	14.5989	14.5637	14.3867	14.8583	14.7614	14.7085	15.019	14.3562	14.5637	14.5735	14.5875	14.5412	14.9775	14.2996	14.4605	14.5164	14.6806	14.6107	14.7219	14.747	14.747	14.5735	14.7219	14.622	14.6806	14.8456	14.6446	14.5515	14.6107	14.5412	14.4605	15.031	14.804	14.6107	14.5412	14.6329	14.7907	14.4278
P05213;P68368	P05213;P68368	Tubulin alpha-1B chain;Tubulin alpha-4A chain	Tuba1b;Tuba4a	15.5755	16.0462	16.1002	15.0822	16.159	16.159	16.159	16.0462	15.6055	16.0462	15.9487	16.2164	15.6055	14.9592	15.7597	16.3229	16.3229	15.8539	15.9964	15.8018	15.3905	15.5755	15.9964	15.5516	15.5755	15.8539	15.8018	15.9069	15.2552	15.3497	15.4149	15.3126	15.6862	15.5516	15.4779	15.4382	15.7597	15.8018	15.6313	15.5233	15.663	15.4779	15.8539	15.4985	15.8539	15.5233
P06151;P00342;P16125	P06151	L-lactate dehydrogenase A chain	Ldha	15.6313	15.6055	15.3497	15.1561	15.2013	15.2201	15.4585	15.2552	15.1199	15.3126	15.1561	15.6313	15.8539	15.2552	15.9487	15.2013	15.9069	15.3905	15.6055	15.2013	15.1022	14.9897	15.6313	14.8163	15.3905	15.5755	15.4985	15.2552	15.6862	15.6862	15.1701	15.2383	15.6313	15.9069	15.5516	15.4779	15.2552	15.4585	15.6055	15.3722	15.6313	15.3905	15.4779	15.2013	15.663	15.4779
P06745;CON__Q3ZBD7	P06745	Glucose-6-phosphate isomerase	Gpi	13.5458	13.5851	13.3167	13.3096	13.6099	13.4217	13.5248	13.5319	13.1491	13.442	13.4073	13.0362	13.3845	13.1132	13.5179	13.3912	12.8993	13.3364	13.2125	13.4971	13.6099	12.6915	13.3775	13.4688	13.1192	13.442	13.181	12.9056	13.0362	13.2391	13.303	12.8013	13.3577	13.3219	13.601	13.2391	13.265	13.181	13.2722	12.947	13.442	13.1679	13.2003	12.9807	13.3912	13.245
P06797;Q9JI81	P06797	Cathepsin L1;Cathepsin L1 heavy chain;Cathepsin L1 light chain	Ctsl	9.71388	9.73274	9.51353	9.74376	9.34586	9.94918	8.97836	10.2124	10.1899	9.24547	10.14	9.74376	10.1702	9.26327	9.22867	9.72098	9.93768	9.36781	9.79698	10.353	9.49468	9.20994	10.043	9.91	10.0482	8.70916	10.2576	10.1054	10.3487	9.46065	9.70038	9.49468	9.60397	9.17407	9.68715	9.4503	9.96666	9.61912	10.0101	9.3802	9.42927	9.41765	9.75068	9.50281	10.4812	9.68015
P07091	P07091	Protein S100-A4	S100a4	14.3326	14.0139	13.8765	13.3845	13.9608	13.8092	13.9271	13.8092	13.9951	13.8173	13.7599	13.9863	13.752	13.9271	14.0217	13.8765	13.736	13.8944	13.7864	13.303	14.0217	13.9863	14.0217	13.7599	13.3577	12.7081	12.9231	12.9931	13.0077	13.442	13.042	12.3103	13.1192	12.862	12.291	13.1192	13.2391	13.0312	13.1491	12.576	13.2195	13.6771	13.042	13.2968	12.9758	12.207
P07214	P07214	SPARC	Sparc	12.1878	12.3576	12.1571	12.0264	12.3386	11.9024	12.4915	11.4947	12.2164	12.1063	12.1743	12.3152	12.1976	11.9516	12.3052	12.2362	12.1013	12.1435	12.0632	12.3833	12.0632	12.3931	12.1976	12.3877	11.6991	11.747	12.3005	11.8691	12.3152	12.0492	12.8888	11.9191	11.8495	12.3877	12.211	12.0919	12.1013	12.1833	12.011	11.8052	11.7844	12.3982	11.9729	12.1927	11.9024	12.0446
P07356;REV__Q8BND4	P07356	Annexin A2	Anxa2	15.5233	15.4149	15.3324	15.0467	15.4779	15.3905	15.5755	15.4149	15.4985	15.292	15.5516	15.4585	15.3497	15.6862	15.5755	15.4779	15.663	15.4985	15.4149	15.2552	15.4149	15.4985	15.1852	14.7907	15.6055	15.4779	15.6313	15.6313	15.4985	15.663	15.4585	15.6862	15.4779	15.6862	15.6055	15.663	15.5516	15.7201	15.5233	15.6055	15.5755	15.7201	15.6862	15.7597	15.6313	15.4382
P07901	P07901	Heat shock protein HSP 90-alpha	Hsp90aa1	15.0467	14.8315	14.9592	14.6806	14.8315	14.804	14.9314	14.8722	14.6933	14.9592	14.5989	14.8456	14.8163	14.9314	14.7763	14.9897	14.4086	15.0056	14.5515	15.1852	14.7085	14.8163	14.6107	15.1852	15.019	15.3126	15.0822	14.8315	15.0467	14.8878	14.9169	14.804	15.2552	14.804	14.8163	14.9314	15.2762	14.9019	15.3905	14.944	14.7348	15.3126	14.9592	15.1701	14.8722	15.3722
P08003	P08003	Protein disulfide-isomerase A4	Pdia4	14.3095	14.2605	14.4278	14.482	14.2384	14.2485	13.9024	14.2912	14.2912	14.3769	14.2996	14.6329	14.2996	14.4278	14.2605	14.2384	14.4719	14.1796	14.1493	14.418	14.6569	14.3326	14.1689	13.9951	14.3685	14.1243	14.1999	14.1894	14.0764	14.2996	14.3769	14.3095	14.1796	14.2719	14.0764	14.1065	14.4383	14.1796	14.4086	14.418	14.1163	14.05	14.1796	14.3326	14.2605	13.7775
P08030	P08030	Adenine phosphoribosyltransferase	Aprt	12.5665	12.8013	12.5914	13.5384	12.207	12.8342	12.3152	12.3152	12.2311	12.4772	12.6028	12.3103	12.2769	12.1791	12.6618	12.1833	11.928	12.4528	12.6306	12.2025	12.4185	12.291	11.9068	12.6856	12.3252	12.5115	11.4902	11.8345	12.5322	12.13	12.006	12.528	12.0446	12.5809	12.3152	12.1063	12.2261	12.0492	12.3616	12.2164	12.5665	12.4866	12.4677	12.0204	12.1878	12.658
P08113	P08113	Endoplasmin	Hsp90b1	16.6552	16.2164	16.6552	16.375	16.1002	16.0462	16.1002	15.8539	16.1002	16.4992	16.0462	16.3229	16.4992	16.3229	16.7486	16.375	16.5692	16.4992	16.1002	16.7486	16.4992	16.4992	16.6552	17.1285	16.4992	16.1002	16.4992	16.0462	17.6502	16.6552	17.0499	16.8386	16.375	16.4375	16.6552	16.4992	16.4992	16.4992	16.4375	16.4375	16.4992	16.2844	16.375	16.2164	16.5692	16.3229
P08121	P08121	Collagen alpha-1(III) chain	Col3a1	13.2722	13.3912	13.442	13.2841	13.1132	13.4348	13.0246	13.124	13.1132	13.3167	13.1946	13.2514	12.6856	13.303	13.2271	13.0971	13.5045	13.124	12.7681	13.2125	13.6374	13.5384	13.5118	13.3219	13.3845	13.265	12.9408	13.3912	13.3289	13.3644	13.4745	13.3984	13.3167	13.3912	12.6408	13.8241	13.448	13.3912	13.9359	13.3775	13.3715	13.3289	13.6302	13.8417	13.4884	13.1303
P08207	P08207	Protein S100-A10	S100a10	12.9408	13.1431	13.019	13.0022	12.9528	12.7401	13.448	13.1615	13.0077	13.1547	12.9056	13.4614	12.9283	12.9655	13.042	13.2722	13.0538	13.1372	12.9862	13.0971	12.947	13.6922	13.0786	12.8521	13.019	13.0246	12.8569	13.1192	13.042	12.822	12.434	12.9346	12.7511	13.042	12.9283	12.9408	13.0667	13.0607	12.5809	13.0312	12.7681	13.0077	12.9231	13.124	12.6856	13.0022
P08228	P08228	Superoxide dismutase [Cu-Zn]	Sod1	13.5118	13.5179	13.6696	13.1303	13.4971	13.1083	13.4745	13.3845	13.4884	13.4073	13.448	13.752	13.1547	14.1321	13.245	13.5851	13.5692	13.752	13.2195	13.3775	13.7775	13.4745	12.9586	13.2325	13.4549	13.448	13.2391	13.6922	13.2271	13.8417	13.1679	13.3364	13.5319	13.3984	13.181	13.3431	13.4348	13.3431	12.9283	13.3506	13.1431	13.3167	13.2195	13.6696	13.2583	13.4281
P08249	P08249	Malate dehydrogenase, mitochondrial	Mdh2	14.9592	14.8456	14.804	14.804	14.8722	14.9019	14.622	14.8315	14.7614	14.8315	14.7907	14.7907	14.6689	14.7907	14.8583	14.7614	14.8163	14.8456	14.8315	14.9169	15.3497	14.8456	14.7907	14.9775	14.9592	14.747	15.0661	15.1701	15.0056	14.8315	15.292	14.9592	15.019	15.031	15.3126	14.804	14.9314	14.9897	14.804	15.2552	14.944	15.0661	15.0056	14.804	14.9775	14.9897
P08752;B2RSH2;P18872	P08752	Guanine nucleotide-binding protein G(i) subunit alpha-2	Gnai2	13.4073	13.3096	12.8013	14.208	13.245	13.2325	13.1372	13.2968	13.6227	13.2514	13.1745	13.1083	13.6771	12.9122	13.5458	13.4549	13.6771	13.5613	13.5248	13.6616	13.4614	13.5319	12.9182	13.2901	13.9694	13.5045	13.4217	13.4073	13.2722	13.6856	13.2841	13.8092	13.5768	13.6856	13.8516	13.7935	13.8594	13.3577	13.7864	13.3577	13.2901	13.2325	13.5045	13.2514	13.5692	13.4688
P08905;P17897	P08905;P17897	Lysozyme C-2;Lysozyme C-1	Lyz2;Lyz1	10.6508	10.9713	9.82084	11.2154	10.9311	10.5318	10.801	10.6463	11.5797	11.2878	10.3578	10.8603	11.0133	10.4917	11.0306	10.4866	11.3459	10.8131	10.745	10.2576	10.233	10.7063	11.1752	10.4004	11.5664	11.5374	10.8298	11.2294	11.2342	10.9459	10.7244	10.6796	11.2878	10.1353	11.1653	10.8829	11.0576	10.6095	10.7852	10.6339	11.0855	10.5362	11.7343	11.1465	11.1046	10.8257
P09055	P09055	Integrin beta-1	Itgb1	12.6719	12.528	12.247	12.8277	12.2626	12.4677	12.4383	12.3982	12.7081	12.6198	12.1616	12.2362	13.0667	12.571	12.5115	12.2721	12.7458	12.6137	12.6479	12.5809	12.8013	12.0011	12.6618	12.5115	12.5547	12.4293	12.8167	12.784	12.3669	12.4866	13.0312	12.9758	12.4815	12.5665	12.8167	12.3005	12.0154	12.4293	12.3487	12.7735	12.5914	12.5115	12.6408	12.3669	12.4085	12.9122
P09103;REV__Q09XV5;D3Z6P0;Q8BUV8	P09103	Protein disulfide-isomerase	P4hb	16.5692	16.5692	16.375	16.4992	16.5692	16.4992	16.5692	16.6552	16.5692	16.5692	16.3229	16.5692	16.4375	16.9523	16.4375	16.6552	16.4992	16.6552	16.375	16.6552	17.0499	17.0499	16.3229	16.4992	16.375	16.5692	16.4375	16.7486	16.375	16.159	16.6552	16.4375	16.2844	16.375	16.4992	16.6552	16.375	16.5692	16.375	16.4992	16.2844	16.1002	16.2844	16.7486	16.159	16.5692
P09405	P09405	Nucleolin	Ncl	16.375	16.3229	16.3229	16.1002	16.0462	16.4375	16.2844	16.375	15.9964	16.4375	16.5692	16.1002	16.0462	15.9964	16.1002	16.4375	16.2164	16.2164	16.4992	16.3229	16.2844	16.159	16.2164	16.3229	16.159	15.9964	16.3229	16.1002	16.2164	16.3229	16.0462	15.8539	16.4375	16.1002	16.159	16.1002	16.0462	16.2164	16.4992	15.7201	16.2164	16.159	16.0462	15.8539	16.3229	15.9964
P09411;P09041	P09411	Phosphoglycerate kinase 1	Pgk1	15.2762	15.5233	15.2383	14.8583	14.9897	15.2013	15.6055	15.292	15.4149	15.2201	15.0661	15.4382	14.9169	14.9169	15.6862	14.9592	15.4985	15.2383	15.2552	14.8722	15.4985	14.8722	15.5755	14.4515	14.9775	15.031	14.6569	14.8583	15.2201	14.9592	14.482	14.8878	14.7763	14.6107	15.1701	14.622	15.4149	14.7907	14.7614	14.8583	14.5875	14.8722	14.7907	15.2201	15.019	15.0661
P09602	P09602	Non-histone chromosomal protein HMG-17	Hmgn2	12.2679	12.1208	11.8157	11.4845	11.4718	11.6242	11.8877	11.9516	11.6586	12.0541	11.5616	11.8691	11.8639	10.7402	11.2154	12.148	11.7293	11.6685	11.5616	11.8244	11.77	11.8345	11.2637	11.3227	12.1342	12.8777	12.148	13.0971	11.7949	12.1616	13.2901	11.8288	13.0246	12.6666	13.019	12.4132	12.5115	13.1303	11.8967	11.5996	11.7755	11.8101	11.5703	13.4884	11.9516	13.3715
P09671	P09671	Superoxide dismutase [Mn], mitochondrial	Sod2	11.2637	11.4575	11.1001	11.6086	11.5229	11.5996	11.7517	11.3618	11.4947	11.6285	11.7801	11.5616	11.4085	11.6586	11.5664	11.7428	11.0264	11.6431	11.7097	11.9191	11.2591	11.942	11.3707	11.4193	10.9273	11.4845	11.5743	11.942	11.7844	11.7097	11.4085	11.9109	11.8928	11.5046	11.5703	11.6285	11.5324	11.5703	11.8288	11.8101	11.4295	11.311	11.2294	11.5996	11.3459	11.9234
Q3THW5;P0C0S6	Q3THW5;P0C0S6	Histone H2A.V;Histone H2A.Z	H2afv;H2afz	11.9367	12.1013	11.6788	11.5664	12.1658	12.3669	11.8101	11.9024	11.9923	11.8691	12.011	12.2424	12.4293	11.9154	11.8594	12.3207	11.6736	12.1878	11.6138	11.8101	11.3887	12.0446	11.8345	12.2679	12.2025	12.7899	12.1927	12.5224	12.1104	11.9516	12.6789	12.0396	12.7342	12.3982	12.0396	12.7287	11.8691	12.1392	12.1254	12.6408	12.3576	12.1743	11.9475	12.1658	12.4866	12.5015
P0DOV2;P0DOV1;Q8CGE8;D0QMC3	P0DOV2			11.2829	10.9504	11.0215	11.3707	11.1188	11.2013	11.0264	11.1094	10.8777	11.1883	10.8257	11.336	11.336	10.9637	11.3022	10.6292	10.9597	10.3487	10.8517	10.2279	11.062	9.99939	11.1843	10.9965	11.5091	11.3513	11.5046	11.5952	10.9924	10.6339	11.0955	11.4336	11.5571	10.801	11.6586	11.6086	11.4136	11.2294	11.8434	11.3513	11.4336	11.4845	11.5183	11.4845	11.5952	10.6508
P0DP28;P0DP27;P0DP26;Q9D6P8	P0DP28;P0DP27;P0DP26;Q9D6P8	Calmodulin-like protein 3	Calml3	14.1999	14.2384	14.1689	13.4073	14.1163	14.1493	14.0966	14.2719	13.6771	14.1796	13.8417	14.1065	13.4281	14.0139	13.9788	14.1894	13.6302	14.2275	13.9113	13.8022	14.0966	13.946	14.1592	13.8594	13.8516	14.05	14.0676	14.3769	13.6173	13.7095	14.1163	13.448	14.208	13.278	13.9694	14.05	13.736	14.1493	13.5692	13.752	14.05	14.3453	13.5918	14.397	13.7775	14.208
P10107	P10107	Annexin A1	Anxa1	15.8018	15.9964	15.9487	15.5233	16.2164	15.8539	15.8539	16.2164	16.159	15.8018	15.8539	15.9964	16.1002	15.8539	16.2164	15.9964	15.7597	16.1002	15.7597	15.9964	15.9964	15.9964	15.7597	16.2164	15.6862	15.663	15.8539	15.7597	15.6055	15.5233	15.6313	15.7201	15.5233	15.7597	15.5755	15.6862	15.3905	15.4985	15.4985	15.5755	15.6055	15.7597	15.7201	15.663	15.6055	15.663
P10126;P62631	P10126	Elongation factor 1-alpha 1	Eef1a1	16.9523	16.8386	17.1285	16.5692	17.0499	16.9523	17.0499	16.8386	16.9523	16.9523	16.8386	16.8386	16.9523	16.6552	17.1285	16.8386	16.7486	16.8386	16.8386	17.3498	17.3498	16.7486	16.8386	16.5692	16.8386	17.1285	16.7486	16.4992	16.6552	16.5692	16.7486	16.3229	17.0499	16.4992	16.5692	16.5692	16.9523	16.8386	16.7486	16.2844	16.6552	16.8386	16.6552	16.6552	16.8386	16.8386
P10404;Q921K8;Q8BNE1	P10404	MLV-related proviral Env polyprotein;Surface protein;Transmembrane protein		12.7565	12.5483	12.3616	12.8777	12.5665	12.3576	12.4132	12.4915	12.5064	12.247	12.6408	12.5809	12.286	12.9408	12.8569	12.4528	12.571	12.6528	12.2721	12.4915	12.6198	12.4772	12.7401	12.6243	12.2679	12.4132	12.2721	12.457	12.6363	12.528	12.4815	12.7081	12.3252	12.7619	12.3877	12.4815	12.3931	12.6198	12.3152	12.6088	12.5064	12.7681	12.5665	13.181	12.3877	12.4424
P10605	P10605	Cathepsin B;Cathepsin B light chain;Cathepsin B heavy chain	Ctsb	11.7153	11.5324	11.8691	11.5616	11.3744	11.4799	11.6086	11.5571	11.7895	11.8052	11.2342	11.8244	12.1658	11.6431	11.4525	11.5616	11.9367	11.747	11.8201	11.6383	11.9367	11.7517	11.4845	11.6788	11.7755	11.7153	11.5417	12.2214	11.5616	11.5616	12.1104	12.0671	11.6788	12.1342	12.1063	11.5417	11.7649	11.8002	11.2779	11.5664	11.6838	11.6431	11.6431	12.1154	11.4718	11.9877
P10639	P10639	Thioredoxin	Txn	13.7095	13.2514	13.6616	13.1883	13.2583	13.4614	13.3289	13.6922	13.4146	13.2841	13.042	13.124	13.2391	13.2514	13.1491	13.4073	13.5384	13.4217	13.3219	13.1883	13.7095	13.4819	13.4146	13.4884	13.752	13.5768	13.2125	13.5319	13.7775	13.8022	13.6616	13.2391	13.6616	13.7445	13.7265	14.0407	13.4971	13.7775	13.5851	13.3096	13.8594	13.7775	13.6922	13.6374	13.3219	14.2275
P10711;Q9QVN7	P10711	Transcription elongation factor A protein 1	Tcea1	10.573	10.3578	11.1653	10.72	10.3904	10.4512	10.3103	10.5862	11.0905	10.0101	10.564	10.7551	10.0482	9.56074	10.4322	10.8967	10.3859	10.4641	10.4554	10.3705	10.472	10.223	10.4149	11.1752	10.6837	10.1003	9.49468	9.90407	9.70656	10.0714	9.94343	10.9886	10.0771	10.472	9.73274	9.70656	10.2372	10.4866	10.1107	9.30639	10.0374	10.14	11.0855	10.2279	10.1751	10.801
P10852	P10852	4F2 cell-surface antigen heavy chain	Slc3a2	12.8993	12.8521	12.7565	12.8167	12.6306	12.7192	13.0971	13.2271	13.0861	13.0077	13.4146	12.5428	12.9056	12.658	12.4815	13.303	12.8569	12.7735	12.9528	12.822	12.6666	12.8676	12.8569	13.206	12.3833	12.6666	12.7287	12.8993	13.5045	13.1883	12.7899	12.3877	12.6198	12.4036	12.7511	12.6719	12.5064	12.9586	12.7565	12.7022	12.9655	12.7951	12.6967	12.9182	12.9586	12.5809
Q8CGP2;Q8CGP1;Q64475;P10853;Q9D2U9;Q8CGP0;P70696;Q64524	Q8CGP2;Q8CGP1;Q64475;P10853;Q9D2U9;Q8CGP0;P70696;Q64524	Histone H2B type 1-P;Histone H2B type 1-K;Histone H2B type 1-B;Histone H2B type 1-F/J/L;Histone H2B type 3-A;Histone H2B type 3-B;Histone H2B type 1-A;Histone H2B type 2-E	Hist1h2bp;Hist1h2bk;Hist1h2bb;Hist1h2bf;Hist3h2ba;Hist3h2bb;Hist1h2ba;Hist2h2be	17.2793	17.2003	17.2793	17.2793	17.2793	17.2793	17.2003	17.2793	17.2003	17.5247	17.3498	17.2793	17.2003	17.2793	17.2003	17.2793	17.0499	17.3498	17.0499	17.1285	17.5247	17.2793	17.1285	17.2003	17.792	17.6502	17.6502	17.6502	17.792	17.792	17.792	17.2793	17.6502	17.6502	17.792	17.6502	17.6502	17.6502	17.6502	17.5247	17.6502	17.792	17.792	17.6502	17.6502	17.6502
Q6ZWY9;Q64525;Q64478;P10854	Q6ZWY9;Q64525;Q64478;P10854	Histone H2B type 1-C/E/G;Histone H2B type 2-B;Histone H2B type 1-H;Histone H2B type 1-M	Hist1h2bc;Hist2h2bb;Hist1h2bh;Hist1h2bm	13.0727	12.8115	13.181	12.7342	13.2125	12.9807	12.4528	12.0878	12.5224	13.1745	13.0077	13.0861	12.7681	12.7565	12.3291	12.9977	12.0671	13.019	12.6967	12.4618	12.6915	12.3722	12.7081	12.4866	13.303	13.6173	13.0246	12.7951	13.1491	12.6243	12.6408	12.4866	13.0861	12.7735	13.1547	12.7681	13.0362	13.4549	13.1372	13.5768	13.736	13.3912	12.7681	13.7445	12.8777	13.3775
P10922	P10922	Histone H1.0;Histone H1.0, N-terminally processed	H1f0	11.2064	10.6383	10.6419	10.3436	10.3436	10.564	10.8298	11.0215	11.0714	10.3311	10.9796	10.7063	10.5552	10.5695	10.8656	10.8872	11.1278	10.4275	10.6292	10.591	10.9846	10.4004	10.8517	9.75068	10.7886	10.9348	10.7886	11.8101	10.8603	10.9109	11.2685	10.9232	10.9886	11.0955	10.9311	11.0805	10.7967	11.6036	11.133	10.3859	11.2384	10.7725	11.4381	10.8913	10.7316	11.3315
P11031	P11031	Activated RNA polymerase II transcriptional coactivator p15	Sub1	10.0862	9.62721	10.3354	9.91496	9.80886	9.85545	10.2032	9.86787	9.80268	9.93768	9.82649	10.2426	10.2124	9.46065	9.79028	9.99939	9.26327	9.56074	9.80886	10.3757	9.89896	10.1652	9.77787	9.39381	10.1545	10.091	9.78353	9.70038	10.208	9.48764	10.0101	9.58684	9.93058	9.22867	9.56074	9.89337	9.94343	9.83757	10.4099	9.47016	9.98962	10.3206	9.954	10.0666	9.82649	9.954
P11087;P28481;CON__Q862S4;Q8K299;Q01149	P11087	Collagen alpha-1(I) chain	Col1a1	16.0462	15.8018	15.7597	16.0462	15.6313	15.8018	16.2164	15.5755	15.9069	15.8539	15.8018	15.6055	15.6862	16.1002	15.9964	15.6862	15.9964	15.7597	15.9487	15.8539	15.3324	16.375	15.9487	15.9069	15.2201	15.5516	15.4585	15.4779	15.7597	15.6055	15.8018	15.4779	15.4382	15.4382	15.2013	15.7597	15.6313	15.4779	15.9069	15.2762	15.3126	15.6055	15.8018	15.6055	15.5755	15.3905
P11152	P11152	Lipoprotein lipase	Lpl	11.0083	10.1197	10.4773	10.8738	10.7925	10.7886	10.3487	11.0133	11.0531	11.0392	10.7024	10.4275	10.9151	10.8517	11.0133	10.809	10.8738	11.0083	10.4812	10.7681	10.8967	10.9191	10.5593	10.9012	11.0183	10.4052	11.311	11.211	11.0392	10.5454	10.8257	10.9382	10.8559	10.2714	11.0489	10.4149	10.7244	11.225	11.1001	9.94343	11.211	10.8341	11.0764	10.9232	11.0083	9.97242
P11276	P11276	Fibronectin;Anastellin	Fn1	16.8386	16.4375	16.4992	17.0499	16.6552	16.5692	16.6552	16.5692	16.6552	16.6552	16.1002	16.7486	16.6552	17.1285	16.5692	16.5692	16.9523	16.5692	16.6552	16.9523	16.9523	16.6552	16.5692	16.8386	16.6552	16.3229	16.8386	16.8386	16.9523	16.7486	16.8386	16.6552	16.3229	16.9523	16.8386	17.0499	16.6552	16.6552	16.8386	16.8386	16.8386	16.4992	16.8386	16.4375	16.6552	16.6552
P11370	P11370	Retrovirus-related Env polyprotein from Fv-4 locus	Fv4	9.31743	9.75068	10.2174	9.83757	9.89896	9.77787	9.99939	9.61106	9.94343	9.13439	9.54239	9.99939	9.47016	9.79698	9.60397	10.091	10.0046	9.75068	9.85545	9.24547	9.56074	9.95992	9.64343	9.76395	9.75068	9.13439	8.59762	9.60397	9.42927	9.57019	9.85545	9.44036	9.29281	9.31743	9.19565	9.83757	9.52226	9.70038	9.46065	9.13439	9.31743	9.27641	9.62721	9.3802	8.90245	10.0771
P11438	P11438	Lysosome-associated membrane glycoprotein 1	Lamp1	12.0446	11.6383	11.2013	11.8732	11.77	11.6285	11.9367	11.7343	11.3887	11.5518	11.7567	11.4761	11.2923	11.467	11.7383	11.6086	11.6586	11.7649	11.6885	11.4995	11.1932	11.6431	11.7949	11.0714	11.1883	11.4381	11.3513	11.2637	11.4845	11.5374	11.4246	11.3799	11.1001	11.5664	11.2064	11.3799	11.1706	11.3459	11.4295	11.0443	11.4902	11.5374	11.6685	11.4947	11.7517	11.3618
P11499;REV__Q8BL66	P11499	Heat shock protein HSP 90-beta	Hsp90ab1	16.4992	16.7486	16.8386	16.8386	16.8386	16.7486	16.7486	16.9523	16.8386	16.7486	16.7486	16.6552	16.8386	16.7486	16.8386	16.7486	16.8386	16.7486	16.7486	16.5692	16.5692	16.8386	16.7486	17.3498	16.7486	16.8386	16.9523	16.2164	16.4992	16.4992	16.4375	16.7486	16.7486	16.5692	16.4375	16.7486	16.5692	16.7486	16.6552	16.3229	16.5692	16.7486	16.5692	17.0499	16.7486	16.7486
P11688	P11688	Integrin alpha-5;Integrin alpha-5 heavy chain;Integrin alpha-5 light chain	Itga5	10.5862	11.0083	11.1046	10.9713	10.8057	10.9597	11.4111	11.2384	10.4641	11.336	10.7681	11.5743	10.8467	12.0632	10.233	10.6508	10.7111	10.9504	10.2576	10.9886	11.1278	10.9965	10.5011	11.0264	10.1353	10.7638	10.3393	11.5463	10.72	11.1141	10.1751	10.6558	11.0855	10.8131	10.5997	11.0576	10.809	10.9713	10.1982	10.4554	10.8777	10.5143	10.2032	11.5091	10.1498	11.5797
P11835	P11835	Integrin beta-2	Itgb2	10.6239	10.0046	9.66628	10.942	10.057	9.80268	9.98413	10.5274	10.2954	9.3802	10.6339	9.86787	10.0261	10.6143	9.71388	10.0714	10.1602	10.6508	10.4004	9.93058	10.4185	9.73274	10.3103	10.0526	10.3904	9.62721	10.5362	10.4149	10.4412	10.208	9.96666	9.93058	10.6419	10.5174	9.98413	9.88672	10.4866	10.4052	10.3354	11.0349	10.1353	10.0166	10.3757	10.3311	10.2426	9.94343
P11928;Q8VI95;Q924S2	P11928	2-5-oligoadenylate synthase 1A	Oas1a	10.0714	8.70916	10.2279	9.22867	9.79028	9.53407	9.27641	10.591	10.353	9.36781	8.59762	10.208	9.26327	9.97242	9.09169	9.61912	10.233	9.78353	9.92572	9.58684	9.19565	9.99445	9.48764	10.233	10.5454	10.423	10.0714	9.09169	10.6606	9.99939	10.0261	9.53407	9.6581	9.40505	9.86787	9.52226	10.1248	9.86232	9.04182	9.87483	10.0714	10.1441	10.1751	9.44036	10.0771	10.1107
P11983	P11983	T-complex protein 1 subunit alpha	Tcp1	13.7864	14.0407	13.7935	13.6771	13.7599	13.8944	14.2275	13.8022	14.2814	14.0301	13.7935	13.7174	13.7864	13.736	13.8022	13.9359	13.9024	13.8765	14.0966	13.833	13.3644	13.6227	13.9608	14.0966	13.9359	13.9951	14.1412	13.5692	13.833	14.3453	13.601	13.4819	13.7599	13.6616	13.4614	14.4086	13.8173	13.9788	14.1243	13.8944	13.9188	14.1689	14.0301	13.9608	14.0591	13.9024
P12382;P47857	P12382	ATP-dependent 6-phosphofructokinase, liver type	Pfkl	11.9234	12.3722	12.4231	12.2721	12.1013	12.1104	12.4474	11.6632	12.207	12.207	11.928	12.2261	11.983	12.7132	12.3669	11.8288	12.4036	12.13	11.7895	12.3252	12.3576	12.286	12.3833	12.0878	11.7949	12.0825	12.4132	12.4915	12.5428	12.4185	12.6363	12.7681	12.4424	12.4866	12.4963	12.3103	12.2959	11.9109	12.6137	12.5547	12.4036	12.2164	12.2261	12.8569	12.13	12.434
P12787	P12787	Cytochrome c oxidase subunit 5A, mitochondrial	Cox5a	12.5605	11.6736	11.634	12.658	11.9563	12.148	11.6482	11.7153	11.8052	12.2261	12.148	11.928	12.0264	11.4085	12.1527	11.7601	12.0919	11.7428	12.0353	11.8393	11.3567	11.8434	11.8777	11.9475	11.5324	11.6431	11.6685	11.5905	11.7428	11.77	11.4995	11.8691	11.634	11.4575	11.7097	11.7649	11.5743	11.8157	11.3408	11.5183	11.7293	11.4718	11.7601	11.5854	11.8244	11.0306
P12970	P12970	60S ribosomal protein L7a	Rpl7a	14.1796	14.1412	14.3205	14.0676	14.3095	14.2996	14.5412	14.0764	13.9188	14.5412	14.4515	14.3453	13.9188	14.2912	14.0048	14.3769	13.9113	14.482	14.3205	14.4719	13.8765	14.5515	14.2384	14.622	14.4719	14.3867	14.0139	14.2485	14.0301	14.1894	14.3205	14.2814	14.1321	14.0764	14.1321	13.8944	14.1999	14.1894	14.05	14.2996	14.1065	14.2384	13.9694	14.2719	14.0217	14.397
P13020;CON__Q3SX14	P13020	Gelsolin	Gsn	14.7763	14.6446	14.5515	14.5412	14.2605	14.3453	14.4605	14.418	14.3453	14.3685	14.1243	14.804	14.5735	14.5042	14.4278	14.5412	14.8583	14.418	14.5293	14.5735	14.4086	14.7085	14.4515	14.3769	14.1592	14.4086	14.622	14.7348	14.804	14.4924	14.3453	15.2013	14.5989	14.9019	14.4383	14.3326	14.4278	14.1592	14.397	14.5735	14.3326	14.4086	14.482	14.5875	14.6569	14.4383
P13595	P13595	Neural cell adhesion molecule 1	Ncam1	11.928	12.0011	11.9691	11.5952	11.942	11.9109	11.7153	11.6036	11.9961	11.4947	11.6991	12.0314	12.211	11.7293	12.3443	12.1342	11.9563	12.0587	11.6838	11.6736	12.0396	12.0772	12.011	12.1658	12.1878	11.8157	12.2959	12.291	12.0919	11.8777	12.5169	12.0154	12.2721	11.7343	11.8594	12.1658	11.9729	12.1527	11.9645	11.6885	12.0204	12.0204	12.2626	11.8777	12.0718	12.3877
P14069	P14069	Protein S100-A6	S100a6	14.0139	14.1065	13.4884	13.4819	14.2183	14.0301	14.1592	14.2996	14.208	13.9188	13.5319	13.7864	14.1163	13.1083	13.6546	14.0846	13.8417	13.946	13.9863	14.0764	14.4383	13.6546	13.7174	13.6374	13.648	14.0217	13.8022	14.3453	13.2901	13.5918	13.2003	14.0676	13.833	13.5851	13.5529	14.2275	14.2384	14.0301	13.5768	14.1243	13.3984	13.8594	13.7095	13.9694	13.9113	13.7935
P14115	P14115	60S ribosomal protein L27a	Rpl27a	13.4688	13.3775	13.4745	13.7935	13.601	13.4819	13.4348	13.2841	13.5179	13.5319	13.5179	13.4146	13.4549	13.5045	13.5045	13.3577	13.278	13.3644	13.5458	13.4745	12.9977	13.5692	13.3984	13.7686	13.3167	13.3577	13.4348	13.0727	13.2325	13.2901	13.4281	13.042	13.3775	13.3364	13.3431	13.4971	13.1946	13.1431	13.3577	13.448	13.303	13.3431	13.2325	13.3715	13.2271	13.6173
P14131	P14131	40S ribosomal protein S16	Rps16	12.528	12.6088	13.0607	12.1154	12.8569	12.7287	12.9408	12.7735	12.2362	12.7789	12.8013	12.9056	12.6088	12.9931	12.5864	13.1132	12.3291	13.0022	12.9346	12.9182	11.983	12.9122	12.5864	13.2003	12.2362	12.7735	12.5864	12.528	12.3877	12.7735	11.9607	12.4085	13.1132	12.8993	12.2164	12.2214	12.9122	12.5483	12.3722	12.2362	12.2721	12.7511	12.2959	12.6088	12.5064	12.3576
P14148;Q80YV3	P14148	60S ribosomal protein L7	Rpl7	14.6933	14.5515	14.6329	14.6933	14.4605	14.6446	14.6689	14.622	14.8315	14.5735	14.7348	14.6569	14.4605	14.3685	14.4383	14.8583	14.2384	14.7348	14.3685	15.0822	14.0764	14.622	14.6329	15.0822	14.4278	14.5875	14.6329	14.0407	14.482	14.1065	14.3326	13.9608	14.4924	14.2183	14.3453	14.2814	14.2814	14.3867	14.2996	14.397	14.4278	14.6329	14.3769	14.6446	14.3326	14.7907
P14152	P14152	Malate dehydrogenase, cytoplasmic	Mdh1	12.7081	12.8463	12.8064	12.6243	12.8933	12.7681	12.7789	12.6528	13.1679	12.7081	12.6198	12.8888	13.0312	12.8064	12.822	13.0727	13.181	12.784	12.6363	13.019	13.1883	12.457	12.8167	12.4474	12.8723	12.9931	12.7511	12.7619	12.8569	12.7789	12.7789	13.265	12.7022	13.019	12.6363	12.9977	12.7681	12.9283	12.6198	13.0362	12.6915	12.7899	12.6618	13.1028	13.206	12.8676
P14206;REV__Q9D516	P14206	40S ribosomal protein SA	Rpsa	14.6329	14.7614	14.8878	14.6329	14.5515	14.6933	14.804	14.6569	14.622	14.8456	14.7219	14.5989	14.6806	14.6329	14.747	14.7219	14.5293	14.747	14.8163	14.7085	14.3685	14.804	14.5293	14.8456	14.5875	14.7907	14.6107	14.5412	14.4924	14.5412	14.4719	14.5164	14.6107	14.6806	14.5412	14.6933	14.4924	14.5515	14.747	14.482	14.8163	14.7085	14.622	14.5293	14.7348	14.622
P14211	P14211	Calreticulin	Calr	15.3497	15.0467	15.2552	14.9169	15.1852	15.1852	15.1701	14.9019	15.1852	15.1199	15.0467	15.0467	15.1199	15.1022	15.0661	15.292	15.019	15.1852	14.6806	15.0661	15.6862	15.3324	14.9019	15.292	14.9897	15.1341	14.8163	14.8878	14.9775	15.0822	15.1199	14.8722	14.9169	15.1852	14.8456	15.1852	14.8878	15.019	15.2552	14.9019	15.2762	15.2383	14.9775	15.1022	15.0822	14.747
P14426	P14426	H-2 class I histocompatibility antigen, D-K alpha chain	H2-D1	11.3887	11.5463	11.9645	11.4799	11.7844	12.0264	11.6242	12.1616	12.6137	11.8101	11.6536	11.1932	11.5854	12.6088	11.5417	11.9923	12.1527	11.8594	11.6788	11.5374	12.353	11.336	11.3887	11.4575	11.9367	12.6088	12.2564	12.1658	12.3443	12.3616	11.6285	12.6198	12.0919	12.0878	12.3833	12.3669	12.571	12.0541	12.2816	12.4293	12.211	12.3931	12.1833	12.6408	12.3207	12.4036
P14602	P14602	Heat shock protein beta-1	Hspb1	10.9232	10.6339	10.2617	11.3799	10.777	10.7602	11.0133	10.3578	10.8603	10.6095	10.573	10.1982	11.0392	11.311	10.423	10.6239	11.2779	10.8777	10.9597	10.0952	10.5362	10.4641	10.72	10.6046	11.0805	11.5797	11.4718	11.8157	10.67	11.1421	11.1883	11.7949	11.5664	11.4718	11.9234	11.4085	10.6143	10.72	11.6536	10.9675	10.9796	11.3227	11.2637	11.3707	11.1883	10.5862
P14685	P14685	26S proteasome non-ATPase regulatory subunit 3	Psmd3	10.4963	10.7602	11.1932	10.4595	10.8559	10.5399	10.1982	10.5454	9.98962	10.7111	10.8559	10.8426	10.3311	10.2673	9.76395	11.0042	10.4458	10.7501	10.7244	10.9063	10.057	10.777	11.2973	10.7602	10.3665	10.9504	10.6419	10.0374	10.4512	10.9382	10.9273	10.9063	10.3206	11.8002	10.091	9.8319	9.85545	11.0805	10.6881	10.5776	10.6974	11.1465	10.3058	10.7551	10.5318	11.0042
P14733	P14733	Lamin-B1	Lmnb1	14.8456	14.7763	14.3769	15.1341	14.5989	14.9169	14.6107	14.4719	14.4278	14.7348	14.5042	14.482	15.5755	14.8583	15.0467	14.3685	14.622	14.6806	14.9775	14.8878	14.7614	14.5735	14.6446	14.6806	14.9169	15.1701	14.9314	14.6446	14.9592	14.6806	14.9897	15.5233	14.9592	15.2762	15.1341	15.4585	14.7763	14.9169	15.019	14.9592	14.9019	14.9169	14.8456	14.944	15.0661	15.1022
P14824	P14824	Annexin A6	Anxa6	15.031	15.0822	15.019	14.5637	14.9019	14.9592	14.9169	14.944	15.0661	14.944	14.9592	15.0056	14.6569	14.7348	14.9169	15.0056	14.9314	15.019	14.9897	14.7763	15.0661	14.8878	14.8722	14.944	14.8163	14.8456	15.2013	14.9897	14.9314	15.1701	15.0467	15.1199	14.9897	14.7763	14.7085	14.9169	15.1022	15.1199	15.031	15.2201	14.8456	15.0822	15.1199	14.9314	15.1199	14.9592
P14869	P14869	60S acidic ribosomal protein P0	Rplp0	14.5164	14.2275	14.4924	14.1493	14.397	14.5515	14.5637	14.3205	14.3095	14.4605	14.6689	14.3867	14.4719	14.208	14.3867	14.5164	14.3453	14.4086	14.4086	14.4605	14.0676	14.3685	14.4278	14.6569	14.5515	14.3453	14.2719	14.0764	14.1796	14.3326	14.1493	13.9863	14.3205	14.2384	14.0966	14.208	14.3453	14.3769	14.4515	14.2719	14.2912	14.3562	14.2912	14.2912	14.482	14.2719
P15116;P39038	P15116;P39038	Cadherin-2;Cadherin-4	Cdh2;Cdh4	9.42927	9.48764	8.90245	10.4369	9.57839	9.93058	10.6046	9.59505	9.42927	9.79698	9.86232	9.40505	9.06763	9.95992	9.50281	9.48002	9.6936	9.60397	9.70038	9.79028	10.0482	10.3436	9.75743	9.36781	9.86787	9.91496	9.34586	9.42927	9.48002	9.39381	9.44036	9.40505	9.72098	9.60397	9.82649	9.47016	9.75743	9.42927	9.62721	9.61106	10.0046	9.73274	9.24547	10.0771	9.42927	8.59762
P15379	P15379	CD44 antigen	Cd44	11.6632	11.4136	11.7801	11.5374	11.3146	11.133	11.7343	11.133	11.3408	11.3887	11.1618	11.6198	11.6838	11.4525	11.4024	11.3799	11.2923	11.3707	11.3315	11.7245	12.0919	11.5952	11.4136	11.6036	11.3618	10.6746	11.1653	11.3459	11.8691	11.3984	10.5101	11.1234	11.2973	11.6991	11.3744	11.4427	11.3063	11.2342	11.0215	11.8002	11.4761	11.634	11.1932	11.2637	11.1094	10.9713
P15532	P15532	Nucleoside diphosphate kinase A	Nme1	13.0538	12.9862	12.6243	13.0607	13.2968	13.2841	13.3506	13.042	12.7342	13.2901	13.2325	12.8569	12.9231	13.181	13.1083	13.1028	12.7681	13.042	13.2722	13.124	12.8167	13.2125	12.7789	13.0667	13.1946	12.9977	12.784	13.4688	12.8521	12.7619	12.947	12.8933	12.9758	13.1192	13.0667	12.6528	13.1372	12.9758	13.2391	12.8342	13.1083	12.9231	13.0727	12.8777	13.0362	12.9931
P15864	P15864	Histone H1.2	Hist1h1c	12.7287	12.2516	12.3669	12.4231	12.6088	12.5914	12.3005	12.1927	12.011	12.2164	12.7132	12.2516	12.434	11.8732	12.1104	12.784	11.3408	12.9231	12.658	12.3052	12.9528	12.0541	12.211	12.2959	13.5692	13.6696	12.6306	13.6099	12.9586	13.0727	13.2325	13.245	13.2195	13.1745	13.1679	13.2968	13.0022	13.6616	13.1745	13.9951	13.1192	13.0919	12.8521	13.7775	13.1745	13.3506
P16045	P16045	Galectin-1	Lgals1	15.6862	15.7597	15.4585	14.9592	15.5233	15.6313	15.8018	15.7597	15.4382	15.5755	15.7597	15.4985	15.9964	14.8722	15.3126	15.7201	15.2383	15.7201	15.6862	15.3497	16.0462	15.9487	15.663	15.1022	14.804	14.944	15.1199	15.2013	14.6329	14.7085	14.7907	14.7219	14.9775	14.5412	14.7348	15.0056	15.1341	15.1852	14.6569	14.8315	14.7907	15.0056	14.6569	15.4779	14.8583	14.6806
P16110	P16110	Galectin-3	Lgals3	13.5918	13.6374	13.2583	13.3577	13.2841	13.3506	13.3912	13.3577	13.2968	13.448	13.265	13.4549	13.448	13.278	13.4745	13.3506	13.5529	13.4884	13.4146	13.4281	13.5384	13.0667	13.2722	13.2841	13.2901	13.2583	13.1679	13.3715	13.6099	13.3096	12.9346	13.2195	13.0022	13.3096	13.0538	13.1431	13.3577	13.042	12.9758	13.3364	13.2125	13.245	13.1679	13.4073	13.2514	12.8933
P16546	P16546	Spectrin alpha chain, non-erythrocytic 1	Sptan1	15.0661	14.944	14.7219	14.9019	15.0467	14.8722	14.8315	15.1852	15.1022	14.8722	14.9169	14.7763	15.031	14.8315	14.8878	15.1341	15.1022	14.9169	14.9314	14.8583	15.031	15.3126	14.9775	15.1199	14.8456	14.7763	15.292	14.8722	15.3324	14.9775	14.7614	14.8456	14.747	14.7348	15.2552	14.7907	15.019	14.9775	14.9169	14.9169	14.8583	14.7763	15.0467	14.8163	14.7219	15.1199
P16675	P16675	Lysosomal protective protein;Lysosomal protective protein 32 kDa chain;Lysosomal protective protein 20 kDa chain	Ctsa	12.247	12.2959	12.0772	12.2679	12.1616	11.9516	12.4185	12.4036	12.3207	12.1878	12.0314	12.4231	11.9563	12.5115	12.0671	12.2959	12.3833	12.1063	11.9234	12.0541	12.3103	12.4424	12.0492	12.4132	11.9516	11.8434	11.9778	12.207	12.0446	12.3443	11.9877	11.7293	12.211	11.9154	12.3773	12.0541	12.0264	12.0011	11.7199	12.1254	11.9729	11.9323	11.9691	12.211	12.0314	12.0204
P16858;Q64467;Q920R0	P16858	Glyceraldehyde-3-phosphate dehydrogenase	Gapdh	16.2844	16.4992	16.2844	15.9487	16.375	16.375	16.0462	16.4992	16.4375	16.159	16.2844	16.4375	16.3229	15.8018	16.0462	16.0462	16.2844	16.4375	16.0462	16.159	17.2003	16.1002	16.375	15.6862	15.9069	16.159	16.159	15.8539	16.0462	16.2164	16.2164	15.9964	15.9487	16.0462	15.9069	15.9069	16.2164	15.9069	15.9487	16.1002	16.1002	16.0462	16.3229	16.1002	15.9069	15.9069
P17047	P17047	Lysosome-associated membrane glycoprotein 2	Lamp2	12.3103	12.1571	12.5864	12.6666	12.1392	12.2516	12.6198	12.1208	12.0154	12.4915	12.0154	12.8167	12.0958	12.0878	12.3386	12.1063	12.2025	12.5224	12.0919	12.528	12.1104	12.6528	12.3052	11.8244	12.286	12.1616	12.1878	11.9475	12.1791	12.0671	11.7567	12.3252	12.1063	12.0353	11.8393	11.8928	12.3005	12.1208	11.5324	12.6915	12.1013	11.983	12.2214	12.571	12.0825	12.5115
P17095	P17095	High mobility group protein HMG-I/HMG-Y	Hmga1	11.5905	11.0489	10.9846	10.9924	11.2878	11.4995	11.3618	10.7812	11.6991	11.1843	11.2154	11.1794	11.2685	12.0587	11.0805	11.4024	10.9965	11.5518	11.6242	10.9713	11.6586	10.3267	11.2591	10.8131	10.4917	10.7602	11.4525	11.7199	11.3184	11.2064	11.225	10.1545	11.0133	11.3707	10.9675	11.1278	11.6736	11.1966	11.5229	10.582	10.7316	10.9109	11.0215	11.3184	10.8603	10.3487
P17182;P17183	P17182	Alpha-enolase	Eno1	15.663	15.6313	15.4985	15.8539	15.6862	15.7597	15.3722	15.1561	15.3905	15.3497	15.3324	15.3126	15.7597	15.663	15.4779	15.3497	15.8539	15.5233	15.4585	15.1341	15.5233	15.292	15.4382	15.3126	16.2164	16.6552	16.0462	16.159	16.2844	16.375	16.5692	16.2164	16.4992	16.6552	16.7486	16.2844	16.4375	16.2844	16.5692	16.159	16.3229	16.5692	16.4992	16.2844	16.4375	16.4992
P17225	P17225	Polypyrimidine tract-binding protein 1	Ptbp1	13.2125	12.9931	12.9408	12.8115	13.1883	13.0786	12.9655	13.0362	13.2125	13.2271	13.2271	12.6306	13.124	12.6789	13.1303	13.1883	12.947	12.9931	12.9182	13.1745	13.1028	12.4915	13.2003	12.7619	12.9231	12.7789	13.3096	13.1883	12.7132	13.019	12.5373	13.0667	12.7565	12.7132	13.3219	12.9709	12.9931	13.0861	12.8403	12.9977	13.1491	13.0667	12.9346	13.0919	13.124	12.8277
P17427	P17427	AP-2 complex subunit alpha-2	Ap2a2	11.4718	11.3063	11.3227	11.4381	11.7343	11.1575	11.4024	11.5091	11.2342	11.5952	11.3799	11.4246	11.4427	11.4136	11.5276	11.2384	10.777	11.4479	11.3656	11.8157	10.7602	11.5797	11.3936	11.4525	11.5854	11.5276	11.4246	10.7967	11.7567	11.2637	11.7097	10.6143	11.2539	11.3184	11.7895	10.9965	11.4995	11.2539	11.1794	11.3273	10.9063	11.2487	11.3459	11.4295	11.4085	11.4799
P17665	P17665	Cytochrome c oxidase subunit 7C, mitochondrial	Cox7c	10.5946	10.8738	10.9273	10.1799	10.7681	10.9924	10.4917	9.954	11.0083	10.4185	11.1001	10.5502	10.522	10.2174	10.1982	11.0489	10.7063	10.7967	10.1751	10.67	10.1148	11.3408	10.9637	10.6463	10.3206	10.7967	10.7316	10.4004	10.564	10.2905	10.564	11.2779	10.1003	10.8426	10.0862	10.472	10.7024	10.6655	10.72	10.9191	11.0083	10.6796	10.6881	10.9191	10.7063	10.4004
P17710	P17710	Hexokinase-1	Hk1	12.0772	12.3103	12.6137	12.4915	12.0671	12.2721	12.353	12.0919	12.1342	12.3616	12.5428	12.4815	12.2516	12.3931	12.3487	12.1658	12.6198	12.0919	12.1833	12.0632	12.4036	12.5064	12.2721	12.2564	12.4424	12.5809	12.4772	12.0772	12.286	12.6719	12.1927	12.784	12.3487	12.658	12.1154	12.353	12.457	12.4085	12.3443	12.5914	12.3616	12.4618	12.7899	12.1976	12.2679	12.8342
P17742;Q99KR7	P17742	Peptidyl-prolyl cis-trans isomerase A;Peptidyl-prolyl cis-trans isomerase A, N-terminally processed	Ppia	16.159	16.2844	16.2164	15.6862	15.9964	16.3229	16.3229	16.1002	16.2164	16.1002	16.2164	15.9069	16.159	16.0462	16.159	15.9487	15.5516	15.9964	16.4375	15.663	16.4375	15.7201	16.159	16.375	16.1002	16.2164	16.2844	16.4375	16.4375	16.1002	16.159	15.4382	16.2164	16.2164	16.3229	16.2164	16.2844	15.9964	16.1002	16.6552	15.9964	16.6552	16.4375	16.159	16.2164	16.2164
P17751	P17751	Triosephosphate isomerase	Tpi1	14.6569	14.804	14.6806	14.4383	14.7219	14.6329	14.6569	14.6933	14.3867	14.418	14.804	14.7348	14.5164	14.5989	14.8456	14.622	14.5989	14.6933	14.5637	14.9775	14.944	14.4086	14.5989	14.1689	14.8878	14.7614	14.482	14.7219	14.7763	14.6933	14.8163	14.397	14.7085	15.2383	14.622	14.9897	14.5412	14.944	14.7348	14.9897	15.0661	14.8315	14.5042	14.8722	14.9169	15.0467
P17809	P17809	Solute carrier family 2, facilitated glucose transporter member 1	Slc2a1	10.4595	11.2637	9.87483	11.2733	10.4773	9.6581	9.76395	10.3757	10.1441	10.3487	10.0101	11.2973	10.472	10.4866	10.2867	9.73274	10.3578	10.4595	10.7157	11.0183	11.1966	11.0668	10.3705	10.6419	10.057	10.3757	10.9348	11.133	11.1843	11.1465	10.4185	11.0215	10.564	11.0083	10.4963	10.8257	10.4322	10.6292	10.8698	10.5502	10.6419	11.0042	10.4458	10.9965	10.3311	10.0261
P17918;Q3UNN8	P17918	Proliferating cell nuclear antigen	Pcna	14.7348	14.5412	14.4605	14.3769	14.5875	14.1999	14.1894	14.1999	14.1689	14.397	14.6569	14.3326	14.622	14.747	14.2996	14.5735	14.2814	14.4278	14.5735	14.397	14.4278	14.208	14.0591	14.208	14.6689	14.5515	14.6806	14.7763	14.7219	15.0467	14.4515	15.1852	14.7907	14.5164	14.6689	14.8583	14.747	14.7219	14.6806	14.804	14.7763	14.9314	14.6329	14.5515	14.9019	14.7219
P18155	P18155	Bifunctional methylenetetrahydrofolate dehydrogenase/cyclohydrolase, mitochondrial;NAD-dependent methylenetetrahydrofolate dehydrogenase;Methenyltetrahydrofolate cyclohydrolase	Mthfd2	10.7316	11.1234	10.5399	10.9886	11.0349	10.9846	10.9191	11.2829	11.3022	10.7157	11.0905	10.5593	10.5776	11.1932	11.0764	10.7967	11.3513	10.9063	11.2878	10.8257	10.5318	10.8698	11.1278	10.4412	10.8777	10.6095	10.5862	11.2779	10.8559	11.4761	10.7638	10.8177	10.7063	10.9232	11.3022	11.1188	10.4773	10.0862	11.1141	10.5011	11.1618	10.8177	10.7812	10.9597	10.472	11.3707
P18242	P18242	Cathepsin D	Ctsd	13.3577	13.5613	13.0919	14.0217	13.4146	13.3845	13.1083	13.3775	13.7024	13.303	13.7864	13.5918	13.5319	13.3167	13.6227	13.4971	13.601	13.601	13.3715	13.5384	13.6302	13.736	13.8173	13.4549	13.4217	13.1303	12.9807	13.3644	13.5118	13.3715	13.5179	14.05	13.2514	13.2841	13.5319	12.8723	13.3219	13.245	13.1547	13.3219	13.4745	13.1372	13.2583	13.6227	13.265	12.8777
P18572	P18572	Basigin	Bsg	11.2201	11.385	10.6143	11.3744	11.4246	11.153	11.5518	11.6138	11.4295	10.9546	11.3063	11.1278	11.3184	11.5046	10.573	10.8656	11.2064	11.2154	11.3408	11.5276	10.9886	11.3567	10.7316	11.7601	10.9546	11.2685	11.0668	11.4799	10.8298	10.942	10.9546	10.6046	11.133	11.4336	11.336	10.9752	11.467	10.6837	10.6292	10.7725	10.5399	11.0349	11.4085	11.5229	10.7157	11.4024
P18608	P18608	Non-histone chromosomal protein HMG-14	Hmgn1	10.9796	10.6796	11.336	10.2954	10.4595	10.9796	10.6095	10.809	10.4917	10.4512	10.8467	10.8738	10.591	10.2954	10.7681	10.9109	10.4275	10.6239	10.72	10.7501	10.5695	10.2997	10.801	10.6339	10.9752	11.0183	10.5058	10.573	10.2617	10.3103	10.5399	10.8829	10.0526	10.4512	9.67304	10.8177	10.6239	11.1046	10.9348	10.8426	10.6655	11.133	10.0212	10.7244	11.2154	9.88056
P18760;P45591	P18760	Cofilin-1	Cfl1	15.292	15.4382	15.6055	14.7348	15.663	15.5233	15.2013	15.7201	15.5516	15.0822	15.4382	15.3324	15.5516	14.9019	15.6055	15.4985	14.8878	15.6055	15.2013	15.1199	15.7201	15.1341	15.3497	15.5755	15.031	15.292	15.031	14.9019	14.7907	14.9019	14.9019	14.5637	15.0822	15.019	14.8722	15.0467	15.031	15.0822	15.1852	14.7348	15.2383	15.3722	15.0822	14.8878	14.9314	15.3126
P19096	P19096	Fatty acid synthase;[Acyl-carrier-protein] S-acetyltransferase;[Acyl-carrier-protein] S-malonyltransferase;3-oxoacyl-[acyl-carrier-protein] synthase;3-oxoacyl-[acyl-carrier-protein] reductase;3-hydroxyacyl-[acyl-carrier-protein] dehydratase;Enoyl-[acyl-carrier-protein] reductase;Oleoyl-[acyl-carrier-protein] hydrolase	Fasn	12.4528	12.4866	12.9056	12.4963	12.1698	12.5547	12.8167	12.5665	12.7237	12.5547	12.207	12.6666	12.0587	12.0919	12.0492	12.286	12.8403	12.9122	12.0314	13.3506	12.3982	12.947	12.9655	12.528	12.0632	12.3207	11.9154	12.4677	12.3487	12.7022	12.3487	12.3291	12.3291	12.2214	12.2214	12.4618	12.6856	12.2164	12.5015	12.8777	11.9475	12.13	12.207	11.9691	12.0204	12.1791
P19157;P46425	P19157;P46425	Glutathione S-transferase P 1;Glutathione S-transferase P 2	Gstp1;Gstp2	11.5854	11.7567	12.3052	11.7245	11.3408	11.7649	11.9234	11.6685	11.8691	11.3273	11.4525	11.3618	11.6036	11.7649	12.0353	12.3052	11.3936	12.0958	12.1527	11.7428	12.006	11.7895	11.9516	11.8495	11.7801	11.77	11.7428	12.3669	11.2637	11.4799	12.2626	12.4132	10.8057	12.0264	11.0531	12.3207	11.6536	12.5373	12.0204	11.8594	12.286	12.211	12.0264	11.4628	12.1743	12.011
P19253;REV__P52825	P19253	60S ribosomal protein L13a	Rpl13a	15.0822	15.3497	15.1341	16.159	15.292	15.2552	15.0467	15.1341	15.2013	15.5516	15.4985	15.4149	15.663	15.5516	15.8539	14.944	15.4585	15.3126	15.3905	15.6313	15.2552	15.5516	15.4985	16.0462	15.7597	15.1852	15.7201	15.4382	15.663	15.4382	15.4382	15.9487	15.292	15.7201	15.2762	15.4985	15.2201	15.3905	15.0467	15.5516	15.1199	15.4985	15.7597	15.1852	15.4149	15.3324
P19324	P19324	Serpin H1	Serpinh1	15.2552	15.1022	15.2762	15.2762	15.0822	15.3126	15.4985	15.2762	15.3324	15.1022	15.1022	14.9775	15.1341	14.9897	15.1561	15.2762	15.2762	15.031	15.1341	15.0056	14.9169	15.4585	15.1561	15.3722	15.0822	15.0822	14.9897	15.292	15.1341	15.1852	15.0056	15.3497	15.0056	14.9897	14.8878	15.6055	15.2013	15.4382	15.2013	15.1701	15.2201	15.1199	15.292	15.3722	15.3905	15.2762
P19536	P19536	Cytochrome c oxidase subunit 5B, mitochondrial	Cox5b	10.4917	10.2805	10.7063	9.67304	9.97242	10.5593	10.745	10.3393	10.1107	10.1702	10.1545	9.98962	10.3103	9.99939	10.3757	10.9232	10.7602	10.5776	10.564	10.564	10.0374	10.6746	10.1248	9.91496	10.573	10.1107	10.1799	10.3436	10.5593	10.3487	10.6463	9.99939	10.208	10.3206	10.3206	10.564	10.3705	10.4641	9.8147	9.73274	10.3206	10.4149	10.1702	10.3959	10.7551	10.2905
P19783	P19783	Cytochrome c oxidase subunit 4 isoform 1, mitochondrial	Cox4i1	10.9382	10.9232	10.72	10.777	10.7967	11.0905	11.2487	10.8656	11.153	11.1465	11.3146	11.0392	10.7725	10.4641	10.7967	11.3567	10.9311	10.9752	11.0531	11.385	10.7551	11.0392	10.6095	10.5174	10.6881	10.809	10.6837	10.6194	10.3354	10.8913	9.73274	10.8298	10.7602	10.353	10.1751	10.591	10.8341	10.9273	10.4554	10.4773	10.8131	10.942	10.4004	10.8057	11.1001	10.1982
P20029	P20029	78 kDa glucose-regulated protein	Hspa5	15.9487	15.663	15.6862	15.7201	15.4985	15.663	15.7597	15.4779	15.6862	15.7201	15.7201	15.5516	15.6313	15.7201	15.663	15.7597	15.9487	15.4779	15.5516	15.6055	15.6313	15.8539	15.6862	15.4779	15.3497	15.6055	15.5233	15.4585	15.7201	15.6313	15.663	15.292	15.663	15.5755	15.663	15.8018	15.4779	15.7597	15.5516	15.4149	15.8018	15.663	15.5755	15.5755	15.8018	15.4585
P20060	P20060	Beta-hexosaminidase subunit beta	Hexb	12.1208	12.207	11.8594	13.042	12.4424	12.1791	12.3931	11.8639	12.0671	12.5169	12.4618	12.0632	12.3252	12.7022	12.4618	12.3931	12.4677	12.3931	12.571	12.1878	12.5373	12.3005	12.247	12.6528	12.6198	12.5547	11.983	12.5483	12.8115	12.4677	12.3152	13.1372	12.0772	12.8676	12.6618	12.7951	12.4772	12.571	12.2564	12.8676	12.3833	12.2311	12.6719	12.6306	12.3052	12.1927
P20108	P20108	Thioredoxin-dependent peroxide reductase, mitochondrial	Prdx3	12.3005	12.3982	12.0154	12.1435	12.3207	12.0718	12.2959	12.4185	12.8064	12.3877	11.8826	12.1208	12.0541	12.3052	13.0538	12.1208	12.6666	12.457	12.4728	12.1208	11.6632	12.1571	12.4728	12.1013	12.9182	12.6137	12.9758	12.3576	13.4217	12.207	12.9931	12.0314	12.3443	11.9323	12.6915	13.278	12.528	12.3722	12.4085	12.9122	12.6363	12.4474	12.3338	12.7619	12.5968	12.4728
P20152;P31001;P03995;P15331;P08551;P08553	P20152	Vimentin	Vim	17.792	17.792	17.792	17.5247	17.792	17.6502	17.5247	17.792	17.5247	17.792	17.792	17.6502	17.6502	17.5247	17.6502	17.6502	17.792	17.6502	17.792	17.5247	16.6552	17.792	17.6502	17.792	16.9523	16.9523	16.6552	17.3498	16.8386	17.0499	16.375	17.3498	16.9523	17.0499	17.1285	17.1285	17.0499	17.1285	17.2003	17.3498	17.0499	17.0499	16.7486	17.2793	17.2003	16.9523
P20491	P20491	High affinity immunoglobulin epsilon receptor subunit gamma	Fcer1g	10.1602	10.0771	9.74376	10.1602	9.55108	9.57019	10.5997	10.2279	10.223	10.2805	9.36781	9.90407	9.73274	10.4458	10.353	9.19565	10.7967	9.94918	10.4052	10.1197	10.1702	10.091	10.2867	9.79028	9.93058	9.68015	9.64343	9.86787	10.2714	10.5362	9.72712	9.36781	9.99445	10.3804	10.2279	9.48764	10.0952	9.68715	9.34586	9.68715	10.208	9.79028	9.49468	9.68715	9.26327	9.50281
P21107	P21107	Tropomyosin alpha-3 chain	Tpm3	13.1303	13.265	13.1491	13.5851	13.5248	13.3096	13.265	13.2003	13.3912	13.2583	13.206	13.3775	13.303	13.5692	13.7445	13.206	12.5665	13.3577	13.206	13.2841	13.2391	13.1028	13.1491	13.245	13.4348	13.5248	13.1615	13.8676	12.8933	13.124	13.4073	13.6922	13.4884	13.4146	13.2325	13.3289	13.5045	13.5529	13.5045	13.3644	13.0312	13.0246	12.9931	13.8173	13.2391	13.7095
P21956	P21956	Lactadherin	Mfge8	10.6837	10.4554	10.9886	10.2761	10.472	10.5695	11.3273	9.94918	10.8257	10.4149	10.5058	10.942	9.57839	11.1465	10.9382	10.6143	10.4554	10.72	10.7681	10.5997	10.353	10.9109	10.8298	10.5946	10.2533	10.4185	10.2533	10.3904	10.3859	10.1602	10.3618	10.0482	10.4322	10.091	9.82084	10.1197	10.1148	10.777	9.84374	10.1982	10.5174	9.77787	10.0952	10.1652	10.0666	10.5274
P22892	P22892	AP-1 complex subunit gamma-1	Ap1g1	10.5502	10.0166	10.3206	10.3354	10.2426	10.2279	10.6508	9.91	10.2032	10.0482	9.17407	10.1853	9.56074	11.0764	10.7362	9.86787	9.86232	10.1982	10.3103	10.4866	10.1982	10.6419	9.49468	10.3311	10.1305	10.082	10.564	9.91	10.3757	10.5101	9.70656	10.1003	9.22867	10.082	10.2761	10.2032	10.5399	10.0526	10.0771	10.3103	10.353	10.1248	9.88056	10.6881	9.71388	10.8738
P23116	P23116	Eukaryotic translation initiation factor 3 subunit A	Eif3a	12.9758	13.4073	12.9182	14.3095	13.3845	12.9408	13.2514	13.303	13.3845	13.4971	13.4819	13.1491	12.9346	13.4745	13.946	13.1372	13.3506	13.6302	12.9056	13.8765	13.6856	13.4281	13.4217	13.736	13.6856	13.0971	13.5613	13.1303	13.9024	13.3912	12.9977	13.8417	13.2325	13.1372	13.5918	13.3845	12.9709	13.4688	13.2968	13.5692	13.5319	13.3219	13.1547	13.265	13.4614	13.4146
P23198	P23198	Chromobox protein homolog 3	Cbx3	11.5616	11.1966	11	11.4336	11.4995	11.3022	10.8221	11.3707	11.1966	11.8288	11.1706	11.7428	11.4136	12.1698	11.2064	11.6685	10.3804	10.4458	11.0264	11.4902	10.8257	11.5463	10.942	10.8467	11.0306	11.4628	11.0905	11.5743	10.4917	11.4336	11.7895	11.0183	10.8467	11.0905	10.6881	11.4295	10.7852	10.8221	11.1421	10.9348	10.8177	10.5946	10.4641	10.9151	10.9924	11.2829
P24270	P24270	Catalase	Cat	11.2923	11.4845	10.7602	11.9877	11.2685	11.1188	11.4427	11.4479	11.3459	11.6736	11.5996	11.5046	11.4479	11.8536	12.0772	11.0392	11.634	10.9348	11.5374	11.6586	11.2201	10.9597	11.2923	11.4995	11.5374	11.2779	11.385	11.4761	11.5703	11.7567	11.3707	11.3184	11.4136	11.7567	11.7044	11.4995	11.6242	11.1575	11.3936	11.336	11.5854	11.3744	11.8777	10.7063	11.5571	11.153
P24369	P24369	Peptidyl-prolyl cis-trans isomerase B	Ppib	14.0217	13.8516	14.0846	13.7024	13.6696	13.7864	13.5851	13.6856	13.4549	13.8676	13.6771	13.8173	13.6302	13.7599	14.2485	13.7095	13.4971	13.648	13.0861	13.4073	13.9694	13.2271	13.8241	13.5529	13.7445	13.946	13.7599	13.9113	13.7265	13.7024	14.418	14.0407	13.946	13.9863	13.8417	13.6173	13.4819	13.9271	13.9188	14.0217	14.208	13.8173	13.8241	14.1163	13.7686	14.3326
P24452	P24452	Macrophage-capping protein	Capg	12.2816	12.5064	11.6242	13.3364	12.0314	12.3931	11.9475	11.8536	12.1208	12.3443	12.353	11.7343	12.576	12.0204	12.4383	11.8536	13.0246	12.3252	12.0396	12.1616	12.5322	12.4474	12.4915	11.9154	12.4474	12.1743	12.9931	11.9516	12.8993	13.042	12.4528	12.4528	12.286	12.8521	12.2679	12.5968	12.0919	12.7192	12.1342	13.1491	12.1698	11.9563	12.8777	12.8342	12.8013	12.3291
P24472;P30115;P13745	P24472;P30115;P13745	Glutathione S-transferase A4;Glutathione S-transferase A3;Glutathione S-transferase A1;Glutathione S-transferase A1, N-terminally processed	Gsta4;Gsta3;Gsta1	9.8319	11.0576	9.52226	10.2714	10.9886	10.8426	11.3146	10.4595	10.3436	10.745	10.3436	11.7383	11.1932	10.9012	10.9348	10.9713	10.2673	9.6936	10.3311	11.4136	10.4963	9.64343	10.9886	11.1094	10.1751	10.1054	11.2431	10.9675	9.66628	10.4554	9.79698	11.3887	10.4512	11.1379	10.0714	10.7551	9.82649	10.8517	10.1305	10.0261	10.5143	10.2673	10.208	10.2174	10.9348	10.423
P24547	P24547	Inosine-5-monophosphate dehydrogenase 2	Impdh2	12.1154	11.5417	11.4381	12.2362	11.9778	11.9191	12.207	11.7428	11.8002	11.8495	12.006	11.6036	12.1791	12.0314	12.0958	11.8495	12.2164	12.011	11.5518	11.8536	11.8345	11.9367	11.9109	12.0919	12.1791	11.8536	11.7245	12.2424	12.011	11.8052	11.8639	12.1743	11.928	12.3152	12.2362	11.8101	11.6838	11.6431	12.13	11.6285	11.8288	11.9154	12.1616	11.8691	12.1154	11.9068
P24668	P24668	Cation-dependent mannose-6-phosphate receptor	M6pr	11.5183	11.0042	10.9924	11.0576	11.4525	10.8298	10.7501	11.0042	11.0392	11.2342	10.4812	11.0083	11.1618	10.522	10.2805	11.1794	11.0215	11.0855	10.7501	11.3227	11.1883	11.3273	10.2673	11.2342	10.8177	10.8517	11.1575	10.8298	10.5454	10.801	10.7157	11.2384	10.8967	10.6974	11.1932	10.5593	10.942	10.9382	10.777	10.591	10.4149	10.9311	10.6558	10.6292	10.9191	11.0349
P25206	P25206	DNA replication licensing factor MCM3	Mcm3	12.3487	12.5864	12.0825	12.5015	12.4618	12.1063	12.6028	12.7237	12.1154	12.434	12.5547	12.3291	13.2901	12.6198	12.6028	12.3616	12.0632	12.7081	13.0667	12.5322	13.3167	12.571	12.2679	12.5015	12.6915	12.658	12.9346	12.5968	12.4424	12.5169	12.1616	12.6967	12.571	12.9528	12.7192	12.6967	12.4085	12.5322	12.4815	13.2325	12.571	12.658	12.4231	12.5914	12.6243	12.7789
P25444;Q6Y4S4	P25444	40S ribosomal protein S2	Rps2	15.019	14.9775	15.1701	14.8163	14.8583	14.944	15.031	15.031	14.9019	15.1341	15.0822	15.1199	14.944	14.8456	14.944	14.9775	14.9169	15.0661	15.019	15.019	15.0822	14.9019	15.1022	15.2383	15.1852	15.1199	15.2552	14.8456	15.3497	15.1199	14.8583	15.0822	15.031	15.1561	14.9592	14.6689	14.9019	14.8878	15.1341	15.1341	14.9775	14.9775	15.031	15.0661	15.1022	15.292
P26039;Q569L8	P26039	Talin-1	Tln1	14.6806	14.747	14.5412	15.3324	14.804	14.5164	14.7907	14.8456	14.8583	14.7614	14.5875	14.8163	14.9592	14.6933	14.7907	14.6806	14.8722	14.6446	14.6933	14.5989	14.6933	14.4719	15.0661	14.5735	14.7219	14.8315	14.7348	14.622	14.9169	14.7763	14.5989	14.6689	14.6446	14.8163	14.6329	14.6446	14.9169	14.6446	14.8878	14.6446	14.6569	14.7219	14.9019	14.6806	14.8163	14.6933
P26040	P26040	Ezrin	Ezr	13.5613	13.9534	13.9188	14.1689	14.482	13.9113	13.8417	14.2275	13.9024	13.7024	14.0591	13.8022	14.2719	13.9863	14.2719	14.2183	13.6374	13.9534	13.7686	13.9608	14.6329	14.0846	13.7265	14.5042	13.7775	13.6302	14.0048	13.833	13.7445	13.5248	13.9694	13.8676	13.9271	13.9359	13.7174	13.9113	13.8022	13.6856	13.6922	13.5918	13.7935	13.8092	14.0407	13.5458	13.8092	13.4614
P26041	P26041	Moesin	Msn	15.3324	15.5516	15.5233	14.9775	15.9069	15.4985	15.5233	15.6862	15.5233	15.4382	15.663	15.6862	15.3324	15.3497	15.8018	15.6313	15.4149	15.5516	15.2762	15.5755	16.3229	15.2762	15.6055	15.4585	15.2383	15.1022	15.2383	15.0822	15.3126	14.9897	14.8456	14.8315	15.1199	14.7219	15.019	14.7085	15.1701	15.031	14.7907	15.0822	14.9897	15.1022	15.019	15.3905	14.8315	15.0822
P26043	P26043	Radixin	Rdx	10.3436	10.4595	10.809	10.6508	10.573	10.6508	10.6194	10.5362	10.3103	10.208	10.8131	10.4773	10.3487	10.564	10.6194	10.6881	10.9675	10.5454	10.4149	10.6558	11.0183	10.5502	10.6143	10.4099	10.745	10.7244	10.1248	9.8504	10.4149	10.6194	11.0531	10.0212	10.9504	10.564	10.2576	10.745	10.3859	9.98962	10.6095	9.92572	10.233	10.4512	10.7063	10.2617	10.2617	10.6881
P26231;Q61301;REV__Q9JMB1	P26231	Catenin alpha-1	Ctnna1	10.3058	10.0714	10.3618	10.14	10.3152	10.4004	9.86787	10.3959	10.1148	10.3804	10.4412	10.5454	10.4773	10.1353	10.6558	10.2714	10.3058	10.0166	10.1353	9.73274	9.64343	10.6143	10.423	10.0322	9.64343	10.4149	10.1602	10.3757	10.082	10.5946	10.6746	10.4812	10.6383	10.9546	10.0212	10.4275	10.5997	10.1853	10.3103	9.88672	9.59505	10.4554	10.1982	10.9846	10.5011	10.6419
P26350	P26350	Prothymosin alpha;Prothymosin alpha, N-terminally processed;Thymosin alpha	Ptma	13.1883	13.206	12.576	12.8342	12.7132	13.1372	12.6967	12.6243	12.4963	13.019	13.1431	12.862	12.862	13.5613	12.6408	12.9231	13.3845	12.6856	13.1132	12.6789	13.1615	12.1658	12.3443	12.3833	12.6137	12.528	13.1372	13.5118	12.6137	12.8277	13.0077	12.5665	13.206	12.4185	12.6243	12.947	12.6198	12.2626	13.206	12.5015	12.5428	12.5373	12.2721	12.8888	13.0971	12.7081
P26369	P26369	Splicing factor U2AF 65 kDa subunit	U2af2	12.7132	12.658	12.4383	12.6528	12.5809	12.6137	12.8115	12.8463	12.6967	12.6088	12.3207	12.3443	12.6479	12.4474	12.6306	12.5665	13.0134	12.5914	12.457	11.942	12.4132	12.4728	12.8723	12.4185	12.6028	12.784	12.5547	12.7192	12.4085	12.1435	12.2311	12.4293	12.3669	12.7401	12.4915	12.5115	12.8013	12.6306	12.4772	12.658	12.6408	12.5864	12.3152	12.3773	12.7401	12.7401
P26443;Q9D9C6	P26443	Glutamate dehydrogenase 1, mitochondrial	Glud1	13.2325	13.4217	13.278	12.9977	13.1745	13.2968	13.042	13.5613	13.6696	13.1192	13.3096	13.0667	13.3364	13.4146	13.2125	12.7565	13.648	13.0727	13.245	13.2003	13.3289	13.0362	13.442	12.8167	13.5918	13.303	13.2271	13.4348	13.5768	13.8841	13.1946	13.5529	13.3364	13.7265	13.1431	13.6302	13.7265	13.8092	13.2003	13.6302	13.5613	13.5179	13.6173	13.752	13.6922	13.1491
P26516	P26516	26S proteasome non-ATPase regulatory subunit 7	Psmd7	10.8698	10.6746	11.153	10.5362	10.6463	10.2174	11.0531	10.3354	9.63629	10.6143	10.4641	10.6339	10.8559	10.9713	11.5324	10.801	10.8341	11.1932	11.0955	10.6655	10.6929	10.4595	10.9311	10.7402	10.4595	10.6292	10.5454	10.8698	11.0714	10.6974	10.6046	11.3227	11.1421	11.4295	10.4512	11.1932	11.0083	11.0264	10.8967	10.9109	10.7925	10.6558	10.582	10.809	10.8872	11.0955
P26638	P26638	Serine--tRNA ligase, cytoplasmic	Sars	13.1679	13.1547	13.0861	13.6099	13.0538	13.206	13.4819	13.245	13.0246	13.2195	13.1547	13.303	13.2003	13.1946	13.2514	13.1491	13.2722	13.1083	13.042	13.1303	14.0301	13.0473	13.0861	13.5458	13.0607	13.1745	13.3364	12.8933	13.3845	12.9528	13.1372	12.576	13.1028	13.448	12.947	13.0538	13.1615	13.3364	13.0538	13.245	13.3219	13.0861	13.3289	13.0727	13.2901	12.8829
P26645	P26645	Myristoylated alanine-rich C-kinase substrate	Marcks	11.5571	11.6431	11.6198	11.8157	11.5996	11.4575	11.8594	11.3273	11.6736	11.7949	11.5463	12.2025	12.0632	11.5091	11.6885	11.4995	12.0154	11.5417	11.2201	11.983	12.0541	11.7844	11.8244	11.5374	11.8967	11.3227	11.9191	11.3227	11.8967	11.7801	12.0718	11.311	11.3273	11.6736	11.5135	11.5518	11.3656	11.7245	12.0353	10.6239	11.634	11.5743	11.2487	11.7044	11.7601	11.5463
P27048;P63163	P27048;P63163	Small nuclear ribonucleoprotein-associated protein B;Small nuclear ribonucleoprotein-associated protein N	Snrpb;Snrpn	13.042	12.7619	12.9709	12.5605	12.7735	12.7899	12.5968	13.3984	13.2391	12.9586	13.0538	12.8933	13.0022	13.4819	12.9862	12.9586	12.8521	13.0362	13.1491	12.8993	12.4728	12.8829	12.4618	13.2195	13.2195	12.8167	13.042	13.3431	12.9056	13.2003	12.6479	12.8463	12.7899	12.4085	12.9346	12.822	12.8676	12.4036	12.8064	12.6618	12.9807	12.9182	12.658	12.9528	13.0134	12.8569
P27546	P27546	Microtubule-associated protein 4	Map4	11.8777	11.77	11.7097	12.2424	12.1791	11.6885	11.6788	11.4295	12.3005	11.7199	11.4947	11.9563	11.3459	12.4132	11.9475	11.7949	11.4761	11.928	11.8639	12.6028	11.5854	11.4718	11.9961	11.6285	11.7199	11.9367	11.8928	12.7022	10.8913	11.6431	12.8829	12.2164	12.011	11.7097	12.0825	11.9154	12.0587	12.0671	12.4185	12.1063	11.1653	11.2342	11.3408	11.7245	11.7097	12.4915
P27659	P27659	60S ribosomal protein L3	Rpl3	14.8315	15.1199	15.0822	14.9897	15.0056	15.1701	15.1022	15.0661	14.9775	15.4149	15.1199	15.2383	15.292	15.0661	15.4585	14.9314	15.1561	14.8722	15.3722	15.3905	15.3126	15.2383	14.944	14.5637	14.9019	15.2552	14.9775	14.944	14.8456	15.031	15.1341	14.8583	14.8722	15.0056	14.9897	15.3126	14.944	15.3126	14.4383	15.4985	14.7614	15.1561	15.2552	14.8456	15.1561	14.8722
P27661	P27661	Histone H2AX	H2afx	10.8829	10.1702	9.86232	10.7244	10.4412	10.4917	10.1751	10.3705	10.4773	10.9796	9.97242	9.1535	10.1751	10.6508	10.5695	10.3618	10.14	10.4812	10.0714	9.22867	10.4149	9.72098	10.3904	9.82084	11.1706	11.1141	10.7551	11.0955	10.14	10.2997	10.2426	11.0392	10.1107	10.5454	10.7852	11.225	10.3618	11.0531	11.1465	11.5091	11.1883	10.7602	11.1653	11.2829	11.0576	10.6046
P27773	P27773	Protein disulfide-isomerase A3	Pdia3	15.7201	15.4985	15.7201	15.7597	15.5516	15.6055	15.4382	15.6055	15.8018	15.6862	15.4779	15.7201	15.5233	15.7597	15.5233	15.5516	15.7201	15.5755	15.292	15.6862	15.9069	15.9069	15.5516	15.6313	15.7201	15.5233	15.6862	15.663	15.8539	15.7201	15.7201	15.4985	15.5755	15.6055	15.6862	15.6313	15.8018	15.663	15.7201	15.8539	15.8539	15.6862	15.6055	15.6313	15.5233	15.4985
P28352	P28352	DNA-(apurinic or apyrimidinic site) lyase;DNA-(apurinic or apyrimidinic site) lyase, mitochondrial	Apex1	11.3459	11.2973	11.4246	10.9675	11.5135	11.0042	10.1702	11.2064	11.4718	11.0133	11.5703	11.4295	11.1094	10.809	11.4427	11.2779	11.6838	11.2829	10.9151	10.9846	11.8244	11.4336	11.3408	11.3063	11.4193	10.8131	11.3984	11.2064	11.5374	11.2779	11.5091	11.5183	10.9965	10.9348	10.67	11.0443	11.7293	11.467	10.809	11.7949	11.1379	11.3459	11.3984	11.3567	11.153	10.582
P28656	P28656	Nucleosome assembly protein 1-like 1	Nap1l1	12.3152	12.4528	12.9655	12.5224	12.8993	12.5224	12.5373	12.3833	12.5015	12.6915	12.4728	12.7401	12.5914	12.6137	12.7081	12.2311	12.2424	12.5169	12.3616	12.7192	12.0353	12.2679	12.5605	12.7511	12.2516	12.3616	12.2424	12.2679	12.3773	12.353	12.6967	12.2679	12.3338	12.3931	12.457	12.4728	12.2679	12.207	12.6479	12.3982	12.7132	12.6618	12.4132	12.3152	12.4528	12.6789
P28667	P28667	MARCKS-related protein	Marcksl1	10.3859	9.47016	9.61106	10.2673	10.3859	10.1441	10.0212	9.76395	10.14	9.67304	10.3665	10.1441	10.353	10.353	10.6292	9.77787	10.1441	10.1545	10.0261	10.6095	9.93058	10.472	9.88056	10.6143	10.564	9.61912	10.4773	10.3804	10.6339	9.76395	9.71388	10.6194	9.76395	10.6419	10.5552	9.82084	9.53407	10.564	10.2905	10.2617	10.1054	10.3578	9.90407	10.5058	10.1602	10.3393
P28798	P28798	Granulins;Acrogranin;Granulin-1;Granulin-2;Granulin-3;Granulin-4;Granulin-5;Granulin-6;Granulin-7	Grn	11.7755	10.8913	11.5797	11.311	10.7063	10.9012	11.2013	11.1278	10.7244	11.385	10.9191	10.1545	10.582	11.8826	10.7501	11.4427	11.3227	11.5276	10.9713	9.74376	11.8288	11.1575	11.4628	10.7725	11.5518	10.8872	11.4085	10.9597	11.5229	10.9637	11.5952	10.7111	10.6837	10.582	10.5318	10.5502	10.9924	11.6086	10.8426	11.5854	10.9151	11.4799	11.4761	10.7681	10.7602	10.777
P29341	P29341	Polyadenylate-binding protein 1	Pabpc1	14.4719	14.5293	14.482	14.2384	14.2719	14.4278	14.4278	14.4515	14.4086	14.4278	14.5637	14.397	14.5637	14.4515	14.5989	14.5042	14.6446	14.3685	14.6107	14.5164	14.2183	14.1894	14.5637	14.482	14.2183	14.418	14.5412	14.5042	14.5515	14.3095	14.3685	14.2183	14.4605	14.3326	14.5515	14.3685	14.208	14.4924	14.418	14.5164	14.2814	14.3769	14.3453	14.3205	14.5515	14.3769
P29351	P29351	Tyrosine-protein phosphatase non-receptor type 6	Ptpn6	12.3931	12.2164	12.3252	12.3487	12.4815	12.211	11.5996	11.5229	12.0587	12.1658	11.4995	12.3005	12.3669	12.3291	12.0204	12.0011	12.2959	12.2769	12.3052	12.4474	12.3487	12.5547	12.3005	12.0446	12.1104	12.5605	12.4185	11.9645	12.6306	12.9655	12.4132	12.3722	11.9729	12.6856	12.8993	12.6028	12.7192	12.2959	12.006	11.9961	12.5605	12.6408	12.2516	12.4866	11.5616	12.4772
P29758	P29758	Ornithine aminotransferase, mitochondrial	Oat	14.8163	14.6689	14.7907	15.0661	15.0661	14.7348	14.9775	14.6446	14.6569	14.9897	14.7085	14.9897	14.7219	15.5755	14.804	14.747	14.6569	14.9897	14.7348	14.8456	15.1701	14.7348	14.7614	14.8878	14.8315	14.8583	14.747	15.1199	14.8878	14.622	14.9314	15.031	14.8456	15.0661	14.9019	14.8163	14.5515	14.8456	15.1199	15.1561	15.019	14.8163	14.747	14.9592	14.6806	14.9019
P30416	P30416	Peptidyl-prolyl cis-trans isomerase FKBP4;Peptidyl-prolyl cis-trans isomerase FKBP4, N-terminally processed	Fkbp4	12.1976	12.6856	13.0077	12.4185	12.4383	12.6028	12.6789	13.0473	12.9586	12.3152	12.8829	12.5322	12.658	12.2516	12.5968	12.7899	12.6915	12.4963	12.6528	12.0204	12.2214	12.2769	12.784	12.5064	12.3616	12.6856	12.8676	11.8002	12.247	12.6856	12.6666	11.7601	12.528	12.2769	11.928	12.4036	12.6719	12.4231	12.6363	12.5483	12.576	12.2959	12.291	12.1743	12.4915	12.7192
P30681	P30681	High mobility group protein B2	Hmgb2	10.057	10.7024	10.573	10.564	11.133	11.0264	9.97752	10.8177	10.5454	11.5571	10.7501	10.591	10.8131	11.0083	10.6339	10.9504	10.6419	10.9965	10.6929	11.133	10.4917	11.1932	10.7282	10.3393	11.8536	10.9675	11.5276	11.5135	11.2539	11.0083	10.7551	11.1843	10.8872	11.4193	11.77	10.8426	10.7551	11.1843	10.8656	11.7895	11.3459	10.9504	11.0531	11.9645	11.2384	11.0668
P30999	P30999	Catenin delta-1	Ctnnd1	11.942	11.9475	11.8732	12.1254	11.8345	11.8157	11.7383	12.8013	11.6685	11.8393	11.747	11.9516	12.2679	11.7245	11.9109	11.8639	12.0825	12.0446	11.6586	11.4479	12.822	11.3984	12.0718	12.1392	11.4024	11.3799	12.0671	11.6991	12.3103	12.247	11.7649	11.983	12.2025	11.8244	11.9475	11.634	11.7567	12.0632	12.0878	11.9154	12.0772	11.1883	12.1013	11.6036	11.5417	11.8288
P31230	P31230	Aminoacyl tRNA synthase complex-interacting multifunctional protein 1;Endothelial monocyte-activating polypeptide 2	Aimp1	10.7967	11.2591	10.9348	10.6239	11.0215	10.4099	11.2294	10.8829	10.8467	10.8967	11.3459	10.9273	11.1653	11.3984	11.1188	10.9886	11.0042	11.1706	10.8829	11.2154	10.3665	10.9504	10.9597	10.6796	10.6655	10.6796	10.3904	11.062	9.87483	10.9675	11.1932	10.8656	10.7638	11.1618	10.6606	10.6508	10.3354	10.043	10.5362	9.75068	10.8221	10.809	10.6194	11.0264	10.7925	10.5318
P31996	P31996	Macrosialin	Cd68	8.90245	9.63629	9.93768	9.46065	9.56074	9.6936	9.68015	9.04182	9.73768	9.50281	9.35858	9.68015	9.67304	9.58684	9.72098	9.22867	9.83757	8.8603	9.20994	9.34586	9.83757	9.40505	10.1942	9.3802	9.96666	9.8147	9.30639	9.66628	9.98413	9.57839	9.97752	9.8504	9.06763	10.057	9.51353	9.74376	9.49468	9.67304	9.73768	10.3058	10.1248	9.97242	10.3206	9.70038	9.64343	9.70038
P32020	P32020	Non-specific lipid-transfer protein	Scp2	12.4185	11.9516	12.207	11.9516	11.8201	12.0492	11.747	12.13	11.9516	11.8434	11.7097	12.3207	12.0919	11.7343	12.3722	12.0718	11.5518	12.3103	11.5417	12.4036	12.7342	13.1883	11.9607	11.6198	12.0353	11.8967	11.7895	11.8967	12.7287	11.8877	11.6991	11.7755	12.0718	12.1658	12.3576	11.5854	12.2424	12.0154	11.8157	11.9778	11.9877	12.0264	12.13	12.1392	11.6632	11.2201
P32067	P32067	Lupus La protein homolog	Ssb	13.303	13.4146	13.4819	13.5118	13.5118	13.5248	13.1431	13.0727	13.442	13.4688	13.2722	13.0538	13.4971	13.3289	13.4073	13.2841	13.1303	13.4281	13.4281	13.6374	13.245	13.3912	13.3219	13.4745	13.4073	13.4884	13.5768	13.2003	13.4281	13.3775	13.5045	13.7095	13.6374	13.5319	13.6302	13.7445	13.5319	13.5851	13.9863	13.3845	13.5851	13.7599	13.5692	13.6099	13.5613	13.8022
P34022	P34022	Ran-specific GTPase-activating protein	Ranbp1	12.8342	12.822	12.5968	12.2025	12.8723	12.8676	12.5665	12.8277	12.6198	12.7192	13.019	12.6088	12.5322	12.1435	12.4915	12.8829	12.3252	12.7237	13.0246	12.3207	12.2769	12.5428	12.5428	12.6915	12.5665	12.8569	12.528	12.8723	12.1658	12.5483	12.5809	12.1254	12.7735	12.3576	12.5373	12.862	12.291	12.457	12.7081	12.2424	12.8777	12.7458	12.528	12.7132	12.9862	12.5914
P34884	P34884	Macrophage migration inhibitory factor	Mif	13.8944	13.8417	14.0048	13.3431	13.442	13.648	14.05	13.3715	13.1431	13.8594	13.6696	14.0217	13.3775	13.5918	13.8676	13.4884	13.833	13.7445	13.6922	13.6099	14.1321	13.5529	13.7445	13.4281	13.4614	13.752	13.3912	13.5851	13.4146	13.206	13.1547	13.3715	13.7265	13.7935	13.1615	13.3577	13.7686	13.6099	13.3775	13.4971	13.5118	13.5851	13.4348	13.3912	13.4549	13.8516
P35278;P61021;Q91Z61;Q5PR73	P35278;P61021	Ras-related protein Rab-5C;Ras-related protein Rab-5B	Rab5c;Rab5b	12.3252	12.0587	12.528	11.8288	12.7237	12.3833	12.3576	12.3207	12.353	12.528	12.0632	12.6408	12.0718	11.9607	12.2214	12.2679	12.3773	12.2679	12.4185	11.7517	11.747	12.1063	12.6719	12.1878	12.3576	12.6479	12.4963	12.1791	12.1154	11.9607	12.13	11.8157	12.4036	11.9475	12.353	11.8495	12.3338	12.3669	12.2769	12.0878	12.3386	12.4383	12.571	11.4761	11.8967	12.1976
P35279;P61294;Q8BHD0	P35279;P61294;Q8BHD0	Ras-related protein Rab-6A;Ras-related protein Rab-6B;Ras-related protein Rab-39A	Rab6a;Rab6b;Rab39a	11.0668	11.2923	11.0955	11.5324	11.4427	11.1278	10.9752	10.7244	10.7925	10.7886	11.2064	11.0133	12.3487	11.1653	11.9154	10.7812	11.1794	11.5324	11.3744	11.7801	10.7886	11.5091	11.4024	11.0576	11.5996	11.3459	11.5091	11.6482	11.4136	11.6482	11.3799	12.8403	11.2829	12.4815	11.4525	12.2362	11.0489	11.5743	11.2591	12.3931	11.2829	11.6482	11.2342	11.2685	11.8393	11.5417
P35282	P35282	Ras-related protein Rab-21	Rab21	10.8382	11.2878	11.2829	10.7402	10.8738	11.1843	10.3393	11.4246	10.5695	10.6046	10.5318	10.5946	10.8298	11.4295	11.3567	11.4295	10.9151	10.7886	11.3459	10.3578	11.4947	10.6558	10.1003	10.2867	10.7316	11.1752	10.9924	10.8777	10.6929	10.67	10.3393	11.2591	11.6685	10.6796	11.5463	10.3354	10.9151	11.311	11.1188	10.353	11.5743	10.6837	11.0714	10.6339	11.5046	10.591
P35293	P35293	Ras-related protein Rab-18	Rab18	9.57839	10.1982	10.1899	9.33105	9.64964	9.79698	9.46065	9.35858	9.94918	10.2673	10.0614	9.52226	9.63629	9.82084	9.13439	9.72712	10.082	10.1054	9.8319	9.49468	8.94394	10.2673	10.2174	9.97752	10.3311	9.44036	9.66628	10.1853	8.97836	9.94918	9.93058	10.5946	9.8504	9.77193	10.5011	9.86787	10.0666	9.96666	9.6936	9.89896	9.73768	9.954	10.1652	10.0374	9.954	9.8147
P35486	P35486	Pyruvate dehydrogenase E1 component subunit alpha, somatic form, mitochondrial	Pdha1	12.4383	12.1698	11.8002	12.5483	12.3005	12.0154	12.1208	12.1435	12.006	12.0772	11.8691	11.8434	11.8434	12.0353	12.1013	12.1254	12.3005	12.2959	12.2816	11.8826	11.8393	12.0958	12.4677	12.1927	11.8288	12.006	12.0772	11.983	12.3291	11.928	11.7844	11.9923	12.0396	12.0825	12.6528	12.0264	12.0314	12.3152	12.3669	12.291	12.1658	12.0878	12.148	11.9068	12.2214	11.8691
P35550	P35550	rRNA 2-O-methyltransferase fibrillarin	Fbl	12.7511	12.5224	12.8115	12.7681	12.7287	12.6528	12.8013	12.4677	12.5914	12.6856	12.4474	12.658	13.245	13.3096	12.5224	12.9056	12.6363	12.6306	12.947	12.8723	13.1679	12.6088	12.7458	12.8723	12.822	13.0362	12.8933	12.3982	12.4618	12.8723	13.0538	12.7951	13.0667	12.8829	13.2583	12.8115	12.4293	12.9408	12.6856	13.1372	12.8569	12.9807	12.5914	12.6967	12.6028	12.8013
P35564	P35564	Calnexin	Canx	15.9069	15.8539	15.8539	15.4985	15.4585	15.7201	15.663	15.9069	15.7201	15.9964	15.6862	15.9487	15.1022	15.9069	15.9069	15.8018	15.0467	15.663	15.8018	15.9487	15.4779	15.4149	15.8539	15.8539	15.8539	15.7597	15.6055	15.6862	15.5516	15.8018	15.9964	15.3722	15.7597	15.3905	15.9487	15.3497	15.663	15.5755	15.7597	15.9487	15.6862	15.5755	15.3722	15.9487	15.3497	15.8539
P35700	P35700	Peroxiredoxin-1	Prdx1	14.8722	14.9592	14.8722	14.5875	14.9775	14.8315	14.7614	15.3324	14.9897	14.6689	14.9019	14.9314	14.5293	14.8163	14.8163	14.804	14.9775	14.7907	14.6569	14.4924	14.9314	14.7907	14.7763	14.5293	14.8722	15.0467	14.9019	14.8163	14.8163	15.3905	15.019	14.8163	15.3126	14.944	15.1022	15.031	15.4985	14.8722	15.0056	14.9314	14.8878	14.9897	15.2762	15.2552	15.2201	14.7763
P35979	P35979	60S ribosomal protein L12	Rpl12	13.833	13.7864	14.2814	14.0846	14.0407	13.9694	13.8173	13.752	13.7686	13.9024	13.8516	13.9113	14.0217	14.0301	13.9951	13.833	13.9359	14.0217	13.946	13.8676	13.6771	13.8417	13.9534	14.0846	13.9608	13.7686	13.6227	13.4614	13.5458	13.7935	13.752	13.7686	13.9024	13.8765	13.833	13.6922	13.6922	13.8594	13.9113	13.6099	13.9024	13.6546	13.7599	13.5319	13.9271	13.6374
P35980	P35980	60S ribosomal protein L18	Rpl18	14.0846	14.1163	14.2485	13.9534	14.0139	14.2719	14.0676	14.0846	14.2996	14.0846	14.3326	13.9024	14.1796	13.8765	14.0966	14.1999	14.1999	14.0407	14.2384	13.8594	13.3775	14.1689	14.1999	14.1412	13.7686	14.1999	13.9788	13.7265	13.9534	14.0591	13.9113	13.4745	14.0846	14.0301	13.8841	14.0846	13.8841	14.0217	14.1999	13.9188	14.1493	13.9694	13.9271	13.7935	14.0846	13.8241
P37040	P37040	NADPH--cytochrome P450 reductase	Por	11.3227	11.5276	11.8826	11.4947	11.1752	11.5276	11.4575	11.6431	11.5518	11.7153	11.9778	11.634	11.8536	11.4193	11.3513	11.133	11.7343	11.6736	11.7517	11.5952	11.1188	11.7755	11.7044	11.2013	10.9109	11.4799	11.6036	11.4947	11.5276	11.7755	10.9232	11.6482	11.5797	11.6586	11.4845	11.1752	11.5996	11.0764	11.3315	11.1752	11.8732	11.4024	11.0955	11.5703	11.6086	10.9063
P37889	P37889	Fibulin-2	Fbln2	14.3562	14.5164	14.3685	14.8722	14.4515	14.4086	14.5164	14.4605	14.6107	14.4086	14.3205	14.3095	14.6107	14.7763	14.6446	14.6329	15.0822	14.5164	14.5042	14.3867	15.1199	14.6446	14.747	14.4719	14.944	14.7085	15.3905	14.5875	14.9897	14.7348	15.2762	15.0467	14.8163	14.6446	14.9775	14.6806	14.7907	15.2201	14.9592	14.8163	14.6446	14.7614	15.3324	15.0822	14.4924	14.8315
P38647	P38647	Stress-70 protein, mitochondrial	Hspa9	15.2201	15.2552	14.9775	15.2013	15.2552	15.1199	15.4149	15.1199	15.0467	15.1561	15.3497	15.0661	15.2552	15.4382	15.031	15.1561	15.1701	15.1701	15.1852	15.0467	14.747	15.4779	15.2552	15.6055	15.1022	14.8878	15.2762	15.3905	15.1022	15.3126	15.3905	14.9169	15.2762	15.1341	15.4149	15.1701	15.1199	15.0661	15.4585	15.0056	15.3722	15.2201	15.5233	15.1341	15.031	15.2383
P40124;Q9CYT6	P40124	Adenylyl cyclase-associated protein 1	Cap1	13.8594	14.1493	14.0764	13.8594	14.0048	14.0846	14.0139	14.0591	14.482	14.0676	13.8594	14.2814	13.946	14.1065	14.1689	14.05	14.1163	13.9113	14.0407	14.2275	13.752	13.9188	13.9788	13.7445	14.0301	14.1894	13.9694	14.0966	14.2485	14.0301	13.9608	13.8022	13.8173	14.2275	14.0217	13.9271	13.9788	14.0966	13.9951	13.9113	13.8765	14.0966	14.1689	14.2485	14.0764	14.0764
P40142	P40142	Transketolase	Tkt	14.05	14.0217	14.0591	14.1796	14.0966	14.1412	14.1412	13.8676	14.0301	14.0764	14.1163	14.0048	14.0139	14.1493	13.9024	14.0048	14.1412	14.0966	14.0676	14.482	13.9188	14.05	13.6922	14.0139	14.3453	14.4515	14.0217	14.1493	14.3205	14.2719	14.0966	14.1796	14.3095	14.418	14.0139	14.5293	14.1796	14.4383	14.2275	14.1321	14.2719	14.2912	14.1412	14.1321	14.2275	14.3685
P40240	P40240	CD9 antigen	Cd9	9.73274	9.3802	8.70916	9.11471	9.62721	9.19565	9.19565	9.64964	9.33105	9.26327	8.94394	9.22867	9.91	8.70916	8.70916	9.64343	9.20994	9.24547	8.94394	9.73768	9.01128	9.62721	9.4503	8.59762	8.70916	9.09169	9.48764	8.94394	9.71388	8.8603	9.33105	8.90245	9.09169	8.94394	9.64964	9.1535	9.19565	8.94394	9.17407	9.17407	9.13439	9.31743	8.70916	8.90245	9.77193	9.01128
P40630	P40630	Transcription factor A, mitochondrial	Tfam	9.54239	9.55108	10.4412	10.6143	9.8147	9.95992	10.1498	9.54239	10.0614	10.2617	10.1003	10.1107	10.5695	9.61912	10.082	10.2372	9.58684	9.17407	10.2673	10.043	10.2867	9.49468	9.92572	9.79698	10.8131	10.2032	9.24547	10.0101	10.0952	9.89896	10.057	10.1652	10.1197	9.95992	10.522	10.1853	10.3058	9.88056	9.91496	10.2124	10.3959	10.4185	9.6581	10.1853	10.1899	10.4412
P41105	P41105	60S ribosomal protein L28	Rpl28	14.2719	14.5735	14.0139	15.5755	14.6933	14.3326	14.397	14.4278	14.2605	14.2814	14.5164	14.418	14.747	14.2719	14.5164	14.6107	14.3685	14.3769	14.418	14.5515	14.482	15.019	14.5735	14.8315	14.3867	14.5042	14.4719	13.9359	13.9951	14.3867	14.1894	14.4924	14.5875	14.747	14.2485	14.6329	14.3326	14.4719	14.2605	14.4086	13.9788	14.4383	14.5735	14.1999	14.418	14.1412
P41731	P41731	CD63 antigen	Cd63	11.9024	11.8201	10.5011	12.457	11.983	12.0772	12.4963	11.7567	11.6632	12.3487	11.5797	12.7899	12.0825	11.0215	12.006	11.6933	9.01128	11.5046	12.3103	12.2721	10.5454	11.8732	11.3656	11.5952	11.1794	11.5616	10.233	11.0215	10.3904	11.2294	11.3408	10.7886	11.1188	11.2733	10.6929	11.153	11.0855	11.5571	11.062	10.7602	11.2779	11.1421	10.7362	10.4149	11.467	12.2261
P42125	P42125	Enoyl-CoA delta isomerase 1, mitochondrial	Eci1	11.4136	11.5374	10.8131	12.1976	11.8288	11.3887	11.6036	11.8434	11.0443	11.7844	11.2733	11.6482	10.7157	11.3618	11.7343	10.8738	11.3184	11.467	11.5463	11.5091	11.2973	11.1421	11.5854	11.6138	11.6632	11.0714	11.2637	11.634	11.634	11.5518	11.6482	11.3146	11.5905	11.6138	12.006	10.7681	11.2878	11.2685	11.6838	11.2779	11.8101	11.4381	11.2201	11.8594	11.385	11.6482
P42208	P42208	Septin-2	2021-09-02	10.7362	11.1932	11.2342	10.5552	10.4052	10.9109	10.0046	10.6746	10.6974	10.7282	10.7812	10.6558	9.97242	11.1883	10.2954	10.4512	10.6463	10.67	10.9382	11.1421	10.777	11.0531	10.2279	10.8057	10.2997	10.2997	10.9151	9.4503	10.1982	11.133	10.3311	11.0264	10.8382	10.7362	11.0443	11.0764	10.67	10.3103	11.0042	10.6796	10.4458	11.0443	10.1441	10.8341	10.8131	11.1843
P42225	P42225	Signal transducer and activator of transcription 1	Stat1	11.1001	10.5399	10.7157	10.2867	11.0855	10.6558	10.942	11.0264	10.2576	10.8131	10.5997	10.522	10.8057	10.3904	10.7886	10.14	10.4917	10.3152	10.4322	10.6606	10.9504	9.87483	10.3757	11.1001	11.2591	10.72	10.6508	11.1706	10.4773	10.8426	10.809	10.4275	11.1234	10.8382	11.3146	11.2294	10.9012	10.5174	11.4381	11.1141	11.1752	10.9348	11.3063	10.8872	11.1575	10.6796
P42932	P42932	T-complex protein 1 subunit theta	Cct8	14.5042	14.6329	14.5875	14.5042	14.6689	14.622	14.482	14.804	14.7348	14.6329	14.5412	14.622	14.5515	14.3867	14.7085	14.6689	14.7085	14.5515	15.0056	14.2719	14.1412	14.3562	14.7348	14.4605	14.4605	14.5637	14.3769	14.6689	14.1689	14.5042	14.6329	14.1894	14.5412	14.5293	15.0661	14.3095	14.5735	14.418	14.3453	14.3769	14.3769	14.4924	14.4086	14.5412	14.7085	14.482
P43274;Q07133	P43274	Histone H1.4	Hist1h1e	13.1083	13.2391	13.5179	12.5373	12.3152	13.3984	13.1946	12.7458	13.0134	12.3252	13.3167	12.9807	13.3167	12.0154	12.8676	13.4146	12.528	13.2003	13.4549	12.4132	13.0473	12.2816	12.8777	12.4528	13.3715	14.0407	13.1028	13.303	12.658	13.2514	13.124	13.9188	14.0764	13.5692	13.1883	13.7686	13.5613	13.7024	13.2514	13.9608	14.0139	13.6922	13.4688	13.4971	13.8594	13.6227
P43276	P43276	Histone H1.5	Hist1h1b	13.1745	13.0246	13.3984	12.7458	13.0971	13.042	12.9758	13.1946	13.0538	13.0919	13.303	12.9122	12.9408	12.8723	12.9586	13.2125	12.9528	13.1192	12.9586	12.7789	13.4217	12.9977	12.9056	12.9283	13.245	13.181	13.1132	13.2722	13.0607	13.1372	12.7081	12.9977	13.1372	12.9655	12.7681	13.2514	13.1132	13.206	13.2195	13.5248	13.3845	13.2514	13.1372	13.0538	13.2841	13.0473
P43277	P43277	Histone H1.3	Hist1h1d	15.7597	15.7201	15.663	16.2164	15.6055	15.9487	15.6862	15.8018	15.663	15.7597	16.375	15.3905	15.8018	15.4585	15.5516	16.159	15.2201	16.0462	15.9069	15.7201	15.8018	15.663	15.7201	15.9487	16.3229	16.4375	16.1002	16.3229	16.159	15.9487	15.7597	16.159	16.159	16.2844	15.7597	16.3229	15.9964	16.3229	15.9964	16.7486	16.4375	16.4375	15.9964	16.5692	16.2844	16.1002
P45376	P45376	Aldose reductase	Akr1b1	13.1372	12.7287	12.6967	12.5665	12.7565	12.8829	12.4085	12.8403	12.784	13.0607	12.9977	12.9977	12.6967	12.5968	12.7287	12.862	12.9977	12.6915	12.7132	12.9931	12.5547	12.8342	13.0538	12.4293	12.576	12.3291	12.5914	13.1679	13.0022	12.6028	12.7342	12.4618	12.5483	12.8777	12.7237	12.247	12.6967	12.6243	12.7287	12.434	12.5968	12.4424	12.8993	12.1254	12.6915	12.3669
P45377	P45377	Aldose reductase-related protein 2	Akr1b8	10.2867	8.97836	10.1751	9.56074	10.223	9.67304	10.2617	8.59762	9.85545	9.20994	9.13439	9.70656	9.90407	9.80268	8.8603	9.60397	9.34586	9.31743	9.36781	8.97836	9.70656	9.06763	9.27641	9.40505	9.73274	9.34586	9.44036	8.8603	9.13439	9.13439	10.1498	9.70038	9.97242	8.70916	9.50281	10.5454	10.0526	9.47016	10.2714	9.93768	10.2533	9.73768	9.56074	10.6463	9.09169	10.4866
P45952	P45952	Medium-chain specific acyl-CoA dehydrogenase, mitochondrial	Acadm	10.3311	10.6558	9.75068	10.7852	10.1441	10.208	11.0668	10.0526	10.582	10.4554	10.6606	10.5695	9.82649	10.4149	10.5997	10.4099	10.0212	10.4369	10.5058	10.7551	10.6292	10.4963	10.1799	10.1545	10.8698	10.4369	10.7681	10.7362	10.2673	10.4185	11.0714	9.87483	10.4679	10.2426	10.6558	10.2426	10.5174	10.0771	10.7725	10.7886	10.4773	10.5454	10.1545	10.6796	9.98962	10.6095
P46061	P46061	Ran GTPase-activating protein 1	Rangap1	10.5776	10.9063	10.3058	10.9109	11.4902	10.9965	9.88056	10.1305	10.67	10.9504	11.5324	10.9965	12.4618	12.1616	10.1498	12.3576	11.1752	11.062	11.2294	9.71388	11.4799	12.7681	10.9109	12.3207	12.0204	11.7245	9.57839	11.3799	10.043	10.7501	10.4149	11.3656	10.8517	11.8732	11.1094	10.0771	9.98962	10.8257	11.0668	10.2174	11.2591	10.9273	10.423	11.0443	10.082	9.40505
P46460	P46460	Vesicle-fusing ATPase	Nsf	10.4812	10.5318	10.4149	10.9382	10.9694	10.472	9.57839	10.3804	10.5362	10.7812	10.4512	10.7812	10.1982	10.2761	10.6746	10.4004	10.4812	10.0714	10.6746	10.0526	11.2487	10.8777	10.6837	10.6508	11.1234	9.99445	10.8559	10.8382	10.6837	10.6606	10.72	10.9459	10.7725	10.1899	11.3656	10.4679	10.591	10.8872	10.1602	10.4149	11.1706	10.8467	10.7725	11.0215	10.4917	9.96666
P46471	P46471	26S protease regulatory subunit 7	Psmc2	11.8495	12.1254	11.8288	11.8495	12.1254	12.4528	12.1616	12.286	12.0958	12.0919	11.9691	11.8201	12.1927	11.5135	11.9877	12.291	12.0492	11.7895	12.4424	12.4231	12.0958	11.7293	12.434	12.0492	12.6306	12.4085	12.0446	12.3152	11.8244	12.2261	12.4474	12.1392	12.5064	11.9367	12.5665	12.3052	12.1254	12.576	11.942	12.4772	12.1927	12.4293	12.5483	11.9923	12.0446	12.6363
P46638;P62492;Q9WTL2	P46638;P62492	Ras-related protein Rab-11B;Ras-related protein Rab-11A	Rab11b;Rab11a	13.3289	13.4348	13.2271	13.6227	13.7265	13.4971	13.648	13.6696	13.5851	13.6099	13.6173	13.6771	13.7174	13.7935	13.7265	13.6173	13.5319	13.4549	13.6771	14.0048	13.8022	13.6696	13.4745	13.5851	14.0966	13.601	14.1321	13.3219	13.5613	13.6616	13.5851	13.3577	13.6696	13.4073	13.9608	13.0022	13.6099	13.2968	13.3845	13.7024	13.6227	13.5248	13.3219	13.4281	13.6099	13.442
P46735	P46735	Unconventional myosin-Ib	Myo1b	12.0541	12.1878	12.286	12.3207	12.1571	12.3487	11.7949	12.2959	11.8967	12.6363	11.9563	12.528	12.5547	11.7567	12.6856	11.6736	11.9234	11.6838	12.5115	12.3338	12.9182	12.2564	11.4718	11.2064	12.1927	12.1342	12.3103	12.0446	12.3052	11.385	12.1571	12.211	12.148	12.6137	12.4085	12.2516	11.8101	12.3103	12.3291	12.207	12.6618	12.2769	12.3773	11.8393	12.1013	11.9323
P46978	P46978	Dolichyl-diphosphooligosaccharide--protein glycosyltransferase subunit STT3A	Stt3a	13.278	13.2125	13.1745	12.8569	13.1547	13.1028	12.9056	12.9862	12.7511	13.1946	12.8403	13.3715	12.8888	13.1883	13.7775	12.8993	13.0022	12.8993	13.0022	13.1547	12.4815	13.1132	13.3431	12.8013	12.9758	13.0538	13.4745	13.245	12.8277	13.0607	13.1303	13.6173	12.947	13.8417	13.0134	12.5665	13.2514	12.9931	13.1303	13.2195	13.245	13.303	13.1083	12.8676	13.1615	13.4549
P47738;Q62148;Q9JHW9;Q9CZS1	P47738	Aldehyde dehydrogenase, mitochondrial	Aldh2	14.5875	14.8163	14.5293	15.9069	14.747	14.747	14.5735	14.5042	14.4924	14.4719	14.4278	14.944	14.4278	14.6806	14.3205	14.397	14.7219	14.6689	14.804	14.6689	14.7763	14.8315	14.9314	14.7348	14.6446	14.3205	14.5989	14.4924	14.7348	14.6689	15.2201	14.5515	14.8583	14.5989	15.031	14.8722	14.4605	15.1561	14.5042	15.0661	14.747	14.6446	14.9169	14.7085	14.622	14.944
P47753	P47753	F-actin-capping protein subunit alpha-1	Capza1	11.1706	11.3513	10.6558	11.6431	11.385	11.0489	11.0349	11.4024	11.6838	11.2201	11.0183	11.4336	10.9675	12.2564	11.0905	10.9675	11.2201	11.3227	10.5695	11.5996	11.4628	11.4381	11.2294	11.3273	11.0489	11.4479	11.5854	11.8732	11.5996	11.1706	11.8288	11.5463	11.1653	10.5318	11.7949	11.211	10.4679	11.3273	11.6885	10.8777	11.6736	11.1752	10.9597	11.5463	11.0183	11.8101
P47754	P47754	F-actin-capping protein subunit alpha-2	Capza2	12.1743	12.4293	12.3291	12.0878	12.4677	12.4815	11.9516	12.3877	12.4185	12.2816	12.4528	12.3386	12.3005	12.0825	12.3152	12.353	12.2261	12.2214	12.4963	12.1976	11.9778	11.983	12.0587	12.7735	11.9475	12.207	11.9607	12.4293	12.0011	12.1658	12.3052	11.8393	12.2816	12.1791	12.2261	12.1342	12.4036	11.9645	11.8002	11.8877	12.0541	12.1527	12.0396	12.0919	12.4036	12.3487
P47757	P47757	F-actin-capping protein subunit beta	Capzb	11.7383	11.8052	11.9068	11.2923	11.7097	11.4947	11.8345	11.8967	12.0264	11.4799	11.4246	12.0446	11.8052	11.5417	11.7044	11.8052	11.983	11.4761	12.0878	11.6198	11.8434	11.3459	11.5664	11.5463	11.5703	11.7097	11.5324	11.4902	11.7097	12.0632	11.8157	11.3707	11.4947	11.5905	11.2829	11.8536	10.7925	12.4474	11.1618	11.3063	11.5374	11.5417	11.4246	11.8201	11.8002	11.5905
P47791	P47791	Glutathione reductase, mitochondrial	Gsr	10.043	10.0862	10.0666	10.0046	10.4275	9.57839	9.30639	9.6936	9.98413	9.62721	9.41765	10.1353	9.75068	9.61106	9.85545	9.68715	9.92038	9.8147	9.56074	9.82649	9.97242	10.0714	9.50281	9.06763	10.2617	9.954	10.3436	9.61912	9.22867	10.1899	10.0771	10.5399	9.62721	10.4099	9.41765	10.082	9.98413	9.87483	10.1248	10.3757	9.99939	9.98413	10.3152	10.423	10.1853	9.33105
P47911;REV__O55126	P47911	60S ribosomal protein L6	Rpl6	14.7219	14.7348	14.8315	14.4086	14.3326	14.5989	14.7348	14.7763	15.0056	14.7763	14.8583	14.7614	14.8315	14.4719	14.4515	14.9019	14.747	14.7763	14.7614	14.747	14.0846	14.6933	14.6689	14.9592	14.8583	14.6933	14.5735	14.4086	15.0661	14.804	14.5293	14.4383	14.3562	14.4383	14.482	14.482	14.5293	14.6933	14.7085	14.3453	14.4924	14.5637	14.7348	14.5735	14.6107	14.7614
P47915	P47915	60S ribosomal protein L29	Rpl29	12.7237	12.0825	12.4677	12.3152	12.2424	12.457	12.3833	12.207	12.3103	12.457	12.6479	12.286	12.6137	12.4677	12.3982	12.2626	12.3982	12.6967	12.2626	12.9346	11.9475	12.5224	12.4815	12.3616	12.4963	12.5428	12.571	12.5322	12.4677	12.006	12.0878	12.6719	12.4866	12.4963	12.3487	12.3487	12.1833	12.4915	12.3773	12.7681	12.4772	12.0446	12.2679	12.4474	12.286	12.9586
P47955	P47955	60S acidic ribosomal protein P1	Rplp1	12.7899	12.1342	12.2516	12.3982	12.4528	12.3982	12.3252	12.0825	11.5463	12.4036	12.1571	11.7949	12.2261	11.9068	12.148	12.4677	11.9154	12.2816	12.1927	12.207	12.247	12.3291	11.9191	12.2025	12.1833	11.8928	12.0396	11.747	12.13	11.6933	11.928	11.7153	11.8345	11.747	11.7293	12.1571	12.353	12.2261	12.5968	11.8732	12.6137	12.3833	12.1392	12.9231	12.1616	12.0264
P47962	P47962	60S ribosomal protein L5	Rpl5	14.0301	13.9863	14.3095	13.9863	14.208	14.1243	14.0764	14.0217	13.9113	14.1163	14.0966	13.9951	14.3095	14.0966	14.0139	14.2485	13.9534	14.2183	13.8417	14.0591	14.418	14.4515	13.9188	14.2384	14.2996	14.0591	14.0301	13.8594	14.2814	13.7864	13.833	13.9534	14.1689	13.946	13.8092	13.648	13.9271	14.0846	13.7599	13.9863	13.9113	14.1065	14.2814	14.0591	13.7174	14.4515
P47963	P47963	60S ribosomal protein L13	Rpl13	14.6446	14.482	14.8583	14.3205	14.7085	14.7763	14.8583	14.397	14.7219	14.7219	14.7763	14.5164	14.6446	14.9775	14.7219	14.7763	14.4515	14.7219	14.8878	14.3769	13.9788	14.6689	14.8315	14.7085	14.622	14.804	14.5637	14.3685	14.1412	14.5515	14.2719	14.4719	14.6933	14.5637	14.397	14.3562	14.3562	14.5042	14.8583	14.4605	14.7085	14.7348	14.4719	14.4086	14.4719	14.6446
P47964	P47964	60S ribosomal protein L36	Rpl36	10.2714	10.1602	9.96666	10.3152	10.3705	10.5362	10.8738	10.2032	10.5502	10.5862	10.9151	10.3665	10.0322	9.99445	10.5362	10.4554	10.2714	10.0046	10.5862	10.2032	9.63629	10.3393	10.3804	10.7244	10.043	10.3152	10.5776	10.5101	9.31743	10.6837	10.67	9.77787	10.2714	10.2174	9.98962	10.0261	11.0392	10.2426	9.6581	9.83757	10.2997	10.0862	10.4595	10.5011	10.6339	9.82084
P48036	P48036	Annexin A5	Anxa5	15.4985	15.3905	15.3126	15.8018	15.3126	15.3324	15.292	15.1022	15.2383	15.3324	15.3905	15.4779	15.1701	15.5233	15.1022	15.2383	15.2013	15.4585	15.3497	15.4585	15.7597	15.2201	15.4779	15.3497	15.4382	15.2762	14.8878	15.4985	15.5233	15.2201	15.5516	15.6055	15.3905	15.4149	15.6313	15.3722	15.292	15.5516	15.3126	15.8018	15.4779	15.5233	15.663	15.5233	15.4985	15.2552
P48428	P48428	Tubulin-specific chaperone A	Tbca	9.98413	10.522	10.8257	9.77787	10.0212	10.3859	10.7157	10.4322	10.2867	10.9382	9.77787	10.4322	10.3578	10.0714	10.2174	10.3904	10.6095	10.082	9.84374	10.1441	10.522	10.7638	10.4275	10.2997	10.0771	11.0083	10.6339	9.70656	10.5318	10.573	10.2279	10.591	10.1652	10.6143	11	10.043	10.6508	10.5058	10.0952	10.8559	10.0212	10.4773	10.6239	10.6606	10.4275	10.6463
P48678	P48678	Prelamin-A/C;Lamin-A/C	Lmna	16.4375	16.159	16.159	16.4375	16.3229	15.9964	15.9964	16.2844	16.4992	16.3229	15.9964	16.2844	16.2164	16.4375	16.2844	16.2844	16.4375	16.2844	16.5692	16.0462	15.8539	16.2844	16.2844	16.1002	16.2844	16.2844	16.2164	16.2844	16.3229	16.4375	16.2844	16.375	16.1002	16.3229	16.2164	16.375	16.3229	16.159	16.2844	16.2164	16.159	16.2164	16.2164	16.375	16.1002	16.375
P48771	P48771	Cytochrome c oxidase subunit 7A2, mitochondrial	Cox7a2	10.801	10.6655	11.0855	10.1248	10.7725	11.2294	11.1379	10.6194	10.8698	10.8829	10.8698	10.9109	10.9504	10.7157	10.6419	10.8131	11.2342	10.6837	10.4917	11.1843	10.5058	11.1465	11.1794	10.7501	10.7501	10.7362	10.745	10.1148	10.4554	9.86787	10.233	10.5143	10.3804	10.208	10.1054	10.4641	10.3959	10.573	10.2426	10.5399	10.1799	10.1498	10.5946	10.7638	10.3393	9.75068
P48962	P48962	ADP/ATP translocase 1	Slc25a4	14.1412	14.0591	13.6302	14.747	14.3562	14.05	14.4086	14.0048	14.1321	14.0217	14.2485	14.0591	14.2275	14.1796	14.1592	13.9271	14.1796	14.2384	14.5989	13.6922	13.8516	14.1321	14.1321	14.0676	13.8594	14.2996	13.9113	14.1592	14.397	14.3769	14.5637	14.6446	14.1065	14.2996	14.5735	14.2384	14.1321	14.3453	14.5515	14.6806	14.3453	14.1796	14.0846	14.1796	14.5164	14.1592
P49312	P49312	Heterogeneous nuclear ribonucleoprotein A1;Heterogeneous nuclear ribonucleoprotein A1, N-terminally processed	Hnrnpa1	13.8765	13.833	13.7864	14.05	13.8173	13.8173	13.7024	13.7599	13.8594	13.8417	13.7686	13.6173	13.9534	13.9024	14.1065	13.7599	13.8594	13.9024	13.8516	13.9024	13.8241	13.9694	13.8022	14.05	14.0591	13.833	14.0966	14.2384	14.0966	13.8594	13.9863	14.1412	13.8944	13.9694	14.208	14.1592	13.9024	13.9359	14.1796	14.0048	13.946	13.9113	14.1592	14.1065	13.9359	14.1243
P49710	P49710	Hematopoietic lineage cell-specific protein	Hcls1	10.6655	10.4185	10.6339	10.8698	10.9694	10.7402	10.423	10.777	10.8177	10.4963	10.1441	10.5399	10.8603	10.745	10.8829	9.70038	10.8257	10.522	10.9273	9.80886	10.1652	10.7024	11.4193	10.5011	10.6746	10.353	10.8913	10.3267	10.5695	10.8777	11.0264	10.2954	10.4004	10.5997	10.9504	10.4963	11.5374	10.3206	10.3393	10.5946	11.3513	10.5997	10.6339	10.7886	10.5454	10.1899
P49717	P49717	DNA replication licensing factor MCM4	Mcm4	12.9182	13.2003	12.8521	13.8841	12.9709	12.7789	12.5483	12.7342	12.3931	13.1028	12.9231	12.8463	13.3577	12.947	13.2195	12.8064	12.0958	13.0786	12.8993	13.5045	12.9807	13.2514	12.9408	13.1679	13.3984	13.1946	13.4688	13.1745	12.8676	13.245	13.8092	13.833	13.303	13.7686	13.5384	13.5248	12.9182	13.4819	13.1679	13.9271	13.0134	12.8829	13.2901	13.3219	13.0727	13.5458
P49718	P49718	DNA replication licensing factor MCM5	Mcm5	11.5952	11.7245	11.6138	10.8057	11.8495	11.5616	10.8131	11.4085	11.4761	11.3459	11.7199	11.8639	11.1046	11.336	11.5905	11.5743	11.4193	11.4246	11.6036	11.3618	11.385	11.6632	11.5324	11.5854	12.0671	11.3744	11.8967	11.3618	11.5091	12.2679	11.9234	11.4845	11.6482	12.006	11.4575	11.2878	11.6586	11.7517	11.6788	11.8928	11.6685	12.1104	11.8967	11.8244	11.9234	11.9729
P49722	P49722	Proteasome subunit alpha type-2	Psma2	12.3877	11.6285	11.4718	12.1392	11.8967	11.634	12.0825	11.7245	11.5996	11.9691	11.6198	12.2626	11.5996	12.5605	11.0531	11.6198	11.1379	11.4947	11.8002	10.7244	11.7428	12.4815	11.7383	11.3984	11.4845	11.5854	11.0042	11.6933	11.7153	11.7044	12.4383	11.6036	11.6431	11.1094	11.0349	11.5374	11.3936	11.8244	11.7801	11.3408	11.7153	11.8826	11.3315	11.8826	11.4246	10.9796
P49817;P51637	P49817	Caveolin-1	Cav1	12.9283	13.042	12.8777	12.4132	12.947	12.7081	12.7458	13.1745	12.6028	12.7287	13.0362	12.9758	12.822	12.8013	12.862	12.822	13.019	12.7951	13.2968	12.5968	11.9961	13.019	12.8933	12.5547	12.4866	12.3103	12.658	13.1547	12.5914	12.4963	12.5015	12.3052	12.7619	12.8013	12.5115	12.6856	12.4618	12.9122	12.8569	12.5864	12.4528	12.3877	12.3722	12.6137	13.0919	12.8723
P50247	P50247	Adenosylhomocysteinase	Ahcy	13.1615	13.0727	13.0786	13.5692	13.3096	13.1946	13.0667	13.3364	13.3096	13.1132	13.1883	13.3364	13.4614	13.1192	12.9231	13.2901	13.3912	13.1883	12.8342	13.3845	13.2968	13.1745	13.0971	13.5179	13.6173	12.8277	13.3845	13.265	13.124	13.4971	12.8676	13.3644	13.1547	13.265	13.0919	13.3506	13.3364	13.3715	13.3644	13.5118	13.0538	13.1615	13.278	13.1679	13.0473	13.7445
P50516	P50516	V-type proton ATPase catalytic subunit A	Atp6v1a	12.8521	12.8829	12.6408	12.6479	12.5547	12.5428	12.6306	13.1303	13.5319	13.2391	12.5914	13.9188	12.8403	12.8888	12.5547	12.9862	13.3775	12.8676	12.4293	12.6088	12.7237	12.5169	13.0077	13.0246	13.0362	13.3219	12.9122	13.9271	13.8022	13.3364	12.7511	12.822	12.4963	12.6306	12.247	12.8342	13.5118	13.2125	13.042	12.9408	13.1547	12.8993	13.4549	12.8993	13.181	13.0607
P50518;Q9D593	P50518	V-type proton ATPase subunit E 1	Atp6v1e1	11.2431	10.7725	11.4761	10.9191	10.9597	11.2591	10.5776	11.2637	11.0576	11.1046	11.062	10.7362	11.0489	12.3616	10.14	11.0668	10.573	10.777	10.0952	11.4761	10.6655	11.1001	11.5183	11.4761	10.0212	11.4193	11.2294	11.0855	11.1966	11.7343	11.8495	11.1188	11.5135	11.4024	11.4336	11.2201	11.5135	10.1248	10.8517	10.7063	10.4866	11.4995	11.3744	11.7383	10.6292	11.5046
P50543	P50543	Protein S100-A11	S100a11	13.7265	13.8944	13.9608	12.7951	14.1243	13.9534	13.8676	14.1065	13.8944	13.6616	14.0048	14.0139	13.8594	13.2901	13.9534	13.8417	13.5179	13.8022	13.7095	13.946	14.3769	13.5179	13.5851	13.3506	13.6099	13.8022	13.2003	13.736	12.9758	13.1946	13.5692	13.2514	13.5458	13.6922	13.5613	13.3912	13.5692	13.4348	13.8241	13.6696	13.3167	13.1946	13.3984	13.7095	13.601	13.5045
P50544	P50544	Very long-chain specific acyl-CoA dehydrogenase, mitochondrial	Acadvl	11.77	11.7949	11.5417	11.1234	11.1421	11.6586	10.8872	12.006	11.8434	11.2384	11.7343	11.4799	11.3315	11.3146	11.6285	11.4761	11.5183	11.3936	11.8288	11.9645	11.4336	11.4295	11.4381	11.4947	12.0919	11.3273	11.8732	12.1571	11.6431	11.0392	11.5183	12.0772	11.4336	11.8594	11.7601	11.385	11.7044	11.9729	11.9475	11.6138	11.5664	12.0632	12.1208	11.7517	12.0492	11.8244
P50580	P50580	Proliferation-associated protein 2G4	Pa2g4	13.181	13.3845	13.4549	13.3715	13.3364	13.4146	13.2391	13.0861	13.3289	13.4884	13.4971	13.4971	13.3219	13.2325	13.2841	13.2271	13.3984	13.245	13.4745	13.5851	13.7024	12.9758	12.8829	13.3715	13.4884	13.6374	13.448	13.3167	13.5529	13.7445	13.4971	13.3845	13.5851	13.5384	13.206	13.4073	13.5529	13.5045	13.601	13.3167	13.5179	13.4549	13.7174	13.3845	13.5529	13.265
P50637	P50637	Translocator protein	Tspo	11.4947	11.5854	11.7293	12.1658	11.3618	11.1966	10.6463	11.2342	10.8559	9.09169	10.8341	10.7244	11.311	11.0133	11.5046	11.3513	11.1046	11.2487	12.3833	12.6618	12.9122	12.9586	11.9024	12.5968	12.3103	11.3936	12.457	10.233	12.4528	11.4947	13.206	12.4728	12.6408	12.7565	13.0312	12.6915	11.3408	12.3443	11.6242	12.6789	11.6086	12.3291	12.0353	10.5399	11.8691	11.1575
P51150	P51150	Ras-related protein Rab-7a	Rab7a	13.0134	13.2195	13.1946	12.6789	13.3577	13.0971	13.2841	13.1491	12.9655	13.3984	13.3219	13.0312	13.0727	13.3219	13.0786	13.1615	13.2391	13.1547	13.3506	13.0667	12.862	13.0607	12.8277	13.1083	12.8463	12.9408	13.0919	12.9977	12.947	13.0861	13.2722	13.0246	12.9122	12.9231	13.1491	12.9182	12.6479	12.7619	13.0786	13.0246	13.1303	13.042	12.9182	13.1491	13.0538	13.2271
P51174	P51174	Long-chain specific acyl-CoA dehydrogenase, mitochondrial	Acadl	12.784	12.4728	12.3982	12.2626	12.3103	12.3207	11.9154	11.5417	12.2516	12.0204	12.2959	12.006	12.3931	12.3877	12.3207	11.942	12.5064	12.1104	12.5483	12.3005	12.1878	12.0825	12.3616	12.1698	12.1063	12.2516	12.1063	12.862	12.4132	12.5428	13.4614	12.6479	12.8342	12.4293	13.0246	12.7132	12.2362	12.0878	12.571	12.9283	12.6967	12.0492	12.5547	11.7949	12.5428	12.3338
P51410	P51410	60S ribosomal protein L9	Rpl9	10.2805	10.8698	10.8913	11.0855	11.062	11.0083	10.6339	10.8603	11.211	10.9311	10.942	10.9846	11.0183	11.0668	10.9637	11.0805	9.76395	10.7551	10.3487	10.2714	11.2685	10.9924	10.7886	11.4295	11.1618	11.0264	9.92038	11	10.6508	10.7967	10.777	10.1498	10.7551	11.133	10.7316	10.7925	10.6746	11.2733	10.7602	11.2013	10.5776	10.7316	11.1141	10.3393	10.423	11.1794
P51432	P51432	1-phosphatidylinositol 4,5-bisphosphate phosphodiesterase beta-3	Plcb3	10.4322	10.6292	10.1545	10.1652	10.8382	10.4275	10.6881	10.582	10.6463	10.3058	10.9311	10.7501	9.64964	11.3184	10.4052	10.6383	11.0805	10.6292	10.2905	10.7282	10.7638	9.79028	11.0714	10.4512	11.0215	10.6655	10.043	10.7886	11.0133	10.6929	9.86232	11.0668	9.64343	10.0212	10.9886	10.573	10.1107	10.9796	10.3152	11.2064	10.7244	10.9459	11.0489	10.9504	10.8559	10.6837
P51859	P51859	Hepatoma-derived growth factor	Hdgf	12.5015	12.457	12.0587	12.9182	12.2214	12.13	12.4293	12.4772	12.2816	12.3338	12.4036	12.8013	12.0011	12.5015	12.0587	12.0353	12.4085	12.1392	12.2679	12.7619	12.2626	12.7458	12.4383	12.4963	12.2959	12.2362	12.6528	12.3487	12.457	12.4036	12.207	12.0825	12.3877	12.286	12.3207	12.13	12.3773	11.7097	12.1104	12.247	12.5373	12.1791	12.286	12.4185	12.2564	11.942
P51863	P51863	V-type proton ATPase subunit d 1	Atp6v0d1	11.4628	11.1575	10.8426	12.0204	11.3315	11.0714	10.9846	11.3022	11.4525	11.2591	11.1141	11.3063	11.3707	11.6482	11.5091	11.2201	11.3618	11.5571	11.0443	11.2637	11.2923	11.3227	11.5135	11.9729	11.2779	10.9273	11.4381	10.9504	11.5463	11.5797	11.3744	11.2487	10.9546	11.3984	11.2685	11.6885	10.8517	11.0489	11.2637	11.7293	11.153	11.0531	11.5229	11.5743	11.0531	11.4246
P51881	P51881	ADP/ATP translocase 2;ADP/ATP translocase 2, N-terminally processed	Slc25a5	15.5516	15.2383	15.5516	15.2383	15.7597	15.3722	15.2383	15.2013	15.3497	15.5233	15.3722	15.292	15.2762	15.019	15.2552	15.3722	15.3497	15.2013	15.4382	15.5233	14.8878	15.1022	15.0822	14.6933	15.0661	15.0056	14.9169	15.2762	14.8315	14.8163	15.0661	14.7614	14.8315	14.9592	15.0056	14.9592	15.0822	15.1341	15.0661	15.3324	15.1852	15.031	14.804	15.1199	15.3126	14.804
P52480;P53657	P52480	Pyruvate kinase PKM	Pkm	16.3229	16.6552	16.0462	16.9523	16.4992	16.6552	16.4375	15.9487	16.375	16.2164	16.6552	16.375	16.5692	16.375	16.4992	16.1002	17.2003	16.3229	16.2844	16.375	16.375	16.3229	16.4992	16.4375	16.5692	16.375	16.5692	16.6552	16.5692	16.8386	16.4992	16.5692	16.6552	16.7486	16.375	16.159	16.8386	16.375	16.3229	16.375	16.375	16.375	16.9523	16.3229	16.4992	16.4375
P53026	P53026	60S ribosomal protein L10a	Rpl10a	13.7599	14.0048	13.9694	13.9608	13.9188	13.736	14.1999	13.9024	13.9863	14.0407	13.9359	14.0301	13.8841	14.0846	14.1894	14.0301	14.0139	14.0676	14.05	13.7599	13.8594	13.7024	13.833	13.9788	14.0407	13.8944	13.7686	13.9951	14.3326	13.8173	13.7095	13.7864	13.9534	14.0407	13.7935	13.5384	13.9534	13.7935	14.1592	13.9534	14.2485	13.9271	13.8516	14.4719	14.05	13.9359
P53994;P59279	P53994	Ras-related protein Rab-2A	Rab2a	11.9691	12.1927	11.8536	12.0718	11.336	11.5091	12.2424	11.8732	12.0541	12.0492	12.3005	11.9024	11.9877	11.0392	11.747	11.9961	11.7949	11.8101	12.1616	12.0772	11.8639	11.2487	12.207	11.928	11.6198	12.0541	11.6838	12.0353	11.9516	12.0264	11.7517	12.1013	11.9563	11.8777	11.6632	11.9563	12.247	11.8345	11.9563	12.0718	11.7649	12.1616	12.2025	11.9516	12.3669	11.5952
P53996	P53996	Cellular nucleic acid-binding protein	Cnbp	12.2959	12.3669	12.1743	12.1743	12.3982	12.3291	11.7801	12.0772	12.4036	12.4085	12.7899	12.4293	12.353	12.2025	12.2626	12.5605	12.434	12.5968	12.4866	11.9961	12.6363	12.0204	12.6479	12.0772	12.4132	12.6306	12.1743	12.1976	11.9923	12.862	12.0396	12.5605	12.6306	12.6363	12.148	12.3931	12.2311	12.2564	12.2214	12.2311	12.7237	12.4231	12.3616	12.4085	12.1698	12.3207
P54071	P54071	Isocitrate dehydrogenase [NADP], mitochondrial	Idh2	12.9528	13.3219	13.0134	13.9951	13.2901	13.4281	12.9862	12.8829	12.9231	12.9931	12.9586	12.947	13.6696	13.6173	14.397	12.9807	13.5458	13.3912	13.7024	13.4348	13.2195	13.181	13.3912	13.0362	14.3769	13.4819	14.2605	14.1689	14.5637	13.8241	15.1561	14.6329	14.5735	14.7085	14.8583	14.397	14.2485	13.8676	13.5529	14.6933	14.3867	13.7935	14.0217	14.0966	14.2485	13.9951
P54227	P54227	Stathmin	Stmn1	11.6431	11.5046	11.385	11.5905	11.747	11.7517	11.7428	11.3656	11.7801	11.8594	11.9877	11.385	11.9191	11.3567	11.6086	11.6885	11.4628	11.6586	11.8495	11.3022	11.7097	11.8244	11.0576	11.6933	11.7153	11.9475	11.6885	12.1927	11.8877	12.0718	11.7801	12.5373	11.8201	11.5703	11.8495	11.9961	11.8288	12.1063	11.7428	12.0919	11.9191	11.7649	12.1154	12.2424	11.8288	12.4293
P54728;P54726	P54728	UV excision repair protein RAD23 homolog B	Rad23b	12.3576	12.4915	12.3773	11.4136	12.0632	12.3103	12.2626	12.5115	12.7565	12.1976	12.1658	12.4085	12.2311	12.7192	12.3773	12.1743	12.8342	12.2564	12.291	12.2214	11.7153	12.5914	12.6243	11.5135	12.207	12.3773	12.4528	12.247	12.4963	12.6618	11.7293	12.4185	12.1527	12.2362	11.8288	11.9877	13.0473	11.942	12.0011	12.1104	12.011	11.9877	13.0786	12.1063	12.0919	11.5374
P54775	P54775	26S protease regulatory subunit 6B	Psmc4	12.2564	12.13	12.8277	12.528	12.6789	12.8115	12.1833	12.434	12.3052	12.353	12.5483	12.4728	12.7899	12.8829	12.5914	12.3291	12.9122	12.3982	12.5968	12.5373	12.0825	13.1372	12.3982	12.9586	12.9056	12.5064	13.0861	12.4528	12.7342	12.6789	12.6243	12.9408	12.6243	12.9182	12.5428	13.1083	12.7951	12.7081	13.4884	12.3103	12.6856	12.6789	12.5224	13.2003	12.6363	12.7565
P54822	P54822	Adenylosuccinate lyase	Adsl	10.1148	9.6581	10.777	10.5454	10.3267	10.057	9.67304	10.5593	9.57839	10.1652	10.4679	10.2714	9.6936	11.8967	9.83757	9.87483	10.1652	9.82649	10.5593	11.0805	9.67304	10.2174	9.46065	10.2761	10.1702	11.3022	10.2673	10.1003	11	9.61106	10.4004	10.1305	10.7024	9.57839	10.4149	9.73768	10.522	9.40505	10.6796	10.8177	9.67304	10.3904	10.1942	10.4099	9.57839	10.745
P54823	P54823	Probable ATP-dependent RNA helicase DDX6	Ddx6	10.2617	10.0374	9.72098	9.79028	9.63629	9.8147	10.3206	10.1248	8.97836	10.1441	9.61106	9.72712	9.42927	9.88056	9.61106	9.64964	9.55108	9.73768	9.80268	10.1353	9.39381	10.4458	10.0526	10.5399	9.58684	10.1545	10.1003	10.2805	9.46065	9.92038	10.3058	10.0046	10.3859	9.97752	10.1982	10.8698	9.92572	9.954	9.99939	9.70656	9.48764	10.3859	10.2714	10.3267	9.66628	10.4275
P55821	P55821	Stathmin-2	Stmn2	10.0614	10.0482	9.94343	9.63629	9.89337	10.233	10.0482	9.4503	10.0526	9.68715	10.5399	9.94918	9.89337	9.54239	9.99445	10.7602	9.99445	9.70656	10.3757	9.61912	9.84374	9.56074	9.82649	10.3804	10.4412	10.67	10.6095	10.8967	10.3152	10.6292	10.9796	10.7852	10.5776	10.6339	10.0614	11.0183	10.7157	10.1942	10.1652	10.7551	10.745	10.8738	10.6292	10.8257	11.0905	10.7362
P56135	P56135	ATP synthase subunit f, mitochondrial	Atp5j2	9.79698	9.97242	9.61912	9.48764	10.2761	9.78353	10.043	10.0046	9.79028	9.51353	10.0714	9.48764	9.98413	10.1799	9.53407	10.1305	10.1799	9.42927	9.75068	10.3393	9.73768	9.36781	10.0322	9.64964	9.70038	9.88672	10.0374	10.0482	9.80268	9.49468	9.50281	9.27641	10.0952	9.30639	10.0374	9.31743	9.77193	9.72098	9.64343	9.34586	9.70038	9.88672	9.22867	9.04182	10.0166	9.06763
P56382	P56382	ATP synthase subunit epsilon, mitochondrial	Atp5e	11.9778	11.6536	11.9024	11.6198	11.6788	11.7199	11.8826	11.8052	11.4246	11.8157	11.9923	11.8495	12.0492	11.2973	11.983	11.8345	11.5905	11.8877	11.7755	11.4947	11.5743	11.8052	11.9154	11.7097	11.9234	11.6788	11.5135	11.0183	11.6285	11.9024	11.4193	11.5952	11.8157	11.8495	11.153	11.4479	11.6138	11.7649	11.7755	11.6431	11.8244	11.8002	11.928	11.1421	12.0154	11.5996
P56391	P56391	Cytochrome c oxidase subunit 6B1	Cox6b1	12.8167	12.7681	12.5428	13.2195	12.8167	12.1878	12.6088	12.7401	12.7735	12.8569	12.784	13.0786	12.6719	12.7081	12.7681	12.8167	12.784	12.6789	12.7619	12.5547	13.1192	13.5768	12.8521	12.6408	12.4383	12.0772	12.9709	12.6243	13.3506	12.7458	12.2721	13.3506	12.8463	11.9024	12.8064	11.7755	12.7619	12.4815	12.8013	12.353	12.4618	12.6243	12.1435	11.5324	12.1254	12.1435
P56395	P56395	Cytochrome b5	Cyb5a	12.1527	11.9729	11.6036	12.4085	11.928	11.8002	11.2878	11.4336	11.6086	11.7601	11.5183	11.2779	12.3576	11.8288	12.2564	11.5664	12.1743	11.7517	11.634	12.2816	11.8594	12.3576	11.8877	12.3103	11.6685	12.1392	11.8201	11.0764	12.3005	11.7949	12.0446	12.7237	11.8002	12.5605	11.983	12.4528	11.5797	11.9877	12.1616	11.8967	11.9154	11.7801	12.1743	11.4336	11.9729	11.2733
P56399	P56399	Ubiquitin carboxyl-terminal hydrolase 5	Usp5	11.6736	11.153	11.6885	11.3227	11.6242	12.0446	12.1927	11.8777	11.9729	11.8345	11.6885	11.7293	11.8967	12.2261	11.3984	12.0492	11.6685	11.9323	11.5135	11.5664	12.148	11.8639	11.8434	11.9109	11.062	11.7801	11.8393	11.9961	11.6632	12.2214	11.211	12.0632	11.8732	12.0011	12.3338	11.9109	11.8639	11.9923	11.9516	11.2829	11.6482	12.0718	11.8201	11.9729	11.4799	12.0718
P56480	P56480	ATP synthase subunit beta, mitochondrial	Atp5b	14.944	14.9314	14.9169	14.8315	14.5735	15.0467	14.944	15.4585	15.3722	14.9314	14.747	14.8722	14.6933	15.3126	14.7614	14.7348	15.3126	14.8878	15.1022	14.9019	14.9897	14.944	15.031	14.7763	15.1341	15.2383	15.1852	15.2383	15.4382	15.5516	14.9775	14.9019	15.1341	14.9775	15.3497	15.1022	15.7201	15.0467	15.1561	15.2383	15.2013	15.0467	15.6313	14.9169	15.2383	15.2201
P56959	P56959	RNA-binding protein FUS	Fus	12.006	11.8967	12.211	11.2779	12.1743	11.7097	11.3184	12.0718	11.7153	11.942	12.0671	12.011	12.3386	11.2064	11.8345	11.77	11.7428	11.8002	11.8777	11.928	11.4575	11.747	11.983	11.5091	11.8244	11.7044	11.8826	11.7844	11.9234	11.6198	12.1743	11.942	11.7844	11.6632	11.467	11.8777	11.8826	11.8877	11.7293	11.8434	11.7428	11.9191	11.9778	11.7601	12.1392	11.928
P57759	P57759	Endoplasmic reticulum resident protein 29	Erp29	13.0607	12.8569	12.7081	12.9655	12.8777	12.9182	12.7401	12.6666	12.6363	13.042	12.6666	12.784	12.8569	13.5851	12.4424	12.6915	12.9709	12.9655	12.9709	12.7511	13.442	12.7789	12.5968	12.658	12.5428	12.6028	12.8993	13.4281	12.8888	13.1083	12.5914	12.8676	13.1745	13.4745	12.9408	12.8888	12.9758	13.4745	12.5169	13.4819	12.9758	13.0473	12.6479	13.3577	12.291	13.206
P57776	P57776	Elongation factor 1-delta	Eef1d	13.752	13.9024	13.5529	14.3867	13.8841	13.946	13.736	13.9534	13.6856	13.9359	13.8765	13.7686	14.1999	13.8022	13.8765	13.9951	13.8516	13.8841	14.1065	13.7864	13.9951	13.8594	14.1796	14.1065	14.1321	13.8092	14.0846	14.0846	13.7599	13.9024	14.397	13.8516	14.0591	13.7775	14.3685	13.8092	13.8765	13.946	14.0407	13.8516	13.9359	14.0676	14.1163	13.5692	14.1065	13.8765
P57780	P57780	Alpha-actinin-4	Actn4	15.4585	15.6862	15.4779	15.6313	15.4382	15.4779	15.9487	15.3497	15.5755	15.6313	15.4585	15.7597	15.9069	16.2844	15.7201	15.5755	15.5233	15.8018	15.7201	15.2762	15.663	15.7597	15.3722	15.8018	15.6313	15.8018	15.5516	15.9964	15.9487	15.8539	16.3229	15.6313	15.8018	15.8018	15.7201	15.9487	15.3497	15.5233	15.8018	15.9069	15.7597	15.8018	15.3905	16.0462	15.6862	15.9487
P57784	P57784	U2 small nuclear ribonucleoprotein A	Snrpa1	9.67304	10.0952	10.4099	9.87483	10.5399	9.82084	9.89337	10.4185	9.89337	10.2905	10.0862	10.3487	10.2805	9.59505	9.39381	9.8319	10.5695	10.1305	10.1899	10.4185	9.57839	9.83757	9.76395	9.99445	10.5101	10.522	9.89337	9.88056	9.6936	9.30639	10.5318	9.73768	9.99939	9.20994	10.0482	9.57839	10.1942	9.77787	9.68015	10.4458	9.90407	10.1305	9.48764	10.2124	9.86232	9.93768
P58252	P58252	Elongation factor 2	Eef2	16.1002	16.1002	16.5692	16.3229	16.4375	16.2164	16.375	16.159	16.0462	16.2844	16.4375	16.159	16.2844	15.9487	16.3229	16.2164	16.159	16.159	16.2164	16.2844	16.2164	16.2164	16.1002	16.2844	16.0462	16.0462	15.9069	15.5755	15.9964	15.9964	15.9487	15.7597	15.8539	15.9487	15.9964	15.8539	15.9069	15.9487	16.0462	15.663	15.9069	15.9069	16.1002	15.9069	16.0462	15.8018
P58389	P58389	Serine/threonine-protein phosphatase 2A activator	Ppp2r4	8.94394	9.68015	9.72712	10.1942	9.70656	9.22867	8.90245	9.40505	9.06763	9.57839	9.22867	9.13439	9.39381	9.31743	9.80886	9.59505	8.59762	9.20994	9.86787	9.57019	9.88056	9.30639	9.41765	10.2533	9.70656	9.51353	9.51353	9.72712	9.11471	9.64343	9.61106	9.75743	9.92572	10.1652	9.54239	10.2372	9.60397	9.93058	10.1702	9.68015	9.36781	9.51353	10.1197	9.52226	9.93768	9.49468
P59999	P59999	Actin-related protein 2/3 complex subunit 4	Arpc4	12.2769	12.4815	12.1791	12.822	12.6028	12.1976	12.3722	12.2311	11.4995	12.148	12.0587	11.9607	12.1208	11.7153	12.2816	12.3982	11.8288	12.5115	11.9475	12.0353	12.658	12.2626	12.4036	12.3152	12.1616	12.1698	12.3773	11.6198	12.576	11.3618	12.0958	11.7097	11.6885	11.3315	12.4293	12.207	12.2626	12.1013	11.8732	11.9323	11.7517	11.9516	12.4383	11.3022	12.2261	11.6933
P60122	P60122	RuvB-like 1	Ruvbl1	9.52226	9.75743	10.0322	10.5143	10.4369	10.4866	10.1107	9.72098	10.5274	10.2478	10.223	9.75743	10.3354	10.8426	10.091	10.3665	10.72	10.3267	10.0374	10.5274	10.043	9.954	10.1899	9.85545	11.0905	10.5776	9.83757	10.5946	10.2174	10.6095	9.82649	10.3152	10.2576	10.6606	10.4812	10.223	10.1899	10.6463	10.5011	10.2279	10.3311	10.1942	10.1248	10.6046	10.8738	9.97752
P60229	P60229	Eukaryotic translation initiation factor 3 subunit E	Eif3e	12.457	12.9056	12.8933	12.7022	12.576	12.6719	12.4618	12.5968	13.019	12.7237	12.7342	13.0473	12.8115	12.9528	12.6719	12.4231	12.9758	12.6666	13.1372	12.6666	12.6967	12.6789	12.3576	12.7789	12.862	12.571	12.6666	12.7681	12.6666	13.1028	13.0022	13.3431	12.6479	12.7237	12.7287	12.2261	12.8403	12.6915	12.5373	12.8888	12.7511	12.7565	13.206	12.4963	12.6479	12.4866
P60335;P57724	P60335	Poly(rC)-binding protein 1	Pcbp1	13.2271	13.2722	13.5045	12.7192	13.265	13.303	13.1547	13.278	13.1615	13.4146	13.601	13.3431	13.3289	12.7899	13.0134	13.4217	13.2195	13.3289	13.3431	13.4146	12.9586	13.1083	13.2195	12.947	13.2391	13.0077	13.3984	13.1372	13.3431	13.4819	13.3775	12.7619	13.2003	13.1132	13.0786	12.9528	13.2325	13.3506	13.4281	13.0727	13.2722	13.3577	13.0971	13.245	13.3845	12.8521
P60710	P60710	Actin, cytoplasmic 1;Actin, cytoplasmic 1, N-terminally processed	Actb	17.6502	17.6502	17.6502	17.2003	17.6502	17.792	17.792	17.6502	17.792	17.6502	17.5247	17.792	17.792	17.6502	17.792	17.792	17.3498	17.792	17.6502	17.792	17.792	17.6502	17.792	17.6502	17.2793	17.3498	17.3498	17.0499	17.2003	17.2793	17.2793	17.1285	17.3498	17.2793	17.2793	17.2793	17.2793	17.3498	17.3498	17.2003	17.2003	17.3498	17.5247	17.2003	17.0499	17.2003
P60766;Q8R527;Q9ER71	P60766	Cell division control protein 42 homolog	Cdc42	12.3616	12.1743	12.2626	12.0396	12.3931	11.9154	12.1063	12.1698	12.286	12.2721	12.3487	12.3338	12.4085	12.3722	12.0919	12.5064	12.1254	12.3616	12.1791	12.2261	12.0264	12.5605	12.3152	12.457	12.1698	12.2959	12.3291	12.0878	11.9191	12.3487	11.9563	12.1878	12.2769	11.8691	11.9961	11.9234	11.8877	11.77	12.1791	12.0587	12.1616	12.2816	12.2816	12.2626	11.8101	12.13
P60843	P60843	Eukaryotic initiation factor 4A-I	Eif4a1	14.4383	14.6569	14.7348	14.2912	14.7614	14.7219	14.6329	14.747	14.747	14.6933	14.8315	14.5637	14.7348	14.2183	14.6569	14.8722	14.5164	14.804	14.6446	14.3453	14.5515	14.5412	14.6569	14.8722	14.6569	14.4719	14.5293	14.5164	14.1894	14.6329	14.3095	14.2605	14.4278	14.482	14.3326	14.5412	14.397	14.5735	14.5875	14.208	14.5637	14.5875	14.8583	14.4515	14.4086	14.2996
P60867	P60867	40S ribosomal protein S20	Rps20	10.9752	11.4947	12.0264	10.9846	11.8393	11.6991	11.7601	11.4381	11.3618	11.6086	11.8928	11.7044	11.7293	11.4427	12.0825	11.3707	11.4575	11.8157	11.6086	11.9323	11.2637	11.4947	11.5616	11.3707	11.4295	11.8101	11.5518	11.4295	11.7199	11.3799	11.4902	11.4628	11.4995	11.6788	11.1278	11.5703	11.7153	11.4799	11.311	11.2878	11.4136	11.77	11.5616	11.5905	11.5996	11.6991
P61027	P61027	Ras-related protein Rab-10	Rab10	10.9886	10.745	10.8656	9.99939	10.0322	10.67	10.4149	10.9382	10.6143	10.2867	10.9273	10.3705	10.3859	10.4812	10.9504	10.5946	11.2013	10.573	10.6463	10.6837	9.55108	10.3757	10.4052	10.1248	10.3618	10.9846	10.9846	10.5862	10.9063	11.0042	10.4275	11.0489	11.0264	10.72	10.6746	11.133	11.1653	10.9063	11.0805	9.70038	10.1652	10.7638	10.777	10.942	11.0443	10.9232
P61089;Q9CQ37	P61089	Ubiquitin-conjugating enzyme E2 N	Ube2n	11.8393	12.1658	12.822	11.211	12.1435	12.207	12.286	12.0632	12.0492	12.4815	12.0958	12.4036	11.7844	12.3487	11.9323	11.8594	11.4995	11.9607	11.6736	12.1743	12.4085	12.0587	12.2362	12.1743	12.2816	12.1878	11.7199	11.6685	11.9691	12.2311	11.6431	11.6586	12.2214	12.1976	12.011	12.2025	11.5463	12.5547	12.2261	12.1392	12.1342	12.3616	11.7097	12.1527	12.3833	12.0314
P61161	P61161	Actin-related protein 2	Actr2	11.2779	11.0443	10.8603	11.6788	10.942	10.9232	11.0306	11.4136	11.3273	10.8257	11.0443	11.1653	10.9232	11.8777	10.9459	11.4136	11.5417	10.8913	11.2923	10.8517	11.133	10.6383	11.3799	10.564	10.8298	11.2733	10.14	11.1046	11.0083	11.4295	10.8913	10.9311	10.9348	11.0668	11.1883	10.8559	11.4845	10.5862	10.7551	10.2533	10.8967	10.7812	11.1706	10.777	11.2294	10.7967
P61164;Q8R5C5	P61164;Q8R5C5	Alpha-centractin;Beta-centractin	Actr1a;Actr1b	9.3802	9.71388	10.1602	10.3665	10.2279	9.92038	9.86232	10.0952	9.84374	9.80268	9.93058	10.0261	10.1853	9.53407	10.1003	9.67304	10.4512	10.1197	9.75743	9.47016	9.24547	9.97242	10.1148	9.09169	10.082	9.74376	9.39381	10.353	10.1702	9.70038	8.97836	10.0261	9.47016	10.3959	10.3393	9.71388	10.3103	10.0952	9.80268	10.4185	8.97836	9.70038	9.73274	10.043	10.0046	10.2714
P61205;P84078;Q8BSL7	P61205;P84078;Q8BSL7	ADP-ribosylation factor 3;ADP-ribosylation factor 1;ADP-ribosylation factor 2	Arf3;Arf1;Arf2	13.6546	13.648	13.7445	12.8888	13.8594	13.6099	13.6856	13.7864	13.3577	13.5613	13.5384	13.6227	13.4745	12.9862	13.5692	13.6546	13.4281	13.6374	13.5529	13.7445	13.4971	13.2195	13.6696	13.4819	13.3364	13.4348	13.601	13.6227	13.3167	13.1431	13.1083	12.8521	13.4819	13.5529	13.278	13.5319	13.4073	13.601	13.6227	13.5529	13.4146	13.5768	13.6099	13.1547	13.8516	13.5248
P61222	P61222	ATP-binding cassette sub-family E member 1	Abce1	9.73768	9.99939	9.93058	9.41765	10.5274	9.72098	10.3904	10.091	10.208	9.90407	9.85545	9.85545	9.19565	9.70656	10.2576	10.1353	9.98413	9.94343	9.62721	9.67304	10.1003	9.94343	9.11471	9.73768	9.92572	9.35858	9.47016	9.99939	9.91496	9.59505	9.24547	9.48002	9.31743	9.92572	9.6936	9.56074	10.3393	9.8147	9.64964	9.40505	10.0482	9.93058	10.1305	9.88672	9.30639	8.90245
P61255;A3KGS3	P61255	60S ribosomal protein L26	Rpl26	14.1065	14.5042	13.9024	15.663	14.1412	14.4719	14.4515	13.6227	14.3769	14.1321	14.3095	13.9359	14.2814	14.3453	14.3685	14.1493	14.2485	14.1243	13.7775	14.3326	14.2485	14.482	14.0407	14.2996	14.3095	14.1592	14.1163	13.601	14.3453	13.9271	13.7599	14.3326	13.8241	14.2485	13.6173	14.2996	14.0301	13.8022	14.2912	13.833	14.4719	13.9188	14.7763	14.2605	14.397	14.2384
P61290	P61290	Proteasome activator complex subunit 3	Psme3	10.3152	10.0212	9.63629	10.1107	10.1003	10.1702	10.2576	9.63629	9.09169	10.1751	9.68715	9.92038	9.85545	10.7725	10.0952	9.85545	9.50281	9.86232	9.63629	9.56074	9.8504	10.1942	10.0771	10.9675	10.591	10.0771	10.5399	9.91496	10.5552	10.1248	11.1234	10.4641	10.4052	10.7157	10.3152	10.4412	10.1353	10.4369	10.472	9.66628	10.2174	10.7681	10.1003	10.7967	10.2279	9.61106
Q9CQL1;P61327	Q9CQL1;P61327	Protein mago nashi homolog 2;Protein mago nashi homolog	Magohb;Magoh	9.89337	9.80886	10.1441	9.79698	9.4503	9.954	10.3354	10.0771	9.76395	9.73274	9.50281	9.17407	10.1107	9.47016	10.1197	9.39381	9.88672	10.1602	9.55108	9.51353	9.75743	10.057	9.75068	9.70038	9.54239	9.75743	10.1107	10.1248	10.1899	9.98413	9.99445	9.94918	10.3058	9.73768	9.34586	10.5174	10.1498	9.85545	9.42927	10.6419	9.8147	10.091	10.1148	9.79028	9.62721	10.5593
P61358	P61358	60S ribosomal protein L27	Rpl27	13.124	12.947	13.1303	12.7511	13.0134	13.0727	12.784	13.0246	12.6243	13.0538	13.2514	12.7681	13.2195	12.6666	12.9182	13.1547	12.8777	13.1303	12.8933	12.9122	12.8277	12.9346	13.0727	13.3845	12.947	12.9346	13.1303	12.8829	13.0312	12.4728	12.3576	12.8115	13.0312	12.9586	12.9231	12.784	12.5914	13.0362	13.0312	12.7081	12.862	12.9586	12.9528	12.6789	12.9408	13.1132
P61514	P61514	60S ribosomal protein L37a	Rpl37a	14.1243	13.8092	14.1493	13.8765	13.5918	14.4924	14.0591	13.9863	13.7445	14.0966	14.1894	13.9788	14.1689	14.05	13.833	13.9113	14.0676	14.0591	14.7085	13.6771	14.1163	13.7935	14.1163	13.8516	14.0676	14.2814	14.1894	14.2814	13.9271	13.4688	14.747	13.7599	14.0676	13.8241	14.7219	13.8841	14.1065	14.7085	14.2183	13.8594	14.3205	14.1412	14.1493	13.8765	14.0676	13.5179
P61620;Q9JLR1	P61620	Protein transport protein Sec61 subunit alpha isoform 1	Sec61a1	12.4772	12.3833	12.4132	12.0632	12.4772	12.528	12.1254	12.5864	12.7951	12.4963	12.0264	12.6243	12.1154	12.13	12.2261	12.5864	12.1658	12.286	12.0772	12.211	12.5169	12.148	12.4231	12.4424	12.1435	11.9645	12.1013	12.3443	12.3207	12.434	12.2261	11.928	12.1976	12.2816	11.9367	12.3152	12.3052	12.211	12.2721	12.1698	12.4728	12.4036	12.3005	12.1791	12.1208	12.1571
P61750	P61750	ADP-ribosylation factor 4	Arf4	10.8872	10.5502	10.7316	12.0587	11.0764	10.7024	11.1094	11.1046	10.6239	10.5058	10.7925	10.3859	10.9459	11.2154	10.5399	10.9063	10.6339	10.9109	10.5454	11.2779	10.6974	11.133	10.6292	11.0905	11.0576	11.0443	10.4679	10.14	10.091	10.7925	9.8504	10.7157	11.0349	11.2829	11.2591	10.6463	10.9546	10.8131	10.7362	11.1843	11.0576	10.801	10.942	10.2032	10.9063	11.3022
P61804	P61804	Dolichyl-diphosphooligosaccharide--protein glycosyltransferase subunit DAD1	Dad1	10.8257	10.5776	10.5362	10.3487	10.5362	10.6194	10.8777	11.0183	10.7852	10.5776	10.4595	10.1751	10.6194	10.5274	10.043	10.5101	11.0392	10.582	11.133	10.4412	9.70038	10.5552	10.3267	10.9232	10.4149	10.7024	10.5101	10.9459	11.0306	11.0905	10.4679	10.5058	10.72	10.8698	11.9691	10.1942	10.6796	10.7602	10.1899	10.9151	10.4917	10.7402	10.1107	11.1278	10.7681	11.0576
P61957;Q9Z172	P61957;Q9Z172	Small ubiquitin-related modifier 2;Small ubiquitin-related modifier 3	Sumo2;Sumo3	11.1653	10.9459	10.8382	10.6558	11.3656	10.7812	10.7602	11.0668	10.8131	11.0306	11.336	10.8257	10.9637	10.9348	10.3393	10.8698	10.8467	10.8559	10.9311	11.2923	11.2384	10.8913	10.208	11.1278	11.1653	10.9063	11.3459	10.7812	11.1932	10.8872	11.0805	10.9348	11.0576	10.7111	11.0306	10.4052	10.8559	10.8382	10.7111	11.5905	11.225	11.2013	10.6929	11.0489	11.336	10.4773
[truncated: 683 more rows]
[truncated: 26 more columns]

## Sheet: S.Fig.6b
Relative distance between two points in PCA plot
Intracluster						Intercluster
Nanowell			N2			Nanowell			N2
C10	RAW	SVEC	C10	RAW	SVEC	C10 vs.RAW	SVEC vs.C10	SVEC vs.RAW	C10 vs.RAW	SVEC vs.C10	SVEC vs.RAW
0.315694	1.19683	1.15549	0.496324	2.92565	1.15549	4.17028	4.60555	5.0066	8.80092	7.33699	5.75706
[truncated: 1,295 more rows]

## Sheet: S.Fig.7
Reactome pathway
[truncated: 31 more rows]

[truncated: 3 more sheets: S.Fig.8, S.Fig.10_1, S.Fig.10_2]
